# Supplementary material for: Crystal structure of 7,7′-[(pyridin-2-yl)methyl­ene]bis­(5-chloro­quinolin-8-ol)
Source: Acta Crystallogr E Crystallogr Commun. 2020 Jul 14;76(Pt 8):1271–4. doi: 10.1107/S2056989020009317 (PMC7405569; doi:10.1107/S2056989020009317)
Supplement: Supplementary file 1 [file e-76-01271-sup1.cif]

##############################################################################
#                                                                            #
# This CIF contains the data in a paper accepted for publication in          #
# Acta Crystallographica Section E. It conforms to the requirements of       #
# Notes for Authors for Acta Crystallographica Section E, and has been       #
# peer reviewed under the auspices of the IUCr Commission on Journals.       #
#                                                                            #
# Full details of the Crystallographic Information File format               #
# are given in the paper "The Crystallographic Information File (CIF):       #
# a New Standard Archive File for Crystallography" by S. R. Hall, F. H.      #
# Allen and I. D. Brown [Acta Cryst. (1991), A47, 655-685].                  #
#                                                                            #
# The current version of the core CIF dictionary is obtainable from          #
# ftp://ftp.iucr.org/pub/cif_core.dic.                                       #
#                                                                            #
# Software is freely available for graphical display of the structure(s)     #
# in this CIF. For information consult the CIF software page                 #
# http://www.iucr.org/resources/cif/software.                                #
#                                                                            #
# This file may be used for bona fide research purposes within the           #
# scientific community so long as proper attribution is given to the journal # 
# article from which it was obtained.                                        #
#                                                                            #
##############################################################################
data_global
_audit_creation_method     'by CrystalStructure 4.2.2'
_journal_date_recd_electronic     2020-07-01
_journal_date_accepted     2020-07-08
_journal_name_full     'Acta Crystallographica, Section E'
_journal_year     2020
_journal_volume     76
_journal_issue      8
_journal_page_first     1271
_journal_page_last     1274
_journal_paper_category     GO
_journal_paper_doi     10.1107/S2056989020009317
_journal_coeditor_code     IS5545
_publ_contact_author_name     'Yukiyasu Kashiwagi'
_publ_contact_author_address
;
 Osaka Research Institute of Industrial Science and Technology,
 1-6-50 Morinomiya, Joto-ku,
 Osaka 536-8553,
 Japan
;
_publ_contact_author_email     kasiwagi@omtri.or.jp
_publ_contact_author_fax     '+81-6-6963-8099'
_publ_contact_author_phone     '+81-6-6963-8093'
_publ_section_title
;
Crystal structure of 7,7'-[(pyridin-2-yl)methylene]bis(5-chloroquinolin-8-ol)
;
_publ_section_title_footnote     .
loop_
    _publ_author_name
    _publ_author_footnote
    _publ_author_address
    'Kashiwagi, Yukiyasu' .
;
Osaka Research Institute of Industrial Science and Technology, Joto-ku, Osaka
 536-8553,
Japan
;
    'Kubono, Koji' .
;
Osaka Kyoiku University, Kashiwara, Osaka 582-8582,
Japan
;
    'Tamai, Toshiyuki' .
;
Osaka Research Institute of Industrial Science and Technology, Joto-ku, Osaka
 536-8553,
Japan
;
_publ_section_synopsis
;
In the crystal, molecules of the title compound, a potential ligand containing
two 8-quinolinol and one 2-pyridine units, are linked by intermolecular
O---H...N and O---H...O quadruple hydrogen bonds, forming an inversion dimer
with two <i>R</i>^2^~2~(7) ring motifs. The dimers are associated through a
C---H...O hydrogen bond and four C---H...\p interactions.
;
data_I
_chemical_name_systematic
;
7,7'-[(pyridin-2-yl)methylene]bis(5-chloroquinolin-8-ol)
;
_chemical_formula_moiety     'C24 H15 Cl2 N3 O2'
_chemical_formula_sum     'C24 H15 Cl2 N3 O2'
_chemical_formula_iupac     'C24 H15 Cl2 N3 O2'
_chemical_formula_weight     448.31
_chemical_melting_point     ?
_space_group_crystal_system     triclinic
_space_group_name_H-M_alt     'P -1'
_space_group_name_Hall     '-P 1'
loop_
    _space_group_symop_id
    _space_group_symop_operation_xyz
    1 '+X,+Y,+Z'
    2 '-X,-Y,-Z'
_cell_length_a     8.7077(8)
_cell_length_b     10.4281(10)
_cell_length_c     12.1329(11)
_cell_angle_alpha     101.111(7)
_cell_angle_beta     92.087(7)
_cell_angle_gamma     113.161(8)
_cell_volume     986.23(17)
_cell_formula_units_Z     2
_cell_measurement_reflns_used     7587
_cell_measurement_theta_min     3.02
_cell_measurement_theta_max     27.46
_cell_measurement_temperature     173
_exptl_crystal_description     chunk
_exptl_crystal_colour     colorless
_exptl_crystal_size_max     0.400
_exptl_crystal_size_mid     0.150
_exptl_crystal_size_min     0.100
_exptl_crystal_density_diffrn     1.510
_exptl_crystal_density_meas     ?
_exptl_crystal_density_method     'not measured'
_exptl_crystal_F_000     460.00
_exptl_absorpt_coefficient_mu     0.357
_exptl_absorpt_correction_type     multi-scan
_exptl_absorpt_process_details
;
(ABSCOR; Higashi, 1995)
;
_exptl_absorpt_correction_T_min     0.710
_exptl_absorpt_correction_T_max     0.965
_diffrn_ambient_temperature     173
_diffrn_radiation_type     'Mo K\a'
_diffrn_radiation_wavelength     0.71075
_diffrn_measurement_device_type     'Rigaku R-AXIS RAPID'
_diffrn_measurement_method     \w
_diffrn_detector_area_resol_mean     10.000
_diffrn_reflns_number     9484
_diffrn_reflns_av_R_equivalents     0.0274
_diffrn_reflns_theta_min     3.070
_diffrn_reflns_theta_max     27.459
_diffrn_reflns_theta_full     25.242
_diffrn_measured_fraction_theta_max     0.991
_diffrn_measured_fraction_theta_full     0.993
_diffrn_reflns_limit_h_min     -11
_diffrn_reflns_limit_h_max     11
_diffrn_reflns_limit_k_min     -13
_diffrn_reflns_limit_k_max     13
_diffrn_reflns_limit_l_min     -15
_diffrn_reflns_limit_l_max     15
_diffrn_standards_number     0
_diffrn_standards_interval_count     .
_diffrn_standards_decay_%     ?
_refine_special_details
;
    Refinement was performed using all reflections. The weighted
    R-factor (wR) and goodness of fit (S) are based on F^2^.
    R-factor (gt) are based on F. The threshold expression of
    F^2^ > 2.0 sigma(F^2^) is used only for calculating R-factor (gt).
;
_reflns_number_total     4475
_reflns_number_gt     3536
_reflns_threshold_expression     F^2^>2.0\s(F^2^)
_refine_ls_structure_factor_coef     Fsqd
_refine_ls_R_factor_all     0.0686
_refine_ls_R_factor_gt     0.0498
_refine_ls_wR_factor_gt     0.1096
_refine_ls_wR_factor_ref     0.1194
_refine_ls_goodness_of_fit_ref     1.072
_refine_ls_number_reflns     4475
_refine_ls_number_parameters     288
_refine_ls_number_restraints     0
_refine_ls_hydrogen_treatment     mixed
_refine_ls_weighting_scheme     calc
_refine_ls_weighting_details
            'w = 1/[\s^2^(Fo^2^)+(0.0532P)^2^+0.5720P] where P=(Fo^2^+2Fc^2^)/3'
_atom_sites_solution_hydrogens     geom
_atom_sites_solution_primary     direct
_atom_sites_solution_secondary     difmap
_refine_ls_shift/su_max     0.000
_refine_diff_density_max     0.43
_refine_diff_density_min     -0.22
_refine_ls_extinction_method     none
_refine_ls_extinction_coef     ?
loop_
    _atom_type_symbol
    _atom_type_description
    _atom_type_scat_dispersion_real
    _atom_type_scat_dispersion_imag
    _atom_type_scat_source
    'C' 'C' 0.0033 0.0016
;
International Tables for Crystallography
(Vol. C, Tables 4.2.6.8 and 6.1.1.4)
;
    'H' 'H' 0.0000 0.0000
;
International Tables for Crystallography
(Vol. C, Table 6.1.1.4)
;
    'Cl' 'Cl' 0.1484 0.1585
;
International Tables for Crystallography
(Vol. C, Tables 4.2.6.8 and 6.1.1.4)
;
    'N' 'N' 0.0061 0.0033
;
International Tables for Crystallography
(Vol. C, Tables 4.2.6.8 and 6.1.1.4)
;
    'O' 'O' 0.0106 0.0060
;
International Tables for Crystallography
(Vol. C, Tables 4.2.6.8 and 6.1.1.4)
;
_computing_data_collection
;
RAPID-AUTO (Rigaku, 2006)
;
_computing_cell_refinement
;
RAPID-AUTO (Rigaku, 2006)
;
_computing_data_reduction
;
RAPID-AUTO (Rigaku, 2006)
;
_computing_structure_solution
;
SIR92 (Altomare <i>et al.</i>, 1993)
;
_computing_structure_refinement
;
<i>SHELXL2014/7</i> (Sheldrick, 2015)
;
_computing_molecular_graphics
;
PLATON (Spek, 2020)
;
_computing_publication_material
;
CrystalStructure (Rigaku, 2016)
;
loop_
    _atom_site_type_symbol
    _atom_site_label
    _atom_site_fract_x
    _atom_site_fract_y
    _atom_site_fract_z
    _atom_site_U_iso_or_equiv
    _atom_site_adp_type
    _atom_site_calc_flag
    _atom_site_occupancy
    _atom_site_disorder_assembly
    _atom_site_disorder_group
    Cl Cl1 0.19486(7) 0.99797(7) 0.42458(5) 0.03826(17) Uani d 1 . .
    Cl Cl2 0.17365(8) 0.39091(6) 0.56639(5) 0.03966(17) Uani d 1 . .
    O O3 0.44767(19) 1.04439(17) 0.89332(12) 0.0268(3) Uani d 1 . .
    O O4 0.1923(2) 0.75295(16) 1.00827(13) 0.0305(3) Uani d 1 . .
    N N5 0.6459(2) 1.23152(19) 0.77548(15) 0.0269(4) Uani d 1 . .
    N N6 0.2352(3) 0.5120(2) 1.00448(15) 0.0328(4) Uani d 1 . .
    N N7 -0.1639(2) 0.6963(2) 0.71721(16) 0.0306(4) Uani d 1 . .
    C C8 0.3918(2) 1.0343(2) 0.78420(16) 0.0216(4) Uani d 1 . .
    C C9 0.4946(2) 1.1297(2) 0.72083(16) 0.0220(4) Uani d 1 . .
    C C10 0.7377(3) 1.3256(2) 0.7197(2) 0.0340(5) Uani d 1 . .
    H H10 0.8414 1.3988 0.7577 0.041 Uiso calc 1 . .
    C C11 0.6909(3) 1.3234(3) 0.6073(2) 0.0367(5) Uani d 1 . .
    H H11 0.7630 1.3927 0.5706 0.044 Uiso calc 1 . .
    C C12 0.5418(3) 1.2218(2) 0.55110(19) 0.0322(5) Uani d 1 . .
    H H12 0.5093 1.2188 0.4747 0.039 Uiso calc 1 . .
    C C13 0.4351(3) 1.1202(2) 0.60802(17) 0.0246(4) Uani d 1 . .
    C C14 0.2728(3) 1.0141(2) 0.56284(17) 0.0260(4) Uani d 1 . .
    C C15 0.1743(3) 0.9261(2) 0.62662(17) 0.0257(4) Uani d 1 . .
    H H15 0.0646 0.8576 0.5945 0.031 Uiso calc 1 . .
    C C16 0.2326(2) 0.9353(2) 0.73891(16) 0.0217(4) Uani d 1 . .
    C C17 0.1239(2) 0.8422(2) 0.81349(17) 0.0218(4) Uani d 1 . .
    H H17 0.1639 0.8989 0.8932 0.026 Uiso calc 1 . .
    C C18 0.1510(2) 0.7059(2) 0.80759(16) 0.0207(4) Uani d 1 . .
    C C19 0.1464(2) 0.6152(2) 0.70280(17) 0.0235(4) Uani d 1 . .
    H H19 0.1239 0.6396 0.6343 0.028 Uiso calc 1 . .
    C C20 0.1734(3) 0.4941(2) 0.69780(17) 0.0261(4) Uani d 1 . .
    C C21 0.2042(3) 0.4507(2) 0.79740(18) 0.0263(4) Uani d 1 . .
    C C22 0.2328(3) 0.3278(3) 0.8022(2) 0.0369(5) Uani d 1 . .
    H H22 0.2312 0.2638 0.7344 0.044 Uiso calc 1 . .
    C C23 0.2627(4) 0.3015(3) 0.9047(2) 0.0436(6) Uani d 1 . .
    H H23 0.2833 0.2196 0.9091 0.052 Uiso calc 1 . .
    C C24 0.2627(3) 0.3965(3) 1.0039(2) 0.0401(6) Uani d 1 . .
    H H24 0.2839 0.3763 1.0746 0.048 Uiso calc 1 . .
    C C25 0.2070(2) 0.5402(2) 0.90232(17) 0.0243(4) Uani d 1 . .
    C C26 0.1822(2) 0.6680(2) 0.90558(17) 0.0231(4) Uani d 1 . .
    C C27 -0.0611(2) 0.8146(2) 0.79228(16) 0.0227(4) Uani d 1 . .
    C C28 -0.1171(3) 0.9116(2) 0.8521(2) 0.0342(5) Uani d 1 . .
    H H28 -0.0398 0.9966 0.9023 0.041 Uiso calc 1 . .
    C C29 -0.2853(3) 0.8838(3) 0.8384(2) 0.0414(6) Uani d 1 . .
    H H29 -0.3263 0.9482 0.8799 0.050 Uiso calc 1 . .
    C C30 -0.3934(3) 0.7608(3) 0.7633(2) 0.0390(6) Uani d 1 . .
    H H30 -0.5106 0.7378 0.7530 0.047 Uiso calc 1 . .
    C C31 -0.3284(3) 0.6725(3) 0.7037(2) 0.0356(5) Uani d 1 . .
    H H31 -0.4031 0.5899 0.6498 0.043 Uiso calc 1 . .
    H H3 0.541(3) 1.112(3) 0.909(2) 0.030(7) Uiso d 1 . .
    H H4 0.214(4) 0.718(3) 1.060(3) 0.052(9) Uiso d 1 . .
loop_
    _atom_site_aniso_label
    _atom_site_aniso_U_11
    _atom_site_aniso_U_22
    _atom_site_aniso_U_33
    _atom_site_aniso_U_12
    _atom_site_aniso_U_13
    _atom_site_aniso_U_23
    Cl1 0.0417(3) 0.0466(3) 0.0227(3) 0.0125(3) -0.0028(2) 0.0125(2)
    Cl2 0.0575(4) 0.0339(3) 0.0246(3) 0.0183(3) 0.0078(2) 0.0000(2)
    O3 0.0222(8) 0.0304(8) 0.0230(7) 0.0050(7) -0.0010(6) 0.0086(6)
    O4 0.0446(9) 0.0283(8) 0.0195(7) 0.0161(7) 0.0020(6) 0.0051(6)
    N5 0.0237(9) 0.0269(9) 0.0270(9) 0.0066(7) 0.0032(7) 0.0071(7)
    N6 0.0452(11) 0.0309(10) 0.0254(9) 0.0176(9) 0.0036(8) 0.0088(8)
    N7 0.0249(9) 0.0330(10) 0.0300(10) 0.0097(8) 0.0007(7) 0.0033(8)
    C8 0.0229(10) 0.0233(9) 0.0208(9) 0.0112(8) 0.0030(7) 0.0058(8)
    C9 0.0225(9) 0.0219(9) 0.0226(10) 0.0102(8) 0.0043(7) 0.0049(8)
    C10 0.0273(11) 0.0328(12) 0.0346(12) 0.0032(10) 0.0044(9) 0.0107(10)
    C11 0.0352(12) 0.0351(12) 0.0362(13) 0.0058(10) 0.0110(10) 0.0176(10)
    C12 0.0395(13) 0.0355(12) 0.0244(11) 0.0150(10) 0.0086(9) 0.0130(9)
    C13 0.0269(10) 0.0250(10) 0.0238(10) 0.0117(9) 0.0059(8) 0.0070(8)
    C14 0.0312(11) 0.0284(10) 0.0196(10) 0.0136(9) 0.0007(8) 0.0054(8)
    C15 0.0247(10) 0.0246(10) 0.0245(10) 0.0072(8) -0.0002(8) 0.0046(8)
    C16 0.0229(10) 0.0206(9) 0.0232(10) 0.0091(8) 0.0036(7) 0.0075(8)
    C17 0.0198(9) 0.0225(9) 0.0215(9) 0.0063(8) 0.0020(7) 0.0063(7)
    C18 0.0164(9) 0.0209(9) 0.0231(10) 0.0051(8) 0.0028(7) 0.0064(8)
    C19 0.0203(9) 0.0259(10) 0.0208(9) 0.0045(8) 0.0034(7) 0.0077(8)
    C20 0.0256(10) 0.0268(10) 0.0208(10) 0.0071(9) 0.0040(8) 0.0018(8)
    C21 0.0254(10) 0.0245(10) 0.0280(11) 0.0084(8) 0.0053(8) 0.0067(8)
    C22 0.0492(14) 0.0313(11) 0.0344(12) 0.0212(11) 0.0090(10) 0.0058(10)
    C23 0.0650(17) 0.0361(13) 0.0433(14) 0.0318(13) 0.0115(12) 0.0145(11)
    C24 0.0578(16) 0.0375(13) 0.0341(13) 0.0254(12) 0.0057(11) 0.0154(11)
    C25 0.0235(10) 0.0244(10) 0.0249(10) 0.0084(8) 0.0030(8) 0.0083(8)
    C26 0.0222(10) 0.0223(9) 0.0214(9) 0.0061(8) 0.0027(7) 0.0036(8)
    C27 0.0210(9) 0.0251(10) 0.0229(10) 0.0086(8) 0.0035(7) 0.0095(8)
    C28 0.0341(12) 0.0300(11) 0.0366(13) 0.0137(10) 0.0016(9) 0.0025(9)
    C29 0.0428(14) 0.0507(15) 0.0446(14) 0.0324(12) 0.0123(11) 0.0122(12)
    C30 0.0205(11) 0.0566(15) 0.0473(14) 0.0167(11) 0.0079(9) 0.0257(12)
    C31 0.0244(11) 0.0373(12) 0.0388(13) 0.0067(10) -0.0035(9) 0.0086(10)
_geom_special_details
;
 All esds (except the esd in the dihedral angle between two l.s. planes)
 are estimated using the full covariance matrix.  The cell esds are taken
 into account individually in the estimation of esds in distances, angles
 and torsion angles; correlations between esds in cell parameters are only
 used when they are defined by crystal symmetry.  An approximate (isotropic)
 treatment of cell esds is used for estimating esds involving l.s. planes.
;
loop_
    _geom_bond_atom_site_label_1
    _geom_bond_atom_site_label_2
    _geom_bond_site_symmetry_2
    _geom_bond_distance
    _geom_bond_publ_flag
    Cl1 C14 . 1.738(2) ?
    Cl2 C20 . 1.744(2) ?
    O3 C8 . 1.364(2) ?
    O3 H3 . 0.82(3) ?
    O4 C26 . 1.360(2) ?
    O4 H4 . 0.84(3) ?
    N5 C10 . 1.319(3) ?
    N5 C9 . 1.366(3) ?
    N6 C24 . 1.316(3) ?
    N6 C25 . 1.363(3) ?
    N7 C27 . 1.338(3) ?
    N7 C31 . 1.352(3) ?
    C8 C16 . 1.374(3) ?
    C8 C9 . 1.423(3) ?
    C9 C13 . 1.417(3) ?
    C10 C11 . 1.402(3) ?
    C10 H10 . 0.9500 ?
    C11 C12 . 1.360(3) ?
    C11 H11 . 0.9500 ?
    C12 C13 . 1.420(3) ?
    C12 H12 . 0.9500 ?
    C13 C14 . 1.415(3) ?
    C14 C15 . 1.371(3) ?
    C15 C16 . 1.409(3) ?
    C15 H15 . 0.9500 ?
    C16 C17 . 1.528(3) ?
    C17 C18 . 1.519(3) ?
    C17 C27 . 1.524(3) ?
    C17 H17 . 1.0000 ?
    C18 C26 . 1.373(3) ?
    C18 C19 . 1.420(3) ?
    C19 C20 . 1.364(3) ?
    C19 H19 . 0.9500 ?
    C20 C21 . 1.421(3) ?
    C21 C22 . 1.410(3) ?
    C21 C25 . 1.419(3) ?
    C22 C23 . 1.362(3) ?
    C22 H22 . 0.9500 ?
    C23 C24 . 1.403(4) ?
    C23 H23 . 0.9500 ?
    C24 H24 . 0.9500 ?
    C25 C26 . 1.425(3) ?
    C27 C28 . 1.385(3) ?
    C28 C29 . 1.373(3) ?
    C28 H28 . 0.9500 ?
    C29 C30 . 1.378(4) ?
    C29 H29 . 0.9500 ?
    C30 C31 . 1.369(4) ?
    C30 H30 . 0.9500 ?
    C31 H31 . 0.9500 ?
loop_
    _geom_angle_atom_site_label_1
    _geom_angle_atom_site_label_2
    _geom_angle_atom_site_label_3
    _geom_angle_site_symmetry_1
    _geom_angle_site_symmetry_3
    _geom_angle
    _geom_angle_publ_flag
    C8 O3 H3 . . 106.4(17) ?
    C26 O4 H4 . . 110(2) ?
    C10 N5 C9 . . 117.43(18) ?
    C24 N6 C25 . . 117.4(2) ?
    C27 N7 C31 . . 117.0(2) ?
    O3 C8 C16 . . 118.84(17) ?
    O3 C8 C9 . . 120.08(17) ?
    C16 C8 C9 . . 121.02(18) ?
    N5 C9 C13 . . 123.10(17) ?
    N5 C9 C8 . . 116.96(17) ?
    C13 C9 C8 . . 119.88(17) ?
    N5 C10 C11 . . 123.6(2) ?
    N5 C10 H10 . . 118.2 ?
    C11 C10 H10 . . 118.2 ?
    C12 C11 C10 . . 119.7(2) ?
    C12 C11 H11 . . 120.1 ?
    C10 C11 H11 . . 120.1 ?
    C11 C12 C13 . . 119.2(2) ?
    C11 C12 H12 . . 120.4 ?
    C13 C12 H12 . . 120.4 ?
    C14 C13 C9 . . 117.62(17) ?
    C14 C13 C12 . . 125.45(19) ?
    C9 C13 C12 . . 116.90(19) ?
    C15 C14 C13 . . 121.40(19) ?
    C15 C14 Cl1 . . 119.35(16) ?
    C13 C14 Cl1 . . 119.23(15) ?
    C14 C15 C16 . . 121.20(18) ?
    C14 C15 H15 . . 119.4 ?
    C16 C15 H15 . . 119.4 ?
    C8 C16 C15 . . 118.83(17) ?
    C8 C16 C17 . . 118.67(17) ?
    C15 C16 C17 . . 122.48(17) ?
    C18 C17 C27 . . 112.94(16) ?
    C18 C17 C16 . . 112.21(16) ?
    C27 C17 C16 . . 112.64(16) ?
    C18 C17 H17 . . 106.1 ?
    C27 C17 H17 . . 106.1 ?
    C16 C17 H17 . . 106.1 ?
    C26 C18 C19 . . 118.16(18) ?
    C26 C18 C17 . . 119.90(17) ?
    C19 C18 C17 . . 121.94(17) ?
    C20 C19 C18 . . 121.80(18) ?
    C20 C19 H19 . . 119.1 ?
    C18 C19 H19 . . 119.1 ?
    C19 C20 C21 . . 121.58(19) ?
    C19 C20 Cl2 . . 119.47(16) ?
    C21 C20 Cl2 . . 118.94(16) ?
    C22 C21 C25 . . 116.8(2) ?
    C22 C21 C20 . . 126.4(2) ?
    C25 C21 C20 . . 116.81(19) ?
    C23 C22 C21 . . 119.5(2) ?
    C23 C22 H22 . . 120.3 ?
    C21 C22 H22 . . 120.3 ?
    C22 C23 C24 . . 119.4(2) ?
    C22 C23 H23 . . 120.3 ?
    C24 C23 H23 . . 120.3 ?
    N6 C24 C23 . . 123.7(2) ?
    N6 C24 H24 . . 118.1 ?
    C23 C24 H24 . . 118.1 ?
    N6 C25 C21 . . 123.20(19) ?
    N6 C25 C26 . . 116.15(19) ?
    C21 C25 C26 . . 120.64(18) ?
    O4 C26 C18 . . 120.59(18) ?
    O4 C26 C25 . . 118.42(18) ?
    C18 C26 C25 . . 120.99(18) ?
    N7 C27 C28 . . 122.48(19) ?
    N7 C27 C17 . . 118.58(18) ?
    C28 C27 C17 . . 118.94(18) ?
    C29 C28 C27 . . 119.5(2) ?
    C29 C28 H28 . . 120.3 ?
    C27 C28 H28 . . 120.3 ?
    C28 C29 C30 . . 118.7(2) ?
    C28 C29 H29 . . 120.7 ?
    C30 C29 H29 . . 120.7 ?
    C31 C30 C29 . . 118.7(2) ?
    C31 C30 H30 . . 120.6 ?
    C29 C30 H30 . . 120.6 ?
    N7 C31 C30 . . 123.6(2) ?
    N7 C31 H31 . . 118.2 ?
    C30 C31 H31 . . 118.2 ?
loop_
    _geom_torsion_atom_site_label_1
    _geom_torsion_atom_site_label_2
    _geom_torsion_atom_site_label_3
    _geom_torsion_atom_site_label_4
    _geom_torsion_site_symmetry_1
    _geom_torsion_site_symmetry_2
    _geom_torsion_site_symmetry_3
    _geom_torsion_site_symmetry_4
    _geom_torsion
    _geom_torsion_publ_flag
    C10 N5 C9 C13 . . . . 1.1(3) ?
    C10 N5 C9 C8 . . . . -176.2(2) ?
    O3 C8 C9 N5 . . . . -1.8(3) ?
    C16 C8 C9 N5 . . . . 175.27(19) ?
    O3 C8 C9 C13 . . . . -179.15(18) ?
    C16 C8 C9 C13 . . . . -2.0(3) ?
    C9 N5 C10 C11 . . . . -2.1(3) ?
    N5 C10 C11 C12 . . . . 1.3(4) ?
    C10 C11 C12 C13 . . . . 0.6(4) ?
    N5 C9 C13 C14 . . . . -177.04(19) ?
    C8 C9 C13 C14 . . . . 0.1(3) ?
    N5 C9 C13 C12 . . . . 0.7(3) ?
    C8 C9 C13 C12 . . . . 177.9(2) ?
    C11 C12 C13 C14 . . . . 176.0(2) ?
    C11 C12 C13 C9 . . . . -1.5(3) ?
    C9 C13 C14 C15 . . . . 1.7(3) ?
    C12 C13 C14 C15 . . . . -175.8(2) ?
    C9 C13 C14 Cl1 . . . . -179.77(16) ?
    C12 C13 C14 Cl1 . . . . 2.7(3) ?
    C13 C14 C15 C16 . . . . -1.7(3) ?
    Cl1 C14 C15 C16 . . . . 179.83(16) ?
    O3 C8 C16 C15 . . . . 179.29(18) ?
    C9 C8 C16 C15 . . . . 2.1(3) ?
    O3 C8 C16 C17 . . . . 1.0(3) ?
    C9 C8 C16 C17 . . . . -176.17(18) ?
    C14 C15 C16 C8 . . . . -0.3(3) ?
    C14 C15 C16 C17 . . . . 177.9(2) ?
    C8 C16 C17 C18 . . . . -88.6(2) ?
    C15 C16 C17 C18 . . . . 93.1(2) ?
    C8 C16 C17 C27 . . . . 142.58(19) ?
    C15 C16 C17 C27 . . . . -35.7(3) ?
    C27 C17 C18 C26 . . . . -101.2(2) ?
    C16 C17 C18 C26 . . . . 130.17(19) ?
    C27 C17 C18 C19 . . . . 79.3(2) ?
    C16 C17 C18 C19 . . . . -49.3(2) ?
    C26 C18 C19 C20 . . . . -0.6(3) ?
    C17 C18 C19 C20 . . . . 178.93(18) ?
    C18 C19 C20 C21 . . . . 1.3(3) ?
    C18 C19 C20 Cl2 . . . . -177.68(15) ?
    C19 C20 C21 C22 . . . . 179.7(2) ?
    Cl2 C20 C21 C22 . . . . -1.3(3) ?
    C19 C20 C21 C25 . . . . -0.6(3) ?
    Cl2 C20 C21 C25 . . . . 178.43(15) ?
    C25 C21 C22 C23 . . . . -0.6(3) ?
    C20 C21 C22 C23 . . . . 179.2(2) ?
    C21 C22 C23 C24 . . . . 0.7(4) ?
    C25 N6 C24 C23 . . . . -0.7(4) ?
    C22 C23 C24 N6 . . . . 0.0(4) ?
    C24 N6 C25 C21 . . . . 0.7(3) ?
    C24 N6 C25 C26 . . . . -178.3(2) ?
    C22 C21 C25 N6 . . . . -0.1(3) ?
    C20 C21 C25 N6 . . . . -179.89(19) ?
    C22 C21 C25 C26 . . . . 178.89(19) ?
    C20 C21 C25 C26 . . . . -0.9(3) ?
    C19 C18 C26 O4 . . . . 178.27(17) ?
    C17 C18 C26 O4 . . . . -1.2(3) ?
    C19 C18 C26 C25 . . . . -0.9(3) ?
    C17 C18 C26 C25 . . . . 179.60(17) ?
    N6 C25 C26 O4 . . . . 1.5(3) ?
    C21 C25 C26 O4 . . . . -177.55(18) ?
    N6 C25 C26 C18 . . . . -179.29(18) ?
    C21 C25 C26 C18 . . . . 1.6(3) ?
    C31 N7 C27 C28 . . . . -1.7(3) ?
    C31 N7 C27 C17 . . . . 177.57(18) ?
    C18 C17 C27 N7 . . . . -35.5(2) ?
    C16 C17 C27 N7 . . . . 92.9(2) ?
    C18 C17 C27 C28 . . . . 143.83(19) ?
    C16 C17 C27 C28 . . . . -87.8(2) ?
    N7 C27 C28 C29 . . . . 2.8(3) ?
    C17 C27 C28 C29 . . . . -176.4(2) ?
    C27 C28 C29 C30 . . . . -1.3(4) ?
    C28 C29 C30 C31 . . . . -1.2(4) ?
    C27 N7 C31 C30 . . . . -1.0(3) ?
    C29 C30 C31 N7 . . . . 2.5(4) ?
loop_
    _geom_hbond_atom_site_label_D
    _geom_hbond_atom_site_label_H
    _geom_hbond_atom_site_label_A
    _geom_hbond_site_symmetry_D
    _geom_hbond_site_symmetry_H
    _geom_hbond_site_symmetry_A
    _geom_hbond_distance_DH
    _geom_hbond_distance_HA
    _geom_hbond_distance_DA
    _geom_hbond_angle_DHA
    _geom_hbond_publ_flag
    O3 H3 N5 . . . 0.82(2) 2.23(3) 2.727(2) 119(2) yes
    O3 H3 O4 . . 2_677 0.83(3) 2.26(3) 3.044(2) 159(2) yes
    O4 H4 N5 . . 2_677 0.84(4) 2.16(3) 2.878(3) 144(2) yes
    O4 H4 N6 . . . 0.84(4) 2.20(4) 2.674(3) 115(3) yes
    C29 H29 O3 . . 1_455 0.95 2.53 3.377(3) 148 yes
    C10 H10 Cg1 . . 1_665 0.95 2.75 3.659(3) 161 yes
    C22 H22 Cg2 . . 1_545 0.95 2.92 3.667(3) 136 yes
    C24 H24 Cg3 . . 2_567 0.95 2.65 3.528(3) 153 yes
    C30 H30 Cg1 . . 1_455 0.95 2.73 3.562(3) 147 yes
_shelx_hkl_file
;
   0   0   2 2441.20   36.99
   0   0  -2 2548.43   41.71
   0   0   3  393.13    7.20
   0   0  -3  402.47    7.47
   0   0   4  616.81   12.43
   0   0  -4  637.56   10.03
   0   0   5 3827.60   87.09
   0   0  -5 3895.26   96.11
   0   0   6 4242.45  107.08
   0   0  -6 4302.26  109.10
   0   0   7 4710.27  140.04
   0   0  -7 4652.16  127.58
   0   0   8  759.12   17.17
   0   0  -8  779.65   16.88
   0   0   9 1442.32   32.39
   0   0  -9 1424.95   32.06
   0   0  10 1610.36   38.67
   0   0 -10 1602.87   38.25
   0   0  11  585.23   12.83
   0   0  11  624.89   19.27
   0   0 -11  577.18   18.82
   0   0  12    8.95    6.40
   0   0  12   51.02   16.79
   0   0 -12    3.10   11.07
   0   0  13  105.49    5.34
   0   0  13  103.81   13.97
   0   0 -13  127.65   21.36
   0   0  14  678.76   26.66
   0   0 -14  648.83   26.63
   0   0  15  218.96   29.74
   0   0 -15  216.27   19.13
   0   1 -15   24.47   14.90
   0  -1  15   23.10   15.07
   0   1 -14    3.75   21.06
   0  -1  14   19.04    5.60
   0  -1  14   23.74   13.28
   0   1 -13   72.55   12.58
   0  -1  13   67.19    5.89
   0  -1  13   78.69   12.71
   0   1 -12   -2.63   10.59
   0  -1  12    5.84    7.30
   0  -1  12  -13.95   16.97
   0   1 -11   57.65   15.51
   0  -1  11   59.72    7.12
   0  -1  11   68.67   10.24
   0   1 -10 1279.35   30.37
   0  -1  10 1288.90   21.80
   0  -1  10 1382.66   39.95
   0   1  -9   66.78    7.83
   0  -1   9   53.04    7.80
   0   1  -8  105.66    7.37
   0  -1   8   88.35    7.05
   0   1  -7   69.08    5.89
   0  -1   7   58.77    5.81
   0   1  -6 1012.45   17.99
   0  -1   6 1045.33   22.88
   0   1  -5  318.05    7.12
   0  -1   5  326.75    7.18
   0   1  -4  428.74    7.31
   0  -1   4  445.49    7.34
   0   1  -319563.81 1349.07
   0  -1   321022.92 1413.92
   0   1  -2 1418.88   17.51
   0  -1   2 1395.17   19.58
   0  -1  -1 5118.19  101.02
   0  -1  -1 4620.23   98.95
   0   1   2 3834.27   76.41
   0  -1  -2 3785.70   76.32
   0   1   3   -4.72    3.78
   0  -1  -3   -0.05    3.70
   0   1   4 5229.51  136.49
   0  -1  -4 5196.76  136.28
   0   1   5 3762.89   87.35
   0  -1  -5 3778.67   88.36
   0   1   6  856.47   15.86
   0  -1  -6  842.70   20.59
   0   1   7  153.90    7.55
   0  -1  -7  159.83    7.40
   0   1   8   59.59    7.74
   0  -1  -8   68.88   11.88
   0   1   9   70.79   13.09
   0  -1  -9   61.76    9.04
   0   1  10   10.86    9.25
   0  -1 -10   -2.57   14.51
   0   1  11  346.44    8.21
   0   1  11  342.47   15.21
   0  -1 -11  337.99   15.56
   0   1  12  112.10    6.13
   0   1  12  128.27   13.23
   0  -1 -12  116.10   19.88
   0   1  13  216.65   17.19
   0  -1 -13  220.66   16.59
   0   1  14   29.44   14.76
   0  -1 -14   -8.15   14.46
   0   2 -15  299.11   29.38
   0  -2  15  253.19   14.89
   0  -2  15  278.38   18.89
   0   2 -14   42.83   12.90
   0  -2  14   51.48    7.06
   0  -2  14   48.07   13.34
   0   2 -13  444.97   18.78
   0  -2  13  448.75   11.81
   0  -2  13  463.73   18.80
   0   2 -12  480.13   17.45
   0  -2  12  503.38   14.99
   0  -2  12  489.06   17.89
   0   2 -11  970.02   33.14
   0  -2  11  953.11   18.11
   0  -2  11  967.07   24.64
   0   2 -10   -1.68   12.96
   0  -2  10   44.71    7.68
   0  -2  10   40.39   12.80
   0   2  -9  349.76   11.20
   0  -2   9  350.94    7.77
   0  -2   9  324.07   11.22
   0   2  -8   23.01    6.37
   0  -2   8   34.46    4.08
   0  -2   8   32.23    9.81
   0   2  -7 2565.03   60.05
   0  -2   7 2645.07   54.72
   0   2  -6  -19.83    7.74
   0  -2   6   -7.80    4.83
   0  -2   5    1.20    4.31
   0   2  -423950.21 1902.94
   0  -2   423865.20 1917.62
   0   2  -3  548.30   10.57
   0  -2   3  550.33    7.98
   0  -2   3  545.02    7.69
   0   2  -2 4845.66  113.87
   0  -2   2 4744.87  109.91
   0  -2   2 4974.09  110.98
   0   2  -1   57.13    3.48
   0   2  -1   58.92    2.80
   0  -2   1   58.30    3.54
   0  -2   1   55.68    4.25
   0   2   0  326.92    4.84
   0   2   0  321.96    6.53
   0  -2   0  326.19    5.01
   0  -2   0  327.41    4.62
   0   2   1 3696.44   67.42
   0  -2  -1 3796.90   73.02
   0   2   2 2473.97   36.61
   0  -2  -2 2650.96   44.90
   0   2   4 1219.63   20.44
   0  -2  -4 1191.07   19.94
   0   2   5    9.01    5.37
   0  -2  -5   18.48    5.43
   0   2   6 1379.14   31.78
   0  -2  -6 1423.28   32.39
   0   2   7  208.71   12.95
   0  -2  -7  215.36    8.82
   0   2   8  252.42   15.59
   0  -2  -8  233.00   10.06
   0   2   9  184.78   10.79
   0  -2  -9  166.26   11.32
   0   2  10  119.58   11.53
   0  -2 -10  116.49   11.45
   0   2  11  132.87    3.21
   0   2  11  141.26   12.92
   0  -2 -11  140.23   12.92
   0   2  12    1.53    2.85
   0   2  12   11.71   12.16
   0  -2 -12  -19.90   11.63
   0  -2 -13   -4.71   13.39
   0  -2 -14  147.60   17.53
   0   3 -15  191.35   17.15
   0  -3  15  185.50   14.98
   0  -3  15  224.20   26.37
   0   3 -14  572.89   23.61
   0  -3  14  600.06   16.11
   0  -3  14  627.22   23.70
   0   3 -13  125.63   12.72
   0  -3  13  138.87    8.18
   0  -3  13  125.12   19.45
   0   3 -12   -8.92    9.91
   0  -3  12   13.27    6.16
   0  -3  12   -0.99    9.59
   0   3 -11   -1.35    9.02
   0  -3  11    3.13    5.77
   0  -3  11   17.34    8.65
   0   3 -10  130.89    9.18
   0  -3  10  130.29    6.58
   0  -3  10  118.30    9.02
   0   3  -9 1185.99   25.03
   0  -3   9 1137.60   21.28
   0  -3   9 1208.53   25.44
   0   3  -8  374.97   10.43
   0  -3   8  380.24   11.61
   0  -3   8  378.58    9.89
   0   3  -7 1230.60   22.09
   0  -3   7 1222.06   20.78
   0  -3   7 1253.57   22.33
   0   3  -6 3672.22   84.71
   0  -3   6 3739.47   84.72
   0  -3   6 3752.03   86.32
   0   3  -5 1611.65   27.13
   0  -3   5 1672.35   31.47
   0  -3   5 1568.09   26.42
   0   3  -4  147.76    4.50
   0  -3   4  167.33    5.04
   0  -3   4  144.58    4.59
   0   3  -3    6.78    3.05
   0  -3   3    4.96    3.52
   0  -3   3    6.45    2.79
   0   3  -2 1729.46   27.40
   0  -3   2 1766.56   26.72
   0  -3   2 1727.36   24.47
   0   3  -1 2804.16   48.41
   0   3  -1 2669.49   45.04
   0  -3   1 2762.83   48.18
   0  -3   1 2782.16   46.37
   0   3   0 7187.01  218.19
   0   3   0 7103.82  208.31
   0  -3   0 6884.83  206.21
   0  -3   0 7108.26  214.04
   0   3   1 1997.62   29.03
   0  -3  -1 2072.86   30.21
   0  -3  -1 2021.40   31.41
   0   3   2  116.46    2.67
   0  -3  -2  122.87    2.90
   0  -3  -2  123.41    4.51
   0   3   3    3.07    1.78
   0  -3  -3    2.55    7.01
   0   3   8  524.59    6.53
   0  -3  -8  537.06   15.42
   0   3   9  116.13    2.19
   0  -3  -9  111.77   10.42
   0   3  10  151.40    2.84
   0  -3 -10  160.23   12.33
   0  -3 -11   23.49   11.39
   0  -3 -12  261.05   25.23
   0  -3 -13  646.15   26.87
   0  -3 -14   -7.85   24.46
   0   4 -15   25.83   13.96
   0  -4  15   41.57   14.10
   0  -4  15   41.11   13.68
   0   4 -14  126.10   13.97
   0  -4  14  137.26    9.66
   0  -4  14  141.48   13.61
   0   4 -13  138.77   12.28
   0  -4  13  130.12   13.46
   0  -4  13  131.29   12.54
   0   4 -12  148.14   11.55
   0  -4  12  152.71    8.91
   0  -4  12  142.61   11.48
   0   4 -11  497.57   15.08
   0  -4  11  455.61   12.76
   0  -4  11  502.14   21.81
   0   4 -10   25.45    7.62
   0  -4  10    0.17    9.58
   0  -4  10   -7.32    7.49
   0   4  -9 2361.62   53.32
   0  -4   9 2306.48   50.66
   0  -4   9 2368.16   53.87
   0   4  -8  420.65   11.02
   0  -4   8  430.24   10.22
   0  -4   8  433.20   10.89
   0   4  -7  119.99    6.38
   0  -4   7  123.32    6.02
   0  -4   7  121.47    6.08
   0   4  -6  791.51   13.60
   0  -4   6  776.63   13.81
   0  -4   6  786.70   13.57
   0   4  -5  771.93   12.97
   0  -4   5  793.21   13.75
   0  -4   5  763.40   12.83
   0   4  -4 1063.87   16.47
   0  -4   4 1083.79   17.93
   0  -4   4 1009.57   15.88
   0   4  -3  266.73    6.06
   0  -4   3  263.55    6.75
   0  -4   3  258.29    5.66
   0   4  -2   30.02    3.29
   0  -4   2   23.21    4.11
   0  -4   2   23.44    3.32
   0   4  -1  797.80   11.77
   0   4  -1  800.67   13.25
   0  -4   1  792.99   12.11
   0  -4   1  771.39   13.07
   0   4   0  359.79    6.18
   0   4   0  331.37    8.71
   0  -4   0  345.13    6.36
   0  -4   0  334.68    6.09
   0   4   1   79.65    3.46
   0  -4  -1   74.16    3.73
   0  -4  -1   63.55    4.50
   0   4   2 1624.29   25.88
   0  -4  -2 1663.01   24.47
   0  -4  -2 1610.31   27.93
   0   4   3  155.57    3.30
   0  -4  -3  149.94    5.84
   0   4   4  817.30   11.26
   0  -4  -4  840.26   15.29
   0   4   5   42.85    2.02
   0  -4  -5   36.52    6.31
   0   4   8   53.12    2.37
   0  -4  -8   50.09    9.23
   0   4   9  202.43    2.53
   0  -4  -9  235.53   12.38
   0  -4 -10  122.14   12.49
   0  -4 -11   30.66   19.00
   0  -4 -12   31.74   13.90
   0  -4 -13   60.34   15.72
   0   5 -15  440.94   21.93
   0  -5  15  437.28   24.19
   0  -5  15  440.71   20.77
   0   5 -14  240.96   15.64
   0  -5  14  191.62   11.93
   0  -5  14  253.11   14.91
   0   5 -13  195.82   13.57
   0  -5  13  195.10   11.01
   0  -5  13  208.49   13.07
   0   5 -12   74.87   10.35
   0  -5  12   68.48   13.45
   0  -5  12   79.00   15.56
   0   5 -11  735.67   20.21
   0  -5  11  750.17   18.80
   0  -5  11  781.59   20.13
   0   5 -10 1035.68   32.55
   0  -5  10 1170.49   25.59
   0  -5  10 1138.25   26.00
   0   5  -9 3640.26   96.93
   0  -5   9 3558.66   95.78
   0  -5   9 3653.50   97.88
   0   5  -8  363.18   14.05
   0  -5   8  340.95   10.34
   0  -5   8  349.16    9.64
   0   5  -7    5.17    5.18
   0  -5   7    2.41    5.89
   0  -5   7    4.46    5.04
   0   5  -6 1385.58   24.90
   0  -5   6 1422.14   27.04
   0  -5   6 1379.56   28.56
   0   5  -5 1573.13   30.85
   0  -5   5 1613.38   29.80
   0  -5   5 1584.48   27.26
   0   5  -4  434.55   10.80
   0  -5   4  456.92   13.07
   0  -5   4  458.47    8.22
   0   5  -3  568.13   12.20
   0  -5   3  572.47   10.88
   0  -5   3  591.55    9.49
   0   5  -2  305.17    6.57
   0  -5   2  308.73    7.52
   0  -5   2  306.54    6.42
   0   5  -1 3588.17   78.86
   0   5  -1 3465.15   75.92
   0  -5   1 3623.69   80.01
   0  -5   1 3571.88   83.47
   0   5   0    4.87    5.68
   0   5   0   -8.94    3.95
   0  -5   0    2.43    3.77
   0   5   1 1377.65   21.05
   0  -5  -1 1349.65   21.41
   0  -5  -1 1340.93   21.88
   0   5   2 4937.54  129.06
   0  -5  -2 4902.41  127.02
   0  -5  -2 4918.63  133.41
   0   5   3  525.64    7.69
   0  -5  -3  528.59    8.05
   0  -5  -3  509.55   14.71
   0  -5  -3  524.46   11.17
   0   5   4    3.84    2.52
   0  -5  -4   11.96    5.46
   0  -5  -4    2.48    5.86
   0   5   5  962.81   12.59
   0  -5  -5  931.94   20.02
   0   5   8 1490.13   19.74
   0  -5  -8 1595.65   39.34
   0  -5  -9  563.45   19.36
   0  -5 -10    5.40   11.27
   0  -5 -11    2.86   12.56
   0  -5 -12   44.87   15.36
   0   6 -15   -0.38   13.22
   0  -6  15   11.53   10.61
   0  -6  15   14.68   12.52
   0   6 -14   -1.23   11.60
   0  -6  14   29.57   15.72
   0  -6  14    5.75   11.50
   0   6 -13  117.41   12.56
   0  -6  13  147.41   11.23
   0  -6  13  125.78   18.98
   0   6 -12  194.05   18.47
   0  -6  12  198.68   11.57
   0  -6  12  194.98   12.22
   0   6 -11  180.08   10.90
   0  -6  11  180.95   10.85
   0  -6  11  216.02   10.74
   0   6 -10   55.95    8.43
   0  -6  10   29.86   13.16
   0  -6  10   59.54    8.00
   0   6  -9   -5.61   11.02
   0  -6   9   -0.16   12.14
   0  -6   9   -1.99    6.84
   0   6  -8  375.09   10.65
   0  -6   8  386.27   17.25
   0  -6   8  364.56   10.51
   0   6  -7   -2.21    5.69
   0  -6   7   14.76   10.83
   0  -6   7   -4.83    5.41
   0   6  -6   13.80    5.38
   0  -6   6   27.23    6.67
   0  -6   6   31.16    5.02
   0   6  -5  250.49    7.15
   0  -6   5  237.16    8.80
   0  -6   5  238.87    6.77
   0   6  -4  415.29   11.69
   0  -6   4  439.50   10.37
   0  -6   4  434.65    8.76
   0   6  -3  733.63   15.54
   0  -6   3  718.73   14.30
   0  -6   3  730.92   12.15
   0   6  -2  378.30    7.70
   0  -6   2  385.52   12.50
   0  -6   2  395.28    7.90
   0   6  -1  369.28    7.74
   0  -6   1  388.97    8.66
   0  -6   1  388.92   10.55
   0   6   0  252.32    6.56
   0  -6   0  264.83    6.86
   0  -6   0  245.73    9.19
   0   6   1    1.66    3.84
   0  -6  -1    1.28    6.42
   0  -6  -1   -2.36    4.57
   0   6   2   11.83    5.62
   0  -6  -2    3.33    3.93
   0  -6  -2   -0.78    5.16
   0   6   3  443.59   10.02
   0  -6  -3  453.02    8.20
   0  -6  -3  431.24   14.59
   0  -6  -3  451.62   11.07
   0   6   4  960.71   14.40
   0  -6  -4  899.60   19.62
   0  -6  -4  962.35   20.88
   0   6   5   30.12    4.76
   0  -6  -5   28.93    7.49
   0  -6  -5   22.01   12.34
   0   6   6  439.82    8.46
   0  -6  -6  437.93   19.37
   0  -6  -6  464.18   15.19
   0  -6  -7   92.07   15.29
   0  -6  -8  624.84   20.44
   0  -6  -9  122.41   12.86
   0  -6 -10  834.87   40.18
   0  -6 -11  126.91   15.71
   0   7 -14   96.34   20.25
   0  -7  14   62.64   12.55
   0  -7  14   73.95   12.67
   0   7 -13  503.43   28.03
   0  -7  13  495.40   27.43
   0  -7  13  515.80   19.18
   0   7 -12  422.27   16.43
   0  -7  12  433.37   16.40
   0  -7  12  413.86   15.85
   0   7 -11  105.82   10.22
   0  -7  11   96.47   10.48
   0  -7  11   87.44   14.28
   0   7 -10   46.55   13.79
   0  -7  10   50.80    9.63
   0  -7  10   60.90    8.34
   0   7  -9  125.89    8.64
   0  -7   9  112.20   10.08
   0  -7   9  121.09    8.32
   0   7  -8  491.28   13.02
   0  -7   8  504.81   15.15
   0  -7   8  526.83   17.43
   0   7  -7  153.41    7.55
   0  -7   7  143.99    9.61
   0  -7   7  159.46   11.25
   0   7  -6  341.43    9.43
   0  -7   6  335.76   11.71
   0  -7   6  336.69    9.18
   0   7  -5  962.89   23.27
   0  -7   5 1008.82   21.95
   0  -7   5 1025.07   23.43
   0   7  -4  261.24    7.54
   0  -7   4  267.52    9.64
   0  -7   4  263.65    7.32
   0   7  -3   12.94    4.70
   0  -7   3   14.47   10.02
   0  -7   3    6.64    4.55
   0   7  -2   87.82    5.56
   0  -7   2   81.87    6.70
   0  -7   2   79.17    5.19
   0   7  -1  172.73    6.52
   0  -7   1  153.45    7.18
   0  -7   1  166.15    6.42
   0  -7   0    0.23    5.23
   0  -7   0   10.04    4.79
   0  -7  -1  106.94    6.07
   0  -7  -1  116.30    9.78
   0   7   2  313.01    7.79
   0  -7  -2  346.44   11.61
   0  -7  -2  340.69    9.52
   0   7   3  456.78    8.95
   0  -7  -3  454.36    9.64
   0  -7  -3  435.28   16.66
   0  -7  -3  474.25   12.52
   0   7   4    4.44    3.82
   0  -7  -4   -8.12    6.98
   0  -7  -4   -0.79    7.49
   0  -7  -5   39.27    8.29
   0  -7  -5   33.49   13.10
   0  -7  -6   16.31   13.38
   0  -7  -6   17.43    8.93
   0  -7  -7   12.44    9.60
   0  -7  -7   33.56    9.86
   0  -7  -8  190.93   13.40
   0  -7  -8  237.83   14.49
   0  -7  -9    1.60   11.70
   0  -7  -9    1.84   11.86
   0  -7 -10  -17.16   20.94
   0  -7 -10  -10.79   13.25
   0   8 -14   85.86   20.70
   0  -8  14   75.36   13.57
   0  -8  14   71.15   20.18
   0   8 -13   10.46   11.04
   0  -8  13   14.43   11.95
   0  -8  13    3.34   11.00
   0   8 -12  133.62   12.51
   0  -8  12  178.56   13.51
   0  -8  12  161.62   11.64
   0   8 -11    2.61   14.51
   0  -8  11    3.45   10.50
   0  -8  11    1.25    8.75
   0   8 -10  322.03   12.80
   0  -8  10  343.14   15.37
   0  -8  10  340.66   12.54
   0   8  -9  246.01   10.66
   0  -8   9  255.78   13.24
   0  -8   9  226.30   10.28
   0   8  -8   30.40    7.36
   0  -8   8   13.45    9.41
   0  -8   8   20.41    7.10
   0   8  -7 2972.03   75.26
   0  -8   7 2965.02   82.87
   0  -8   7 3060.48   76.28
   0   8  -6  186.97    8.11
   0  -8   6  183.40   10.78
   0  -8   6  161.46   11.56
   0   8  -5  267.36   12.40
   0  -8   5  276.34   11.45
   0  -8   5  287.24    8.76
   0   8  -4   60.83    5.84
   0  -8   4   66.96    8.18
   0  -8   4   48.98    9.10
   0   8  -3  181.60   10.80
   0  -8   3  190.07    9.59
   0  -8   3  194.76    7.17
   0   8  -2  648.63   13.60
   0  -8   2  651.27   15.63
   0  -8   2  662.11   13.58
   0  -8   1  495.25   17.76
   0  -8   1  490.42   15.81
   0  -8   0  242.53   12.50
   0  -8   0  202.14    8.27
   0  -8  -1  287.63   13.02
   0  -8  -1  278.77   13.55
   0  -8  -2  731.22   15.59
   0  -8  -2  734.68   17.49
   0  -8  -2  727.92   17.13
   0  -8  -3 1071.18   20.91
   0  -8  -3 1077.74   24.59
   0  -8  -3 1138.78   25.33
   0  -8  -4   53.56    8.25
   0  -8  -4   43.44    8.72
   0  -8  -5  346.09   13.27
   0  -8  -5  339.32   13.56
   0  -8  -6  278.13   19.41
   0  -8  -6  298.45   14.34
   0  -8  -7  268.27   21.24
   0  -8  -7  270.92   15.02
   0  -8  -8  146.14   13.73
   0  -8  -8  151.40   21.70
   0  -8  -9   84.65   14.07
   0  -8  -9   88.18   14.03
   0   9 -13   68.95   12.36
   0  -9  13  111.26   22.69
   0  -9  13   81.33   18.73
   0   9 -12   24.81   16.69
   0  -9  12    6.31   12.59
   0  -9  12   -3.51   15.74
   0   9 -11  251.18   13.66
   0  -9  11  235.38   16.43
   0  -9  11  265.67   13.03
   0   9 -10   21.43    9.19
   0  -9  10   -0.84   11.79
   0  -9  10   31.81    8.62
   0   9  -9   51.42   13.39
   0  -9   9   60.08   11.53
   0  -9   9   29.63    8.06
   0   9  -8   48.56    8.04
   0  -9   8   37.66   11.48
   0  -9   8   39.51    7.78
   0   9  -7   23.95   11.41
   0  -9   7   16.01   16.33
   0  -9   7   37.52   11.18
   0   9  -6  340.82   15.35
   0  -9   6  334.76   14.44
   0  -9   6  319.32   10.27
   0   9  -5   -0.26    6.28
   0  -9   5    4.09    9.10
   0  -9   5    3.22    6.10
   0   9  -4   13.94    6.30
   0  -9   4   22.05   13.26
   0  -9   4   15.21    9.52
   0   9  -3    0.44    6.16
   0  -9   3   -4.76    8.10
   0  -9   3   -1.39    6.03
   0   9  -2   -1.68    6.45
   0  -9   2  -15.57   12.59
   0  -9   2  -10.38    9.36
   0  -9   1  535.28   15.37
   0  -9   1  532.01   13.40
   0  -9   0   11.69    7.22
   0  -9   0   17.90   10.64
   0  -9  -1  131.74    8.23
   0  -9  -1  112.79    8.42
   0  -9  -2   22.39    6.90
   0  -9  -2   42.24    7.56
   0  -9  -2    9.23    7.84
   0  -9  -3  156.21    9.96
   0  -9  -3  164.80   10.34
   0  -9  -4   90.45    9.84
   0  -9  -4  111.06   15.22
   0  -9  -5   12.54    9.71
   0  -9  -5   12.12    9.61
   0  -9  -6   12.93   10.38
   0  -9  -6   24.34   10.82
   0  -9  -7   13.92   18.03
   0  -9  -7   22.36   11.85
   0  -9  -8   30.46   12.67
   0  10 -11  241.01   20.82
   0 -10  11  220.43   18.32
   0 -10  11  268.82   20.00
   0  10 -10    1.33    9.52
   0 -10  10   26.34   12.86
   0 -10  10   13.80   14.48
   0  10  -9   19.81    8.90
   0 -10   9   38.43   12.61
   0 -10   9   13.55    8.88
   0  10  -8  309.17   12.35
   0 -10   8  303.78   17.26
   0 -10   8  327.36   17.79
   0  10  -7  885.01   21.82
   0 -10   7  881.45   28.23
   0 -10   7  931.13   29.09
   0  10  -6  180.82    9.77
   0 -10   6  213.61   13.67
   0 -10   6  197.99    9.43
   0  10  -5   20.13    7.42
   0 -10   5   36.45    9.99
   0 -10   5   19.51    7.08
   0  10  -4   22.75   11.01
   0 -10   4   24.48    9.83
   0 -10   4   13.31   10.85
   0  10  -3   70.10    7.76
   0 -10   3   40.41   15.61
   0 -10   3   48.64    7.48
   0 -10   2  205.22   11.95
   0 -10   2  199.39    9.36
   0 -10   1 1431.22   37.20
   0 -10   1 1528.79   41.89
   0 -10   0  200.48   10.83
   0 -10   0  191.69   10.08
   0 -10  -1   -1.47   12.59
   0 -10  -1   10.14    7.85
   0 -10  -2   74.71    8.41
   0 -10  -2   86.84   14.30
   0 -10  -2   94.04    9.42
   0 -10  -3   17.38   14.07
   0 -10  -3   23.77    9.39
   0 -10  -4   94.53   16.15
   0 -10  -4   57.74   16.89
   0 -10  -5   19.99   10.99
   0 -10  -5   43.72   11.38
   0 -10  -6   -5.56   11.26
   0 -10  -6   12.72   11.46
   0  11 -10   84.26   11.33
   0 -11  10   80.04   16.28
   0 -11  10   82.07   17.14
   0  11  -9   27.33   15.10
   0 -11   9   16.22   21.98
   0 -11   9   14.09   14.69
   0  11  -8   25.57   14.39
   0 -11   8   10.07   21.05
   0 -11   8   22.62   14.03
   0  11  -7    9.60   13.10
   0 -11   7    9.93   12.61
   0 -11   7   15.06   13.14
   0  11  -6   20.21   13.10
   0 -11   6   27.60   12.19
   0 -11   6   20.71    8.13
   0  11  -5    7.00   12.68
   0 -11   5   27.03   11.36
   0 -11   5   22.36    7.73
   0  11  -4    3.05    8.17
   0 -11   4    9.65   11.03
   0 -11   4    6.72    7.64
   0 -11   3  442.64   18.21
   0 -11   3  456.15   19.79
   0 -11   2  221.51   14.02
   0 -11   2  234.39   11.11
   0 -11   1  104.05   16.86
   0 -11   1  102.08    9.43
   0 -11   0  142.96   11.26
   0 -11   0  132.12   10.49
   0 -11  -1   30.48    9.63
   0 -11  -1   24.19    9.32
   0 -11  -1   26.79    9.50
   0 -11  -2   14.48    8.88
   0 -11  -2   10.62    9.55
   0 -11  -2   22.16    9.54
   0 -11  -3   37.52   10.31
   0 -11  -3   28.85   10.46
   0 -11  -4  206.98   14.12
   0  12  -7   97.21   11.01
   0 -12   7  112.56   24.38
   0 -12   7  123.45   16.64
   0  12  -6  -10.35    9.17
   0 -12   6   24.79   13.43
   0 -12   6    5.89   13.78
   0  12  -5  105.54   10.61
   0 -12   5  119.57   14.87
   0 -12   5  106.74   10.65
   0 -12   4   32.86   19.66
   0 -12   4   24.47    9.17
   0 -12   3  138.72   14.12
   0 -12   3  151.72   10.78
   0 -12   2   20.84   17.97
   0 -12   2   15.55    9.09
   0 -12   1    7.75   11.13
   0 -12   1   11.62    8.90
   0 -12   0    5.52   10.89
   0 -12   0    2.13    9.57
   0 -12   0   17.31    9.13
   1 -12  -2   48.35   14.53
   1 -12  -2   49.59   18.97
   1 -12  -2   67.03   18.53
   1 -12  -1  152.61   18.07
   1 -12  -1  170.42   13.62
   1 -12   0  150.89   18.08
   1 -12   0  150.50   12.45
   1 -12   1   21.87   10.14
   1 -12   1   -1.54    9.88
   1 -12   2   44.53   11.15
   1 -12   2   37.39    9.86
   1 -12   3   63.02   18.12
   1 -12   3   32.33   10.02
   1 -12   4  -10.76   11.77
   1 -12   4   18.94    9.39
   1 -12   5    8.28   12.34
   1 -12   5    5.99   14.75
   1 -12   6   25.76   20.19
   1 -12   6   30.83   14.72
  -1  12  -6    2.04   15.59
   1 -12   7   33.53   13.55
   1 -12   7    5.89   15.26
  -1  12  -7   16.04   10.07
   1 -12   8    9.86   13.92
   1 -12   8    6.28   15.88
  -1  12  -8   30.00   10.41
   1 -11  -5   56.18   19.90
   1 -11  -5   23.25   20.23
   1 -11  -4   99.54   19.46
   1 -11  -4   87.56   13.12
   1 -11  -3   55.92    8.08
   1 -11  -3   74.35   11.69
   1 -11  -3   79.20   11.59
   1 -11  -2    2.59    7.83
   1 -11  -2   12.13   10.00
   1 -11  -2  -13.24   10.21
   1 -11  -1   61.37    8.72
   1 -11  -1   39.19   16.14
   1 -11   0 1083.35   28.65
   1 -11   0 1112.69   38.20
   1 -11   1    4.38    9.10
   1 -11   1    2.20   13.78
   1 -11   2   -1.51   14.80
   1 -11   2   17.24   13.36
   1 -11   3  341.53   15.14
   1 -11   3  353.96   13.42
  -1  11  -3  366.19   20.07
   1 -11   4  101.55   11.57
   1 -11   4  102.26    9.85
   1 -11   5   43.17   11.32
   1 -11   5   42.95    8.98
   1 -11   6   96.73   12.56
   1 -11   6   86.80    9.68
  -1  11  -6   93.40   14.99
   1 -11   7   73.00   19.28
   1 -11   7   39.48   14.44
  -1  11  -7   59.46   15.33
   1 -11   8   -6.37   12.31
   1 -11   8   -0.04   14.51
  -1  11  -8  -12.91   15.07
   1 -11   9  242.92   17.03
   1 -11   9  214.16   19.46
  -1  11  -9  198.19   13.36
   1 -11  10   65.50   14.78
   1 -11  10   49.37   17.43
  -1  11 -10   58.60   11.34
   1 -11  11  491.51   29.11
   1 -10  -7  -12.34   12.65
   1 -10  -7   17.53   12.46
   1 -10  -6   13.93   12.61
   1 -10  -6   28.75   12.24
   1 -10  -5  105.87   12.34
   1 -10  -5   97.73   12.74
   1 -10  -4    7.55   10.24
   1 -10  -4   13.35   10.27
   1 -10  -3   62.03   10.60
   1 -10  -3   78.34   10.77
   1 -10  -3   96.96   10.72
   1 -10  -2    4.63    6.78
   1 -10  -2    7.83    9.07
   1 -10  -1   14.15    6.92
   1 -10  -1    8.21    8.42
   1 -10   0  305.27   11.52
   1 -10   0  301.98   12.38
   1 -10   1   12.88    8.03
   1 -10   1   15.51    7.93
   1 -10   2  560.61   23.41
   1 -10   2  602.27   16.41
  -1  10  -2  606.53   16.82
   1 -10   3   18.57    8.82
   1 -10   3   23.08   11.90
  -1  10  -3   18.61   12.19
   1 -10   4   34.40   14.38
   1 -10   4   24.29    7.59
  -1  10  -4   16.99    7.79
   1 -10   5   79.80   10.79
   1 -10   5  101.39    8.41
  -1  10  -5   93.73    8.67
   1 -10   6   70.30   11.23
   1 -10   6   91.18    8.56
  -1  10  -6   64.17    8.89
   1 -10   7   15.26   10.58
   1 -10   7    6.54   12.43
  -1  10  -7   -5.12    8.38
   1 -10   8   49.51   17.88
   1 -10   8   31.36    8.72
  -1  10  -8   31.07    9.09
   1 -10   9    0.05   18.37
   1 -10   9   16.21    9.35
  -1  10  -9   20.02    9.71
   1 -10  10   76.59   19.46
   1 -10  10   15.41   10.70
  -1  10 -10   38.54   16.48
   1 -10  11    8.04   20.18
   1 -10  11    1.22   10.44
  -1  10 -11    3.72   10.98
   1 -10  12   83.05   23.26
   1 -10  12   79.72   19.66
  -1  10 -12   60.76   20.15
   1  -9  -8  319.82   18.37
   1  -9  -8  327.13   28.25
   1  -9  -7   51.62   19.53
   1  -9  -7   53.41   12.93
   1  -9  -6  176.08   13.62
   1  -9  -6  166.00   13.59
   1  -9  -5   17.04   10.07
   1  -9  -5   21.41   10.28
   1  -9  -4  499.33   16.73
   1  -9  -4  523.94   23.62
   1  -9  -3    4.46    5.48
   1  -9  -3    5.81    8.71
   1  -9  -3   13.39    8.76
   1  -9  -2  466.80   15.84
   1  -9  -2  469.81   15.24
   1  -9  -1  369.18   14.94
   1  -9  -1  390.72   12.63
   1  -9   0  477.37   12.70
   1  -9   0  480.41   13.91
   1  -9   1  542.96   19.04
   1  -9   1  500.14   18.75
  -1   9  -1  503.31   14.12
   1  -9   2  344.95   11.69
   1  -9   2  352.61   11.06
  -1   9  -2  320.73   11.29
   1  -9   3  121.28    8.86
   1  -9   3   90.95    7.87
  -1   9  -3   92.09   12.15
   1  -9   4    8.81    8.11
   1  -9   4   22.31    6.74
  -1   9  -4   14.60    6.84
   1  -9   5  288.38   17.57
   1  -9   5  260.82   10.01
  -1   9  -5  277.25   10.32
   1  -9   6   22.64    9.22
   1  -9   6   13.26   11.56
  -1   9  -6   17.55    7.43
   1  -9   7  319.20   13.91
   1  -9   7  353.38   11.68
  -1   9  -7  323.25   17.55
   1  -9   8  251.48   13.62
   1  -9   8  233.51   11.12
  -1   9  -8  241.76   11.20
   1  -9   9    7.52   10.61
   1  -9   9   12.98    8.68
  -1   9  -9   18.08    8.87
   1  -9  10  251.71   14.70
   1  -9  10  260.82   13.21
  -1   9 -10  267.57   13.20
   1  -9  11   44.65   12.31
   1  -9  11   40.61   10.61
  -1   9 -11   50.18   10.93
   1  -9  12    2.02   11.90
   1  -9  12   14.94   11.20
  -1   9 -12    2.25   11.11
   1  -9  13   -5.33   12.59
   1  -9  13  -19.02   18.19
  -1   9 -13   26.52   12.12
   1  -8 -10   12.51   21.74
   1  -8 -10   -9.18   14.19
   1  -8  -9  688.04   26.64
   1  -8  -9  739.31   27.14
   1  -8  -8   69.14   12.51
   1  -8  -8   56.95   20.17
   1  -8  -7   60.09   11.93
   1  -8  -7   79.78   12.27
   1  -8  -6   21.79   15.43
   1  -8  -6   25.64   10.39
   1  -8  -5   15.60   13.85
   1  -8  -5    7.01    9.39
   1  -8  -4  223.16   16.60
   1  -8  -4  227.28   16.88
   1  -8  -3  833.41   19.12
   1  -8  -3  817.28   20.28
   1  -8  -2 1862.70   36.65
   1  -8  -2 1900.86   43.69
   1  -8  -1   37.00    8.29
   1  -8  -1   31.32   10.81
   1  -8   0  304.56   12.38
   1  -8   0  283.50    9.48
   1  -8   1   59.91    9.86
   1  -8   1   45.08    6.74
  -1   8  -1   60.55    6.84
   1  -8   2  751.89   16.68
   1  -8   2  719.95   15.43
  -1   8  -2  737.94   16.27
   1  -8   3   64.23    7.08
   1  -8   3   58.28    6.42
  -1   8  -3   47.56    6.74
   1  -8   4  151.71    8.65
   1  -8   4  155.79    7.65
  -1   8  -4  159.76    8.02
   1  -8   5  150.17   14.12
   1  -8   5  190.09    8.19
  -1   8  -5  180.65   12.12
   1  -8   6 1073.74   25.92
   1  -8   6 1098.59   23.01
  -1   8  -6 1068.38   23.64
   1  -8   7 1054.43   26.56
   1  -8   7 1070.90   24.21
  -1   8  -7 1071.60   24.25
   1  -8   8  144.07   10.47
   1  -8   8  148.77    9.40
  -1   8  -8  142.99    9.44
   1  -8   9  383.39   15.30
   1  -8   9  387.84   13.52
  -1   8  -9  376.27   19.30
   1  -8  10   59.23   10.64
   1  -8  10   39.07   14.47
  -1   8 -10   61.41    9.67
   1  -8  11  474.49   18.53
   1  -8  11  502.92   16.95
  -1   8 -11  441.23   16.90
   1  -8  12    1.11   17.30
   1  -8  12    4.64   10.44
  -1   8 -12   13.79   10.88
   1  -8  13   94.31   13.01
   1  -8  13   82.99   13.05
  -1   8 -13   97.01   13.44
   1  -8  14   36.10   12.60
   1  -8  14   -6.46   13.12
  -1   8 -14   46.76   20.84
   1  -7 -11   72.68   16.01
   1  -7 -11   82.19   16.26
   1  -7 -10   24.32   20.61
   1  -7 -10   23.13   13.72
   1  -7  -9   54.17   12.71
   1  -7  -9   86.72   12.95
   1  -7  -8  171.48   13.59
   1  -7  -8  215.89   20.75
   1  -7  -7  415.58   16.55
   1  -7  -7  425.96   16.57
   1  -7  -6   15.30   14.15
   1  -7  -6    7.09    9.36
   1  -7  -5  -17.73   12.80
   1  -7  -5    1.83    8.74
   1  -7  -4 1028.58   30.80
   1  -7  -4 1068.61   32.49
   1  -7  -3   47.04    4.20
   1  -7  -3   35.98    7.57
   1  -7  -2 2240.87   43.01
   1  -7  -2 2230.05   56.72
   1  -7  -1   15.88    4.43
   1  -7  -1   28.34    6.01
   1  -7   0   34.32    4.80
   1  -7   0   32.28    5.57
  -1   7   0   24.02    5.77
   1  -7   1  176.28    6.60
   1  -7   1  186.89    7.08
  -1   7  -1  171.98    7.10
   1  -7   2  336.90    8.89
   1  -7   2  347.27   12.31
  -1   7  -2  334.14   12.66
   1  -7   3  161.75   10.83
   1  -7   3  170.66    6.86
  -1   7  -3  163.64    7.01
   1  -7   4   14.56    6.07
   1  -7   4    0.68    5.38
  -1   7  -4   -1.88    5.40
   1  -7   5    5.39    6.72
   1  -7   5    2.65    5.66
  -1   7  -5   -3.00    5.84
   1  -7   6  554.34   19.83
   1  -7   6  527.15   12.58
  -1   7  -6  530.50   17.81
   1  -7   7  169.84   10.00
   1  -7   7  233.65   13.08
  -1   7  -7  189.64   13.17
   1  -7   8 1692.01   39.72
   1  -7   8 1660.89   36.90
  -1   7  -8 1642.90   37.24
   1  -7   9  200.66   16.04
   1  -7   9  189.68   10.14
  -1   7  -9  179.62   10.34
   1  -7  10  200.05   16.51
   1  -7  10  168.76   10.73
  -1   7 -10  134.01   16.27
   1  -7  11    8.26    9.67
   1  -7  11   22.70    9.44
  -1   7 -11    4.20    9.91
   1  -7  12   51.62   10.59
   1  -7  12   42.76   16.38
  -1   7 -12   57.59   11.04
   1  -7  13   13.84   10.71
   1  -7  13   -0.40   17.46
  -1   7 -13   -3.94   18.01
   1  -7  14   46.63   18.20
   1  -7  14   47.25   12.87
  -1   7 -14   15.15   20.87
   1  -6 -12  194.36   18.62
   1  -6 -11  120.91   15.69
   1  -6 -10   -2.90   12.50
   1  -6  -9  111.22   12.67
   1  -6  -8  202.86   13.24
   1  -6  -7  147.89   11.49
   1  -6  -7  179.53   11.37
   1  -6  -6  572.34   23.13
   1  -6  -6  609.02   17.55
   1  -6  -5 1016.21   29.88
   1  -6  -5 1002.51   23.91
   1  -6  -4   81.20    7.64
   1  -6  -4   94.52   11.98
   1  -6  -3   20.62    3.05
   1  -6  -3   15.83    9.84
   1  -6  -2 1408.35   24.87
   1  -6  -2 1392.34   32.17
   1  -6  -1   37.31    3.87
   1  -6  -1   53.79    5.24
   1  -6   0  300.60    6.64
   1  -6   0  289.01    7.36
  -1   6   0  282.29    7.49
   1  -6   1   15.85    4.25
   1  -6   1   22.78    7.22
  -1   6  -1   11.40    4.70
   1  -6   2 7897.95  295.55
   1  -6   2 8087.00  306.98
  -1   6  -2 7974.24  304.50
   1  -6   3 1601.31   34.27
   1  -6   3 1564.95   32.50
  -1   6  -3 1602.57   33.10
   1  -6   4   95.69    6.07
   1  -6   4  110.93    8.29
  -1   6  -4  102.66    5.59
   1  -6   5    7.95    5.86
   1  -6   5   -1.81    5.10
  -1   6  -5    2.14    5.28
   1  -6   6   14.09    9.61
   1  -6   6   11.57    5.67
   1  -6   7  145.98   11.99
   1  -6   7  113.57    7.36
  -1   6  -7  126.62    7.55
   1  -6   8 3358.49   96.77
   1  -6   8 3202.61   92.81
  -1   6  -8 3183.92   82.33
   1  -6   9 1584.85   36.21
   1  -6   9 1572.19   44.87
  -1   6  -9 1600.71   45.34
   1  -6  10   85.25    9.08
   1  -6  10   76.82   14.24
  -1   6 -10   88.86    9.66
   1  -6  11  363.62   13.60
   1  -6  11  349.63   13.99
  -1   6 -11  371.61   14.76
   1  -6  12   19.58    8.85
   1  -6  12   17.21    9.76
  -1   6 -12    2.19   16.27
   1  -6  13   28.48    9.98
   1  -6  13   33.95   11.56
  -1   6 -13   43.71   18.00
   1  -6  14  251.61   14.11
   1  -6  14  257.89   24.72
  -1   6 -14  218.39   16.62
   1  -6  15   79.08   18.73
   1  -6  15   65.48   14.89
  -1   6 -15   90.88   14.87
   1  -5 -12   12.20   13.89
   1  -5 -11   20.45   20.37
   1  -5 -10   29.20   11.88
   1  -5  -9  150.34   12.32
   1  -5  -8  306.93   13.73
   1  -5  -7   80.50   14.35
   1  -5  -6  135.53    9.33
   1  -5  -5   19.29   10.43
   1  -5  -5   30.44    7.00
   1  -5  -4  116.93   10.82
   1  -5  -4  126.39   11.32
   1  -5  -3  330.20    6.16
   1  -5  -3  303.45    8.77
   1  -5  -2   22.13    2.69
   1  -5  -2   12.62    5.02
   1  -5  -1  346.19    6.01
   1  -5  -1  368.59    8.25
   1  -5   0   80.02    5.29
  -1   5   0   74.28    7.92
   1  -5   1 1516.11   27.22
   1  -5   1 1373.06   28.06
  -1   5  -1 1355.39   23.37
   1  -5   2  176.05    5.79
   1  -5   2  176.36    6.30
  -1   5  -2  170.86    6.19
   1  -5   3   -7.05    4.50
   1  -5   3  -12.78    4.56
  -1   5  -3   -3.67    4.56
   1  -5   4  401.85    8.80
   1  -5   4  399.94    8.42
  -1   5  -4  389.71    8.58
   1  -5   5    6.93    5.06
   1  -5   5   11.95    4.68
  -1   5  -5   24.52    4.80
   1  -5   6 3154.80   72.19
  -1   5  -6 3159.56   71.64
   1  -5   7  159.10    7.17
   1  -5   7  156.61    7.14
  -1   5  -7  155.91    7.61
   1  -5   8  222.09    8.40
   1  -5   8  213.89    8.86
  -1   5  -8  216.23   13.55
   1  -5   9   18.90    6.81
   1  -5   9   14.03    7.34
  -1   5  -9   10.08    7.51
   1  -5  10   73.39    7.97
   1  -5  10   95.10    8.95
  -1   5 -10   78.74    9.28
   1  -5  11  240.57   15.50
   1  -5  11  237.09   12.08
  -1   5 -11  187.12   18.27
   1  -5  12    2.54    7.94
   1  -5  12   10.08    9.88
  -1   5 -12   -7.50   10.22
   1  -5  13  634.79   19.08
   1  -5  13  696.88   31.66
  -1   5 -13  664.12   22.84
   1  -5  14  178.87   17.66
   1  -5  14  165.82   15.00
  -1   5 -14  133.71   15.25
   1  -5  15   35.20   10.65
   1  -5  15   69.87   14.24
  -1   5 -15   58.37   22.92
   1  -4 -13   -6.91   14.71
   1  -4 -12  110.31   15.16
   1  -4 -11  176.80   14.58
   1  -4 -10 1044.52   30.89
   1  -4  -9  566.68   26.01
   1  -4  -8  126.44   10.26
   1  -4  -7  247.14   10.89
   1  -4  -6  378.60   11.39
   1  -4  -5  263.60    8.61
   1  -4  -4 1404.02   25.68
   1  -4  -3 1019.13   12.63
   1  -4  -3 1021.28   18.81
   1  -4  -2 2087.22   30.43
   1  -4  -2 2154.74   39.72
   1  -4  -1  625.13    8.02
   1  -4  -1  679.13   13.57
  -1   4   1  638.13   10.52
   1  -4   0  252.20    4.77
   1  -4   0  241.78    5.67
  -1   4   0  240.55    5.86
   1  -4   1 1212.43   17.44
   1  -4   1 1208.04   18.62
  -1   4  -1 1207.27   18.37
   1  -4   2 3143.09   67.01
  -1   4  -2 3103.62   61.49
   1  -4   3   55.74    4.36
  -1   4  -3   46.56    4.23
   1  -4   4 1351.76   27.25
  -1   4  -4 1389.04   23.15
   1  -4   5 5446.49  154.24
  -1   4  -5 5377.82  152.86
   1  -4   6   84.47    5.70
  -1   4  -6   89.28    5.66
   1  -4   7    8.64    5.43
  -1   4  -7  -12.47    9.00
   1  -4   8  118.58    7.57
  -1   4  -8  110.51    7.69
   1  -4   9   14.54    7.21
  -1   4  -9   18.18    7.62
   1  -4  10  102.91    9.13
  -1   4 -10   85.90    8.98
   1  -4  11  265.24    9.89
   1  -4  11  252.78   12.74
  -1   4 -11  256.94   12.40
   1  -4  12   69.49    8.15
   1  -4  12   78.82   17.76
  -1   4 -12   79.91   10.83
   1  -4  13   73.74    8.52
   1  -4  13   54.01   12.03
  -1   4 -13   68.20   12.17
   1  -4  14   -1.06    8.37
   1  -4  14   -1.33   12.36
  -1   4 -14    6.59   12.43
   1  -4  15   36.80    9.75
   1  -4  15   77.57   14.53
  -1   4 -15   51.89   22.92
   1  -3 -14   45.50   16.55
   1  -3 -13   92.10   15.77
   1  -3 -12   87.68   13.86
   1  -3 -11   35.35   11.97
   1  -3 -10   44.55   16.39
   1  -3  -9    2.09    9.14
   1  -3  -8   -6.27    8.47
   1  -3  -7 2316.12   61.04
   1  -3  -6  198.80   12.35
   1  -3  -5 4156.78  115.95
   1  -3  -4    1.63    5.34
   1  -3  -3  303.04    3.33
   1  -3  -3  298.10    7.15
   1  -3  -2  123.80    2.06
   1  -3  -2  124.65    7.75
   1  -3  -1 1463.63   17.91
   1  -3  -1 1482.51   21.91
  -1   3   1 1453.19   21.68
   1  -3   0 3774.30   77.78
  -1   3   0 3742.57   77.20
   1  -3   1  260.09    5.93
  -1   3  -1  269.06    6.00
   1  -3   220852.12 1433.60
  -1   3  -219958.32 1380.53
   1  -3   3  320.47    6.14
  -1   3  -3  312.57    6.25
   1  -3   4  547.03    9.30
  -1   3  -4  526.84   11.91
   1  -3   5 1411.32   24.07
  -1   3  -5 1407.25   24.21
   1  -3   6  280.54    8.10
  -1   3  -6  256.27    7.65
   1  -3   7  826.10   19.79
  -1   3  -7  764.45   15.03
   1  -3   8 2367.48   51.12
  -1   3  -8 2248.55   57.50
   1  -3   9 1616.05   35.07
  -1   3  -9 1579.77   34.87
   1  -3  10  274.04   11.86
  -1   3 -10  277.62   11.61
   1  -3  11   88.79   10.81
  -1   3 -11  115.91   10.95
   1  -3  12   92.52    7.40
   1  -3  12   77.98   11.60
  -1   3 -12   74.09   11.48
   1  -3  13    9.21   10.93
   1  -3  13   -2.21   11.55
  -1   3 -13    1.70   11.76
   1  -3  14  744.24   19.51
   1  -3  14  804.79   38.00
  -1   3 -14  701.29   38.42
   1  -3  15   43.23   13.05
   1  -3  15   30.87   15.01
  -1   3 -15   28.46   14.62
   1  -2 -14  260.54   19.66
   1  -2 -13  901.28   31.81
   1  -2 -12   -0.18   11.80
   1  -2 -11  746.89   24.12
   1  -2 -10   56.55   10.03
  -1   2  10   42.77   10.52
   1  -2  -9  486.27   21.75
  -1   2   9  462.71    4.69
  -1   2   9  489.27   15.24
   1  -2  -8  194.57   10.12
  -1   2   8  219.88   10.09
   1  -2  -7   80.38    7.33
  -1   2   7   97.82    7.67
   1  -2  -6    0.80    5.74
   1  -2  -5 2784.79   58.80
   1  -2  -4  303.07    7.32
   1  -2  -3  835.58   16.15
   1  -2  -2  400.34    3.48
   1  -2  -122107.10 1584.98
  -1   2   121582.54 1550.27
   1  -2   0   59.73    3.54
  -1   2   0   61.43    3.48
   1  -2   110983.24  441.98
  -1   2  -110932.70  442.14
   1  -2   2 1319.59   18.80
  -1   2  -2 1344.45   19.30
   1  -2   3 2152.83   35.66
  -1   2  -3 2171.41   40.30
   1  -2   4  790.19   12.33
  -1   2  -4  777.11   12.26
   1  -2   5   99.68    5.92
  -1   2  -5   93.06    5.77
   1  -2   6  115.22    6.37
  -1   2  -6  109.74   10.00
   1  -2   7   55.02    6.02
  -1   2  -7   43.52    5.99
   1  -2   8   -8.00   10.25
  -1   2  -8    5.94    6.57
   1  -2   9   63.72    8.15
  -1   2  -9   61.70    8.33
   1  -2  10   74.16    9.42
  -1   2 -10   83.65    9.26
   1  -2  11  -10.88   14.64
  -1   2 -11   18.68    9.83
   1  -2  12   31.82   10.62
  -1   2 -12   26.70   10.73
   1  -2  13   -3.21    6.24
   1  -2  13  -12.46   12.23
  -1   2 -13   18.42   17.94
   1  -2  14   24.53    7.01
   1  -2  14   12.02   14.02
  -1   2 -14   32.85   14.01
   1  -2  15   83.16   12.98
   1  -2  15   69.76   16.45
  -1   2 -15   95.79   16.59
   1  -1 -15   64.31   16.71
   1  -1 -14  145.08   16.82
   1  -1 -13   54.35   13.51
  -1   1  13   83.89   13.69
   1  -1 -12  161.51   13.24
  -1   1  12  146.07    5.19
  -1   1  12  164.73   13.89
   1  -1 -11 1590.32   41.25
  -1   1  11 1510.14   25.10
  -1   1  11 1679.87   54.41
   1  -1 -10  194.64   11.68
  -1   1  10  208.89    4.06
  -1   1  10  218.83   11.96
   1  -1  -9  937.02   21.90
  -1   1   9  914.20   12.74
  -1   1   9  934.75   22.42
   1  -1  -8   99.46    7.80
  -1   1   8  103.37    2.47
  -1   1   8  123.21    8.13
   1  -1  -7  731.91   14.99
  -1   1   7  741.19    8.95
  -1   1   7  763.39   15.48
   1  -1  -6  391.35   14.15
  -1   1   6  411.21    5.04
  -1   1   6  418.43    9.75
   1  -1  -5  512.16   14.28
  -1   1   5  507.34    5.42
  -1   1   5  511.01   10.52
   1  -1  -4 2483.34   49.99
  -1   1   4 2485.02   33.44
  -1   1   4 2522.11   50.86
   1  -1  -3  607.92    9.62
  -1   1   3  609.10    5.12
  -1   1   3  606.91    9.52
   1  -1  -2   87.15    1.56
   1  -1  -2   82.75    4.10
   1  -1  -1  730.26    9.62
   1  -1   2   14.36    3.21
  -1   1  -2    8.95    3.19
   1  -1   3 6589.56  191.92
  -1   1  -3 6682.76  194.63
   1  -1   4  409.58   10.23
  -1   1  -4  411.22    7.49
   1  -1   5   -5.99    5.18
  -1   1  -5   -7.09    5.22
   1  -1   6 1230.78   26.91
  -1   1  -6 1213.21   21.94
   1  -1   7   72.33    6.21
  -1   1  -7   56.21    6.29
   1  -1   8  543.03   13.26
  -1   1  -8  545.76   13.62
   1  -1   9  461.38   18.93
  -1   1  -9  428.23   13.46
   1  -1  10 2701.98   70.55
  -1   1 -10 2706.20   70.28
   1  -1  11  422.64   23.70
  -1   1 -11  414.54   15.99
   1  -1  12  -16.65   11.22
  -1   1 -12  -25.79   17.45
   1  -1  13   11.30    5.58
   1  -1  13    1.80   19.43
  -1   1 -13    2.78   12.26
   1  -1  14   39.87   10.06
   1  -1  14   28.21   14.31
  -1   1 -14   10.41   14.70
   1  -1  15  136.26   26.93
  -1   1 -15   90.93   17.44
   1   0 -15  150.92   18.32
  -1   0  15  179.41   17.97
   1   0 -14   76.87   14.80
  -1   0  14   64.99   14.69
   1   0 -13   11.63   11.63
  -1   0  13   16.76    4.14
  -1   0  13   31.88   12.29
   1   0 -12  158.03   19.11
  -1   0  12  149.63    7.29
  -1   0  12  156.87   13.04
   1   0 -11   30.12    9.44
  -1   0  11   15.12    9.82
   1   0 -10  196.28   10.97
  -1   0  10  184.73    4.82
  -1   0  10  207.73   10.84
   1   0  -9  601.06   15.59
  -1   0   9  614.34    8.84
  -1   0   9  576.95   15.19
   1   0  -8  183.60    8.54
  -1   0   8  200.05    5.66
  -1   0   8  188.91    8.17
   1   0  -7  371.04    9.39
  -1   0   7  384.58    6.86
  -1   0   7  382.77    9.58
   1   0  -6  379.42    9.05
  -1   0   6  394.58    6.66
  -1   0   6  384.24   12.67
   1   0  -5  704.92   12.15
  -1   0   5  708.91    8.08
  -1   0   5  673.09   15.09
   1   0  -4    6.67    5.43
  -1   0   4    0.31    2.67
  -1   0   4  -12.03    5.59
   1   0  -3 1219.38   13.80
   1   0  -3 1269.55   17.80
  -1   0   3 1296.87   14.81
  -1   0   3 1244.04   17.57
   1   0  -2  670.49    6.91
   1   0  -2  654.66    7.76
  -1   0   2  656.08    7.96
   1   0   1 1890.97   23.59
  -1   0  -1 1886.89   23.54
   1   0   2 1599.42   22.07
  -1   0  -2 1595.10   22.16
   1   0   3  506.39   10.61
  -1   0  -3  511.75    8.24
   1   0   4  205.24    5.62
  -1   0  -4  219.26    5.59
   1   0   5  369.19    8.81
  -1   0  -5  373.96    8.93
   1   0   6  300.99    8.19
  -1   0  -6  300.17    8.42
   1   0   7  231.73    8.13
  -1   0  -7  225.57    8.28
   1   0   8 4158.17  115.44
  -1   0  -8 4238.35  129.36
   1   0   9  449.92   13.95
  -1   0  -9  429.26   13.75
   1   0  10   54.33    9.73
  -1   0 -10   40.01    9.51
   1   0  11  116.06   17.68
  -1   0 -11  113.02   18.04
   1   0  12  537.66   19.48
  -1   0 -12  489.11   19.32
   1   0  13  183.57   16.09
  -1   0 -13  198.57   16.02
   1   0  14  220.94   17.85
  -1   0 -14  222.03   27.24
   1   0  15  389.19   23.56
  -1   0 -15  385.65   23.48
   1   1 -15  321.71   30.83
  -1  -1  15  365.71   21.05
   1   1 -14   18.54   13.72
  -1  -1  14   40.32    5.90
  -1  -1  14   68.84   13.56
   1   1 -13   56.72   11.30
  -1  -1  13   29.66    8.07
  -1  -1  13   50.48   18.55
   1   1 -12  282.72   21.77
  -1  -1  12  323.53    8.11
  -1  -1  12  324.11   14.65
   1   1 -11    5.92    8.81
  -1  -1  11   -6.53    6.47
  -1  -1  11   -2.39    8.93
   1   1 -10  161.83    9.87
  -1  -1  10  142.25    5.29
  -1  -1  10  129.71   14.85
   1   1  -9 3480.23  102.90
  -1  -1   9 3488.26   77.84
  -1  -1   9 3692.47   96.27
   1   1  -8  373.25   10.31
  -1  -1   8  406.50    9.03
  -1  -1   8  376.70   10.20
   1   1  -7   21.63    5.17
  -1  -1   7   19.79    4.81
  -1  -1   7   28.19    5.06
   1   1  -6   36.80    5.02
  -1  -1   6   40.15    4.91
  -1  -1   6   33.47    4.91
   1   1  -5 1536.74   29.18
  -1  -1   5 1542.12   22.35
  -1  -1   5 1579.54   29.04
   1   1  -4 2986.36   53.02
   1   1  -4 3090.61   60.43
  -1  -1   4 3020.92   57.16
  -1  -1   4 3057.35   56.54
   1   1  -3 5938.44  154.66
   1   1  -3 6026.47  156.00
  -1  -1   3 6143.36  166.56
  -1  -1   3 5820.83  157.15
   1   1  -2 1732.35   24.31
   1   1  -2 1686.41   20.33
  -1  -1   2 1730.13   24.39
   1   1  -112548.73  565.62
   1   1  -112528.38  496.50
  -1  -1   112345.02  547.14
   1   1   0 3810.17   74.70
  -1  -1   0 3700.25   73.20
  -1  -1   0 4087.07   68.02
   1   1   1 7898.46  240.92
  -1  -1  -1 7647.07  232.95
   1   1   2   13.80    3.02
  -1  -1  -2   14.77    3.12
   1   1   3  539.42    8.09
  -1  -1  -3  507.17    7.88
   1   1   4 2873.21   55.96
  -1  -1  -4 2828.82   55.39
   1   1   5  459.54    9.64
  -1  -1  -5  454.20   13.27
   1   1   6 1676.52   31.88
  -1  -1  -6 1684.28   31.72
   1   1   7  483.92   12.04
  -1  -1  -7  499.92   12.25
   1   1   8  285.43   10.51
  -1  -1  -8  278.74   15.60
   1   1   9  736.05   18.95
  -1  -1  -9  682.83   18.58
   1   1  10  162.04   11.23
  -1  -1 -10  183.31   11.51
   1   1  11    3.29   16.37
  -1  -1 -11   24.16   10.57
   1   1  12  -15.04   11.56
  -1  -1 -12   25.38   11.91
   1   1  13  137.13   15.22
  -1  -1 -13  106.93   23.24
   1   1  14   16.86   15.70
  -1  -1 -14   42.73   15.12
   1   2 -15   30.88   14.15
  -1  -2  15   46.70   11.06
  -1  -2  15   22.47   14.12
   1   2 -14    5.41   12.09
  -1  -2  14   -5.68    6.41
  -1  -2  14   31.92   11.82
   1   2 -13   23.30   11.20
  -1  -2  13   18.14    6.02
  -1  -2  13   11.92   10.96
   1   2 -12  305.59   21.09
  -1  -2  12  349.64    9.46
  -1  -2  12  330.64   14.52
   1   2 -11  258.99   11.94
  -1  -2  11  256.55   10.80
  -1  -2  11  262.08   12.12
   1   2 -10   85.06    8.40
  -1  -2  10   90.99    5.61
  -1  -2  10   81.92   12.77
   1   2  -9  -10.99    6.52
  -1  -2   9   -0.16    4.34
  -1  -2   9    6.92    6.17
   1   2  -8  184.55    7.48
  -1  -2   8  190.19    5.72
  -1  -2   8  216.74   10.88
   1   2  -7  753.95   13.55
  -1  -2   7  755.53   12.10
  -1  -2   7  771.81   13.95
   1   2  -6  396.01    8.31
  -1  -2   6  399.83    7.48
  -1  -2   6  420.21    8.37
   1   2  -5  234.97    5.77
  -1  -2   5  245.91    5.70
  -1  -2   5  236.67    8.24
   1   2  -4  507.21    7.93
   1   2  -4  501.48    7.08
  -1  -2   4  508.97    8.09
  -1  -2   4  496.76    9.09
   1   2  -3 6170.63  174.45
   1   2  -3 6328.50  168.09
  -1  -2   3 6678.36  195.59
  -1  -2   3 6183.77  166.40
   1   2  -2  957.53   13.17
   1   2  -2  939.40    9.87
  -1  -2   2  942.93   13.42
   1   2  -1 6115.87  173.27
   1   2  -1 6879.51  170.63
  -1  -2   1 6170.79  175.43
   1   2   0 1889.50   31.87
  -1  -2   0 1899.54   29.00
   1   2   1 3888.91   79.06
  -1  -2  -1 4028.60   82.13
  -1  -2  -1 3830.43   75.20
   1   2   2   59.80    4.52
  -1  -2  -2   50.24    3.15
   1   2   3 2159.86   33.10
   1   2   3 2084.96   39.69
  -1  -2  -3 2123.59   36.25
   1   2   4 6212.07  187.52
  -1  -2  -4 6179.53  197.55
   1   2   5  876.05   15.61
  -1  -2  -5  878.41   15.68
   1   2   6  582.20   12.53
  -1  -2  -6  584.73   12.76
   1   2   7  417.34   11.36
  -1  -2  -7  402.93   11.34
   1   2   8  662.25   16.82
  -1  -2  -8  686.92   17.38
   1   2   9  689.23   19.30
  -1  -2  -9  707.37   19.29
   1   2  10  670.84   27.04
  -1  -2 -10  614.73   19.98
   1   2  11  206.73   14.15
  -1  -2 -11  160.09   13.40
   1   2  12   49.44   12.74
  -1  -2 -12   32.61   12.80
   1   2  13   47.07   14.86
  -1  -2 -13   40.07   14.35
  -1  -2 -14  403.33   34.39
   1   3 -15   32.60   13.08
  -1  -3  15    5.06    8.18
  -1  -3  15   17.13   12.89
   1   3 -14  218.46   15.48
  -1  -3  14  233.88   15.03
  -1  -3  14  246.19   23.27
   1   3 -13   18.50   10.52
  -1  -3  13   13.89    6.98
  -1  -3  13   27.33   10.43
   1   3 -12   95.76   15.98
  -1  -3  12   80.79    7.17
  -1  -3  12   86.09   10.18
   1   3 -11  286.72   18.13
  -1  -3  11  302.93   13.21
  -1  -3  11  325.91   12.51
   1   3 -10  361.13   12.01
  -1  -3  10  337.49    9.52
  -1  -3  10  373.30   16.67
   1   3  -9 1151.25   30.25
  -1  -3   9 1143.60   21.55
  -1  -3   9 1160.05   23.84
   1   3  -8 2206.48   51.56
  -1  -3   8 2144.49   42.98
  -1  -3   8 2233.23   45.63
   1   3  -7  732.87   13.18
  -1  -3   7  741.30   13.12
  -1  -3   7  752.26   16.79
   1   3  -6 2176.50   46.59
  -1  -3   6 2437.60   46.03
  -1  -3   6 2458.48   45.24
   1   3  -5 4996.96  123.78
  -1  -3   5 4497.53  122.63
  -1  -3   5 4326.92  113.88
   1   3  -4 1595.36   26.15
   1   3  -4 1546.87   22.75
  -1  -3   4 1606.34   26.78
  -1  -3   4 1548.67   22.70
   1   3  -3 1098.05   17.13
   1   3  -3 1073.24   13.40
  -1  -3   3 1087.86   17.09
  -1  -3   3 1162.25   15.68
   1   3  -2 3137.86   65.92
   1   3  -2 3070.33   53.71
  -1  -3   2 3112.55   61.11
  -1  -3   2 3007.75   51.87
   1   3  -1  101.67    4.43
   1   3  -1  106.65    2.45
  -1  -3   1  112.08    4.49
  -1  -3   1  105.40    2.31
   1   3   0 1045.75   15.04
  -1  -3   0 1058.04   18.34
   1   3   1 3849.07   81.67
  -1  -3  -1 3929.06   83.91
  -1  -3  -1 3851.84   82.77
  -1  -3  -1 3730.92   77.71
   1   3   2  143.01    4.20
  -1  -3  -2  139.21    4.48
   1   3   3  945.02   12.94
  -1  -3  -3  913.24   17.83
   1   3   4 1718.13   28.08
  -1  -3  -4 1659.85   34.31
   1   3   5  751.63   10.18
  -1  -3  -5  724.95   14.14
   1   3   6  135.58    5.24
  -1  -3  -6  122.14    7.34
   1   3   7  309.04    5.49
   1   3   7  288.00   11.05
  -1  -3  -7  300.97   10.63
   1   3   8  367.24    6.10
   1   3   8  378.17   13.09
  -1  -3  -8  361.93   12.81
   1   3   9  381.44    6.42
  -1  -3  -9  363.35   14.19
   1   3  10    1.12    4.12
  -1  -3 -10    5.64   10.17
   1   3  11   -0.83    2.47
  -1  -3 -11   36.06   11.62
  -1  -3 -12   94.18   14.19
  -1  -3 -13   87.20   15.69
   1   4 -15  369.44   19.07
  -1  -4  15  374.65   14.96
  -1  -4  15  394.65   28.65
   1   4 -14   11.95   11.35
  -1  -4  14    5.00   13.20
  -1  -4  14    4.91   11.61
   1   4 -13   67.74   10.84
  -1  -4  13   65.57    8.33
  -1  -4  13   65.82   16.31
   1   4 -12  440.99   15.46
  -1  -4  12  454.48   13.46
  -1  -4  12  493.01   15.78
   1   4 -11   98.93    8.91
  -1  -4  11   84.68    7.69
  -1  -4  11   79.49    9.17
   1   4 -10  912.58   20.50
  -1  -4  10  894.12   25.25
  -1  -4  10  934.47   20.94
   1   4  -9 1129.85   23.33
  -1  -4   9 1128.21   28.81
  -1  -4   9 1185.44   24.28
   1   4  -8  359.66   12.99
  -1  -4   8  357.02   13.71
  -1  -4   8  384.11    9.57
   1   4  -7  121.55    5.65
  -1  -4   7  102.92    9.64
  -1  -4   7  109.28    5.47
   1   4  -6   10.36    3.85
  -1  -4   6   19.36    5.20
  -1  -4   6   20.32    3.85
   1   4  -5 2632.66   52.71
  -1  -4   5 2674.04   54.96
  -1  -4   5 2591.79   48.19
   1   4  -4  904.64   15.62
   1   4  -4  890.37   14.97
  -1  -4   4  865.50   12.10
   1   4  -3 7537.11  259.74
   1   4  -3 7776.76  250.65
  -1  -4   3 7472.24  261.06
  -1  -4   3 7354.64  234.77
   1   4  -2  530.86    9.97
   1   4  -2  517.30    9.05
  -1  -4   2  533.78   10.00
  -1  -4   2  524.76    8.66
   1   4  -1   31.30    4.49
   1   4  -1   37.68    2.86
  -1  -4   1   40.85    4.85
  -1  -4   1   49.08    4.43
   1   4   0   86.04    7.01
  -1  -4   0   91.86    4.73
  -1  -4   0   89.57    3.42
   1   4   1 2198.63   43.06
  -1  -4  -1 2302.51   40.94
  -1  -4  -1 2193.23   37.46
  -1  -4  -1 2145.36   37.11
   1   4   2 1348.71   20.83
  -1  -4  -2 1329.04   24.35
  -1  -4  -2 1408.32   22.41
   1   4   3   51.71    3.46
  -1  -4  -3   56.51    4.57
   1   4   4  497.76    7.93
  -1  -4  -4  520.66   10.54
   1   4   5  104.57    5.56
  -1  -4  -5   93.15    6.44
   1   4   6    5.26    3.03
  -1  -4  -6   -5.83   10.57
   1   4   7  308.15    5.67
  -1  -4  -7  321.35   11.64
   1   4   8   -1.13    2.96
  -1  -4  -8   -0.49    8.62
   1   4   9   22.85    4.21
  -1  -4  -9   32.62   10.20
  -1  -4 -11  209.65   22.63
  -1  -4 -12   97.14   14.97
   1   5 -15   -1.56   12.41
  -1  -5  15   -1.49    9.95
  -1  -5  15    0.50   12.35
   1   5 -14   46.52   12.27
  -1  -5  14   70.03   10.12
  -1  -5  14   69.39   18.20
   1   5 -13   10.11   10.36
  -1  -5  13   30.12   13.53
  -1  -5  13    9.89    9.92
   1   5 -12  195.73   11.64
  -1  -5  12  185.90   10.69
  -1  -5  12  181.11   11.28
   1   5 -11    4.91    8.06
  -1  -5  11  -10.92    7.78
  -1  -5  11    3.55    7.87
   1   5 -10  208.76   14.49
  -1  -5  10  253.63   10.60
  -1  -5  10  276.88   10.25
   1   5  -9   14.46    6.32
  -1  -5   9   10.15    7.30
  -1  -5   9   21.58    6.33
   1   5  -8  928.53   23.07
  -1  -5   8  924.72   20.35
  -1  -5   8  931.05   18.10
   1   5  -7   40.43    8.10
  -1  -5   7   55.88    6.87
  -1  -5   7   50.69    5.07
   1   5  -6   33.03    6.75
  -1  -5   6   19.47    6.10
  -1  -5   6   15.98    4.01
   1   5  -5  458.53    8.07
  -1  -5   5  517.30   15.73
  -1  -5   5  480.82   10.34
   1   5  -4    1.09    4.98
  -1  -5   4    0.92    5.64
  -1  -5   4    2.92    4.44
   1   5  -3 1653.64   30.28
   1   5  -3 1662.50   25.16
  -1  -5   3 1624.33   36.14
  -1  -5   3 1635.46   24.67
   1   5  -2 1711.22   31.47
   1   5  -2 1744.54   26.25
  -1  -5   2 1738.86   32.01
  -1  -5   2 1713.45   25.95
   1   5  -1  125.02    5.72
   1   5  -1  130.06    3.94
  -1  -5   1  125.91    5.73
  -1  -5   1  130.45    3.79
   1   5   0  333.79    9.97
  -1  -5   0  328.30    7.53
  -1  -5   0  331.85    5.95
   1   5   1  163.26    5.42
  -1  -5  -1  182.12    8.59
  -1  -5  -1  158.26    6.81
   1   5   2    1.08    3.73
  -1  -5  -2    1.40    4.19
  -1  -5  -2    0.08    4.03
  -1  -5  -2    2.36    4.11
   1   5   3    8.53    3.67
  -1  -5  -3   16.96    7.34
  -1  -5  -3   -2.56    7.89
   1   5   4   82.56    6.14
  -1  -5  -4   77.50    9.61
   1   5   5  328.39    8.68
  -1  -5  -5  309.22   14.08
   1   5   6  367.37    8.98
  -1  -5  -6  380.62   11.70
   1   5   7  800.42   14.44
  -1  -5  -7  741.49   20.23
   1   5   8  312.69    7.86
  -1  -5  -8  315.34   20.09
  -1  -5 -10   62.82   12.12
  -1  -5 -11   15.65   12.67
  -1  -5 -12   42.74   14.72
   1   6 -14   65.02   12.17
  -1  -6  14   68.87   11.35
  -1  -6  14   67.57   11.62
   1   6 -13   83.71   11.09
  -1  -6  13   87.14   10.97
  -1  -6  13   54.14   16.46
   1   6 -12  -11.06   14.17
  -1  -6  12   -6.30   14.28
  -1  -6  12   -3.65    8.80
   1   6 -11   60.78    9.06
  -1  -6  11   65.18    9.62
  -1  -6  11   65.20    8.55
   1   6 -10  191.53    9.58
  -1  -6  10  222.06   10.86
  -1  -6  10  185.22    9.42
   1   6  -9  347.45   10.45
  -1  -6   9  322.02   12.60
  -1  -6   9  339.68   14.36
   1   6  -8   28.64    9.40
  -1  -6   8   38.19    7.97
  -1  -6   8   28.03    8.94
   1   6  -7  465.05   13.65
  -1  -6   7  450.95   18.60
  -1  -6   7  449.25   13.18
   1   6  -6  142.60    5.87
  -1  -6   6  153.53    8.87
  -1  -6   6  133.95    5.38
   1   6  -5   24.58    4.11
  -1  -6   5    9.05    7.12
  -1  -6   5   20.71    6.19
   1   6  -4   12.18    3.77
  -1  -6   4   -2.48   10.15
  -1  -6   4   14.08    5.49
   1   6  -3   50.50    6.25
   1   6  -3   46.15    3.76
  -1  -6   3   44.97    6.40
  -1  -6   3   54.36    3.66
   1   6  -2 3724.15   91.94
   1   6  -2 3688.45   81.00
  -1  -6   2 3641.06   92.62
  -1  -6   2 3709.52   86.00
   1   6  -1   50.27    5.58
  -1  -6   1   49.93    9.06
  -1  -6   1   59.16    4.00
   1   6   0    9.44    5.10
  -1  -6   0   13.46    8.32
  -1  -6   0   10.57    5.79
   1   6   1   26.01    4.87
  -1  -6  -1   33.42    5.43
  -1  -6  -1   27.40    4.39
  -1  -6  -1   24.86    6.91
   1   6   2   31.01    7.26
  -1  -6  -2   23.04    5.22
  -1  -6  -2   20.20    4.91
  -1  -6  -2   32.74    5.00
   1   6   3   68.06    4.70
  -1  -6  -3   68.44    5.99
  -1  -6  -3   69.52    6.26
   1   6   4  123.14    5.21
  -1  -6  -4  125.75    7.52
  -1  -6  -4  135.84    7.56
   1   6   5  282.78    6.67
  -1  -6  -5  276.06   10.35
  -1  -6  -5  297.02   10.86
   1   6   6   59.00    4.24
  -1  -6  -6   57.54    8.36
  -1  -6  -6   63.78    8.63
   1   6   7    9.07    5.68
  -1  -6  -7   18.65    8.88
   1   6   8   -5.74    3.45
  -1  -6  -8    4.31    9.75
  -1  -6  -9   62.42   11.71
  -1  -6 -10   19.20   19.30
  -1  -6 -11   11.46   13.31
   1   7 -14   69.55   18.81
  -1  -7  14   46.08   12.46
  -1  -7  14   37.04   11.52
   1   7 -13   62.87   11.14
  -1  -7  13   77.69   12.06
  -1  -7  13   76.90   10.91
   1   7 -12  903.35   24.97
  -1  -7  12  889.40   27.32
  -1  -7  12  903.98   24.88
   1   7 -11   29.61   13.10
  -1  -7  11   30.09    9.98
  -1  -7  11   15.75   12.85
   1   7 -10    3.50    7.36
  -1  -7  10  -20.12    9.40
  -1  -7  10   -3.03    6.93
   1   7  -9   -1.07    6.79
  -1  -7   9    3.82    9.13
  -1  -7   9    4.56    6.22
   1   7  -8   11.08    9.53
  -1  -7   8   10.28    9.34
  -1  -7   8   18.26    5.62
   1   7  -7    6.01    5.57
  -1  -7   7    1.05    8.53
  -1  -7   7    4.01    5.06
   1   7  -6  656.15   12.68
  -1  -7   6  632.12   17.06
  -1  -7   6  632.73   12.09
   1   7  -5  585.96   11.42
  -1  -7   5  619.39   21.73
  -1  -7   5  577.56   10.96
   1   7  -4  255.92    6.70
  -1  -7   4  267.01   10.44
  -1  -7   4  262.84    6.74
   1   7  -3    2.07    6.55
   1   7  -3    6.52    4.21
  -1  -7   3   17.75   10.99
  -1  -7   3    5.11    3.99
   1   7  -2  121.54    7.49
   1   7  -2  128.74    5.37
  -1  -7   2  129.43    8.18
  -1  -7   2  125.23    7.66
   1   7  -1   13.12    9.57
  -1  -7   1   13.13    6.48
  -1  -7   1   13.92    6.95
   1   7   0  166.72    7.55
  -1  -7   0  169.77    8.08
  -1  -7   0  156.17    8.90
   1   7   1  410.86   10.17
  -1  -7  -1  410.49   10.98
  -1  -7  -1  395.30    9.59
  -1  -7  -1  402.61    9.41
   1   7   2  869.88   20.89
  -1  -7  -2  898.85   17.94
  -1  -7  -2  832.43   17.10
  -1  -7  -2  852.69   16.88
   1   7   3  765.97   18.59
  -1  -7  -3  707.43   15.78
  -1  -7  -3  741.78   16.50
   1   7   4   50.75    7.87
  -1  -7  -4   41.75    7.44
  -1  -7  -4   47.85    7.52
   1   7   5    7.18    7.26
  -1  -7  -5   10.21    7.54
  -1  -7  -5   11.53   12.04
   1   7   6   40.93    7.05
  -1  -7  -6   30.78    8.63
  -1  -7  -6   41.88    8.90
   1   7   7  235.27    6.43
  -1  -7  -7  233.16   18.60
  -1  -7  -7  242.83   19.14
  -1  -7  -8   67.22   11.26
  -1  -7  -8   43.68   11.44
  -1  -7  -9  143.84   13.75
  -1  -7  -9  143.29   14.24
   1   8 -13   46.67   10.84
  -1  -8  13   52.12   13.10
  -1  -8  13   31.65   10.82
   1   8 -12  165.24   18.10
  -1  -8  12  179.24   14.48
  -1  -8  12  188.41   11.91
   1   8 -11   56.96    9.10
  -1  -8  11   57.76   11.98
  -1  -8  11   35.97    8.88
   1   8 -10   13.75    7.78
  -1  -8  10   12.11   10.81
  -1  -8  10    1.66   11.29
   1   8  -9  155.77   13.40
  -1  -8   9  177.26   13.05
  -1  -8   9  166.95   12.51
   1   8  -8  635.50   19.76
  -1  -8   8  659.42   20.64
  -1  -8   8  639.56   18.89
   1   8  -7    6.37    5.82
  -1  -8   7  -13.15   15.75
  -1  -8   7    0.20    5.41
   1   8  -6 1296.30   25.22
  -1  -8   6 1291.60   33.03
  -1  -8   6 1300.24   24.76
   1   8  -5   29.72    5.16
  -1  -8   5   26.13    8.90
  -1  -8   5   18.18    5.08
  -1  -8   4   91.74   14.92
  -1  -8   4   98.24    8.40
   1   8  -3  111.72    5.81
  -1  -8   3  100.46    9.30
  -1  -8   3  112.15    8.38
  -1  -8   2  479.27   20.42
  -1  -8   2  522.02   10.63
   1   8  -1   71.14    7.73
  -1  -8   1   75.20    8.26
  -1  -8   1   78.83    5.90
   1   8   0  366.17   11.06
  -1  -8   0  375.54   12.08
  -1  -8   0  376.68    9.70
   1   8   1   96.61    7.13
  -1  -8  -1   85.61    8.06
  -1  -8  -1  101.45    9.99
  -1  -8  -1   82.92    6.63
   1   8   2  634.16   18.97
  -1  -8  -2  642.89   15.54
  -1  -8  -2  596.64   18.90
  -1  -8  -2  646.58   19.59
   1   8   3   14.37    9.00
  -1  -8  -3   18.91   10.62
  -1  -8  -3   18.70    6.99
   1   8   4    0.33    8.48
  -1  -8  -4    3.85   11.91
  -1  -8  -4   23.21   11.98
   1   8   5    9.04    8.12
  -1  -8  -5   -4.89    8.28
  -1  -8  -5    4.05    8.48
   1   8   6   16.90    5.05
  -1  -8  -6   16.78    9.24
  -1  -8  -6   21.65    9.55
  -1  -8  -7   59.25   17.02
  -1  -8  -7   60.08   11.20
  -1  -8  -8    2.98   11.00
  -1  -8  -8   14.10   17.86
   1   9 -12  336.51   14.93
  -1  -9  12  340.66   28.99
  -1  -9  12  344.63   15.02
   1   9 -11   34.27    9.65
  -1  -9  11   52.05   20.52
  -1  -9  11   37.97    9.11
   1   9 -10  209.94   16.83
  -1  -9  10  191.74   23.68
  -1  -9  10  209.87   10.61
   1   9  -9   -2.86    7.47
  -1  -9   9   26.81   11.71
  -1  -9   9    3.76    7.05
   1   9  -8  555.46   19.35
  -1  -9   8  548.00   21.03
  -1  -9   8  523.16   13.59
   1   9  -7    2.52    9.91
  -1  -9   7   -5.91   11.16
  -1  -9   7   -5.39    5.83
   1   9  -6  134.64    7.45
  -1  -9   6  113.45   12.34
  -1  -9   6  163.63   10.71
   1   9  -5   49.89    9.53
  -1  -9   5   23.76   15.98
  -1  -9   5   41.67    5.79
   1   9  -4  117.41    6.77
  -1  -9   4  126.26   10.94
  -1  -9   4  102.93    9.57
  -1  -9   3   46.74   15.09
  -1  -9   3   63.69    5.94
  -1  -9   2   41.81    9.14
  -1  -9   2   42.12    6.07
  -1  -9   1 1690.21   42.06
  -1  -9   1 1680.57   41.15
  -1  -9   0   98.94   14.05
  -1  -9   0   79.75    7.25
  -1  -9  -1    4.47   11.88
  -1  -9  -1   -0.30    6.41
  -1  -9  -1   18.09   10.33
  -1  -9  -2  835.03   19.47
  -1  -9  -2  844.17   26.18
  -1  -9  -3   13.44    7.81
  -1  -9  -3   20.15   12.08
  -1  -9  -4   60.05   13.53
  -1  -9  -4   53.13   13.93
  -1  -9  -5  281.42   19.45
  -1  -9  -5  316.42   13.80
  -1  -9  -6  219.09   13.24
  -1  -9  -6  222.90   13.48
  -1  -9  -7    6.89   11.12
  -1  -9  -7   -0.04   11.38
   1  10 -11   89.89   16.52
  -1 -10  11   67.83   15.52
  -1 -10  11   91.02   10.62
   1  10 -10    7.28    8.85
  -1 -10  10  -20.43   13.52
  -1 -10  10    7.29    8.51
   1  10  -9   25.80    8.57
  -1 -10   9   21.06   13.88
  -1 -10   9   25.12    7.89
   1  10  -8   27.75    7.82
  -1 -10   8   40.41   13.05
  -1 -10   8   16.94    7.23
   1  10  -7   10.00    7.05
  -1 -10   7   30.42   19.01
  -1 -10   7    7.39    6.75
   1  10  -6  169.79   13.07
  -1 -10   6  159.85   14.26
  -1 -10   6  206.65   13.02
   1  10  -5   15.99    6.60
  -1 -10   5   42.16   11.12
  -1 -10   5   21.61    6.34
  -1 -10   4   53.15   17.66
  -1 -10   4   45.01   10.50
  -1 -10   3   -7.45   10.31
  -1 -10   3   -2.10    6.26
  -1 -10   2   16.16    9.97
  -1 -10   2   18.70   10.18
  -1 -10   1   17.55    9.69
  -1 -10   1   -0.97    6.51
  -1 -10   0   66.91   10.43
  -1 -10   0   63.15   11.63
  -1 -10   0   65.57    7.69
  -1 -10  -1  154.18   11.35
  -1 -10  -1  157.74   13.78
  -1 -10  -1  150.18   14.17
  -1 -10  -2    8.22    7.84
  -1 -10  -2    3.76   12.33
  -1 -10  -3   37.25    9.24
  -1 -10  -3   43.47   13.64
  -1 -10  -4   -6.05    9.18
  -1 -10  -4   10.45    9.45
  -1 -10  -5   37.13   10.48
  -1 -10  -5   42.01   10.84
   1  11  -9   35.01    8.91
  -1 -11   9    6.10   15.75
  -1 -11   9   35.10    9.44
   1  11  -8    0.89    8.05
  -1 -11   8   17.20   14.40
  -1 -11   8    6.06    8.07
   1  11  -7   51.20    8.70
  -1 -11   7   43.48   14.02
  -1 -11   7   46.25    8.45
   1  11  -6   -3.77    7.45
  -1 -11   6   11.90   12.86
  -1 -11   6   -9.98   11.77
  -1 -11   5    2.05   12.60
  -1 -11   5    9.72   11.45
  -1 -11   4  -13.28   12.27
  -1 -11   4   15.69    7.48
  -1 -11   3   21.40   18.40
  -1 -11   3   22.09   11.39
  -1 -11   2  101.90   12.82
  -1 -11   2   82.89    8.52
  -1 -11   1   64.35   11.97
  -1 -11   1   56.70    8.16
  -1 -11   1   49.29    8.23
  -1 -11   0   19.87   16.27
  -1 -11   0   13.16    7.96
  -1 -11   0   17.35   12.20
  -1 -11  -1    2.36    8.19
  -1 -11  -1   -3.51   13.04
  -1 -11  -2   46.86    9.62
  -1 -11  -2   52.91   15.01
   2 -13   1  295.03   15.99
   2 -13   1  309.98   16.87
   2 -13   2   66.23   18.90
   2 -13   2   63.57   12.43
   2 -13   3   19.15   11.88
   2 -13   3   27.09   11.17
   2 -13   4  175.70   24.13
   2 -13   4  244.69   15.16
   2 -13   5   50.83   13.67
   2 -13   5   71.38   11.98
  -2  13  -5   60.60   12.42
   2 -12  -3   -3.63   11.44
   2 -12  -3   15.52   12.39
   2 -12  -3    5.85   19.53
   2 -12  -2   49.70    8.87
   2 -12  -2   43.36   12.30
   2 -12  -1   51.56    9.26
   2 -12  -1   63.61   12.58
   2 -12   0  262.87   12.95
   2 -12   0  260.09   14.81
   2 -12   1  371.57   21.87
   2 -12   1  386.38   16.50
   2 -12   2   46.56   10.30
   2 -12   2   38.57   10.81
   2 -12   3  253.37   14.39
   2 -12   3  304.91   14.33
   2 -12   4   51.09   11.60
   2 -12   4   40.99   10.54
   2 -12   5   43.95   18.69
   2 -12   5   48.20   10.50
   2 -12   6  230.91   15.18
   2 -12   6  211.86   13.49
  -2  12  -6  209.21   13.78
   2 -12   7  545.03   22.81
   2 -12   7  544.80   19.84
  -2  12  -7  536.22   19.61
   2 -12   8   -6.46   13.14
   2 -12   8   -1.63   10.80
  -2  12  -8    5.78   11.04
   2 -12   9   36.19   14.05
   2 -12   9    9.71   11.41
  -2  12  -9   10.10   11.95
   2 -11  -5  -16.40   19.43
   2 -11  -5    4.67   20.47
   2 -11  -4    0.73   18.78
   2 -11  -4    6.80   12.26
   2 -11  -3   12.21    6.50
   2 -11  -3   -6.39   11.08
   2 -11  -3    5.66   11.32
   2 -11  -2    8.49   10.91
   2 -11  -2   10.43   16.79
   2 -11  -1   70.03    8.21
   2 -11  -1   55.88   17.26
   2 -11   0   17.77    7.84
   2 -11   0   27.14   10.13
   2 -11   1   27.74   13.38
   2 -11   1   29.14    9.79
   2 -11   2   11.18    8.65
   2 -11   2    3.74    9.11
   2 -11   3  181.81   11.52
   2 -11   3  238.51   17.63
   2 -11   4  318.93   14.27
   2 -11   4  332.10   19.58
   2 -11   5    7.28   15.71
   2 -11   5   11.67    8.98
   2 -11   6   10.21   10.72
   2 -11   6   21.28    9.44
  -2  11  -6   18.76   14.53
   2 -11   7  -24.68   11.23
   2 -11   7   -1.08    9.33
  -2  11  -7   -4.24    9.99
   2 -11   8    9.80   11.73
   2 -11   8   26.69   10.24
  -2  11  -8   18.09   10.59
   2 -11   9    9.32   12.76
   2 -11   9    4.32   10.51
  -2  11  -9   17.07   10.94
   2 -11  10   14.66   13.16
   2 -11  10    7.48   11.37
  -2  11 -10   12.08   18.50
   2 -11  11   25.05   14.12
   2 -11  11   35.18   12.39
  -2  11 -11   43.25   13.04
   2 -10  -7  399.69   20.95
   2 -10  -7  435.78   21.05
   2 -10  -6   90.64   13.26
   2 -10  -6   76.13   13.91
   2 -10  -5    4.14   11.49
   2 -10  -5   30.64   11.75
   2 -10  -4   16.14    5.03
   2 -10  -4   33.47   10.98
   2 -10  -4   29.72   10.99
   2 -10  -3    4.52    5.66
   2 -10  -3   13.47   10.41
   2 -10  -2   66.85   10.25
   2 -10  -2   72.30   10.28
   2 -10  -1  190.46   12.16
   2 -10  -1  157.73   11.36
   2 -10   0  440.77   17.91
   2 -10   0  451.75   15.46
   2 -10   1   23.08   11.52
   2 -10   1   12.44    8.45
  -2  10  -1   12.22    8.62
   2 -10   2  342.80   12.17
   2 -10   2  331.80   12.60
  -2  10  -2  315.53   12.79
   2 -10   3   -3.38   12.27
   2 -10   3   18.85    8.20
  -2  10  -3   14.21   13.47
   2 -10   4   94.77    9.41
   2 -10   4  100.47   13.96
  -2  10  -4  113.77   14.27
   2 -10   5    6.62    8.88
   2 -10   5    8.42   12.80
  -2  10  -5    4.91    8.29
   2 -10   6  226.00   18.49
   2 -10   6  194.06   11.16
  -2  10  -6  184.67   11.60
   2 -10   7  434.16   17.25
   2 -10   7  450.97   15.25
  -2  10  -7  436.05   22.10
   2 -10   8  134.22   12.71
   2 -10   8  124.17   11.09
  -2  10  -8  136.84   17.09
   2 -10   9  105.34   13.59
   2 -10   9  118.01   11.63
  -2  10  -9  127.19   11.71
   2 -10  10   -0.21   12.05
   2 -10  10    5.18   10.68
  -2  10 -10  -21.59   10.85
   2 -10  11   65.43   13.48
   2 -10  11   91.00   12.47
  -2  10 -11   54.84   12.88
   2 -10  12   59.36   22.84
   2 -10  12  100.55   13.66
  -2  10 -12  108.54   13.97
   2  -9  -9  180.38   17.54
   2  -9  -9  217.44   27.64
   2  -9  -8  142.91   15.77
   2  -9  -8  135.72   16.00
   2  -9  -7   47.91   19.22
   2  -9  -7    3.31   12.73
   2  -9  -6   22.06   11.65
   2  -9  -6   19.06   18.50
   2  -9  -5   -4.74   10.04
   2  -9  -5    7.54   10.29
   2  -9  -4    6.71    4.35
   2  -9  -4   10.98    9.69
   2  -9  -4   16.29   15.54
   2  -9  -3  845.92   15.98
   2  -9  -3  888.09   23.72
   2  -9  -2   34.64    8.60
   2  -9  -2   35.56    9.20
   2  -9  -1    4.00    8.71
   2  -9  -1   11.36    8.00
   2  -9   0  426.12   15.30
   2  -9   0  438.60   13.72
  -2   9   0  408.23   13.72
   2  -9   1  247.59   13.73
   2  -9   1  283.35   16.08
  -2   9  -1  253.67   10.95
   2  -9   2  416.54   12.01
   2  -9   2  414.67   12.90
  -2   9  -2  424.42   13.11
   2  -9   3   -0.11   11.35
   2  -9   3    0.82    7.10
  -2   9  -3    7.89   11.66
   2  -9   4  405.36   12.77
   2  -9   4  411.07   12.56
  -2   9  -4  378.94   12.81
   2  -9   5   43.51    8.80
   2  -9   5   53.40    7.74
  -2   9  -5   36.07    8.22
   2  -9   6  457.27   21.98
   2  -9   6  469.24   14.49
  -2   9  -6  454.99   14.65
   2  -9   7   11.36   14.38
   2  -9   7    7.20    8.27
  -2   9  -7    9.42    8.73
   2  -9   8   18.94   10.21
   2  -9   8   27.50    8.99
  -2   9  -8   30.52    9.30
   2  -9   9  139.88   12.50
   2  -9   9  147.35   16.72
  -2   9  -9  117.13   17.70
   2  -9  10  171.62   20.02
   2  -9  10  170.56   18.84
  -2   9 -10  171.82   12.72
   2  -9  11  176.41   20.83
   2  -9  11  159.61   13.38
  -2   9 -11  155.43   20.31
   2  -9  12   81.41   13.35
   2  -9  12   96.34   13.24
  -2   9 -12   98.50   13.51
   2  -9  13  156.37   15.26
   2  -9  13  186.19   15.88
  -2   9 -13  175.57   15.83
   2  -8 -10   67.47   15.11
   2  -8 -10   87.20   15.75
   2  -8  -9  110.45   14.78
   2  -8  -9  148.87   24.27
   2  -8  -8  171.80   14.81
   2  -8  -8  173.49   15.45
   2  -8  -7  129.98   19.19
   2  -8  -7  118.52   13.36
   2  -8  -6   37.04   15.97
   2  -8  -6   48.97   17.09
   2  -8  -5 1093.49   38.61
   2  -8  -5 1191.92   31.50
   2  -8  -4   16.02    5.42
   2  -8  -4   14.85    9.09
   2  -8  -3   23.96    6.23
   2  -8  -3   33.42   13.52
   2  -8  -2   46.69    4.60
   2  -8  -2   75.31   12.97
   2  -8  -1  138.78    8.81
   2  -8  -1  117.36   12.81
   2  -8   0  193.70    6.83
   2  -8   0  195.49    9.18
  -2   8   0  213.93   14.06
   2  -8   1   25.46    8.54
   2  -8   1   17.77    6.96
  -2   8  -1   31.90    7.05
   2  -8   2  229.45    8.40
   2  -8   2  260.17   13.54
  -2   8  -2  236.63    9.33
   2  -8   3  518.09   12.87
   2  -8   3  517.27   13.14
  -2   8  -3  491.18   18.47
   2  -8   4   97.31    7.74
   2  -8   4   81.70   11.58
  -2   8  -4   68.08    7.85
   2  -8   5  406.99   12.16
   2  -8   5  415.94   12.16
  -2   8  -5  403.99   12.27
   2  -8   6 1753.97   48.69
   2  -8   6 1709.22   38.40
  -2   8  -6 1642.96   37.93
   2  -8   7   88.35   15.16
   2  -8   7   91.55   14.05
  -2   8  -7  112.45    9.55
   2  -8   8   43.72   14.27
   2  -8   8   48.92    8.77
  -2   8  -8   25.21    8.98
   2  -8   9  734.95   27.77
   2  -8   9  687.55   19.49
  -2   8  -9  652.44   19.30
   2  -8  10    6.45    9.63
   2  -8  10   -0.23    9.70
  -2   8 -10    0.38    9.46
   2  -8  11    2.67   10.28
   2  -8  11    6.84   10.23
  -2   8 -11   28.85   10.70
   2  -8  12   67.05   11.80
   2  -8  12   98.90   18.69
  -2   8 -12   57.25   12.62
   2  -8  13   32.40   18.53
   2  -8  13   23.48   20.47
  -2   8 -13   24.44   13.17
   2  -8  14    1.82   11.80
   2  -8  14   -9.78   13.70
  -2   8 -14   14.03   21.49
   2  -7 -11   63.31   23.59
   2  -7 -11   36.41   25.41
   2  -7 -10  396.77   20.33
   2  -7 -10  372.49   32.18
   2  -7  -9  643.78   23.59
   2  -7  -9  677.58   24.71
   2  -7  -8  561.37   21.17
   2  -7  -8  613.78   22.10
   2  -7  -7  322.02   14.38
   2  -7  -7  335.44   15.12
   2  -7  -6   22.82   14.40
   2  -7  -6   22.47   10.05
   2  -7  -5  241.42   17.42
   2  -7  -5  274.17   12.71
   2  -7  -4  828.62   11.46
   2  -7  -4  883.53   21.79
   2  -7  -3 3592.91   83.84
   2  -7  -3 3550.80   96.93
   2  -7  -2 2079.81   41.71
   2  -7  -2 2126.72   47.56
   2  -7  -1  327.30    7.04
   2  -7  -1  349.99   10.08
   2  -7   0  351.89    7.75
   2  -7   0  335.08   13.88
  -2   7   0  373.01   10.18
   2  -7   1   80.09    5.45
   2  -7   1   94.75    6.62
  -2   7  -1   86.31    6.64
   2  -7   2   -1.07    5.10
   2  -7   2   -0.99    8.95
  -2   7  -2   14.09    5.67
   2  -7   3  728.16   14.84
   2  -7   3  760.10   15.64
  -2   7  -3  739.96   15.43
   2  -7   4  147.39    7.34
   2  -7   4  146.19    7.67
  -2   7  -4  137.14    7.55
   2  -7   5  847.46   18.31
   2  -7   5  875.96   18.35
  -2   7  -5  858.23   24.36
   2  -7   6 2742.05   65.08
  -2   7  -6 2739.93   65.06
   2  -7   7  169.91    9.49
  -2   7  -7  170.87    9.48
   2  -7   8 1505.91   34.65
   2  -7   8 1490.67   34.64
  -2   7  -8 1423.75   43.59
   2  -7   9  893.21   22.57
   2  -7   9  908.20   22.79
  -2   7  -9  912.70   23.72
   2  -7  10   72.57    9.51
   2  -7  10   64.32   10.01
  -2   7 -10   45.95   16.00
   2  -7  11  256.73   12.44
   2  -7  11  265.79   13.74
  -2   7 -11  233.59   13.86
   2  -7  12  167.27   18.07
   2  -7  12  171.12   13.01
  -2   7 -12  175.31   13.55
   2  -7  13  414.24   17.05
   2  -7  13  447.14   19.52
  -2   7 -13  445.76   29.23
   2  -7  14  412.98   18.46
   2  -7  14  497.83   32.78
  -2   7 -14  530.77   32.36
   2  -6 -12   21.10   15.48
   2  -6 -11   -2.02   20.60
   2  -6 -10   11.88   12.32
   2  -6  -9   69.57   12.11
   2  -6  -9   82.29   12.89
   2  -6  -8  165.09   12.80
   2  -6  -8  167.09   12.93
   2  -6  -7  148.28   16.44
   2  -6  -7  144.73   11.90
   2  -6  -6  139.09   14.81
   2  -6  -6  115.97   10.14
   2  -6  -5 1515.87   42.75
   2  -6  -5 1596.86   36.91
   2  -6  -4   55.49    3.36
   2  -6  -4   40.13    8.10
   2  -6  -3   72.22    4.32
   2  -6  -3   73.25    7.38
   2  -6  -2   16.18    4.44
   2  -6  -2   20.91    5.86
   2  -6  -1   29.75    3.50
   2  -6  -1   29.61    8.74
  -2   6   1   43.26    5.62
   2  -6   0  243.69    8.06
   2  -6   0  245.74    7.60
  -2   6   0  247.78    7.64
   2  -6   1   -3.18    3.96
   2  -6   1    7.97    5.01
  -2   6  -1    4.57    5.09
   2  -6   2  579.08   11.83
  -2   6  -2  581.64   15.75
   2  -6   3  305.04   12.13
  -2   6  -3  323.24    8.56
   2  -6   4  339.41    8.94
  -2   6  -4  340.15    9.09
   2  -6   5   15.00    5.94
  -2   6  -5    8.65    5.87
   2  -6   6   67.03    6.63
  -2   6  -6   60.09    6.93
   2  -6   7    4.67    6.62
  -2   6  -7   -3.46    7.04
   2  -6   8  469.28   13.45
  -2   6  -8  448.93   13.82
   2  -6   9   10.47    8.25
  -2   6  -9   11.58    8.46
   2  -6  10  907.17   23.88
  -2   6 -10  871.66   23.82
   2  -6  11  223.65   13.09
  -2   6 -11  213.07   12.89
   2  -6  12   31.98    8.90
   2  -6  12   12.78   11.09
  -2   6 -12   -1.87   11.47
   2  -6  13   93.26   10.32
   2  -6  13   83.16   20.70
  -2   6 -13   82.55   21.47
   2  -6  14   20.92   10.31
   2  -6  14   58.06   13.74
  -2   6 -14   -7.18   22.13
   2  -6  15   36.06   10.96
   2  -6  15   11.05   15.43
  -2   6 -15  112.11   24.18
   2  -5 -13  216.21   19.54
   2  -5 -12   35.91   22.68
   2  -5 -11  191.59   16.39
   2  -5 -10   51.58   12.07
   2  -5  -9  647.57   21.02
   2  -5  -8   67.08   15.99
   2  -5  -7 1171.97   28.92
   2  -5  -6 1240.49   28.58
   2  -5  -6 1333.26   30.88
   2  -5  -5 1151.46   30.93
   2  -5  -5 1274.70   27.06
   2  -5  -4   -0.81    1.83
   2  -5  -4   -4.99    6.80
   2  -5  -3    2.30    1.72
   2  -5  -3    4.27    5.89
   2  -5  -2 1478.65   22.26
   2  -5  -2 1469.46   32.52
   2  -5  -1 1943.27   30.53
   2  -5  -1 1947.38   37.12
  -2   5   1 1927.89   42.86
   2  -5   0   10.19    5.27
  -2   5   0    4.50    8.71
   2  -5   1  720.54   13.81
  -2   5  -1  716.90   13.56
   2  -5   2 4414.25  111.84
  -2   5  -2 4316.38  109.97
   2  -5   3  603.17   12.13
  -2   5  -3  588.95   12.17
   2  -5   4   76.02    5.69
  -2   5  -4   87.23    6.02
   2  -5   5  592.21   11.97
  -2   5  -5  578.78   11.98
   2  -5   6  486.14   11.32
  -2   5  -6  451.80   11.28
   2  -5   7  147.60   12.14
  -2   5  -7  132.34   12.00
   2  -5   8  303.53   10.97
  -2   5  -8  312.29   11.12
   2  -5   9  136.74    9.42
  -2   5  -9  120.75    9.86
   2  -5  10  149.51   11.18
  -2   5 -10  156.23   11.05
   2  -5  11   -7.34   15.83
  -2   5 -11   35.97    9.72
   2  -5  12  569.21   20.65
  -2   5 -12  535.77   20.29
   2  -5  13   96.22    9.64
   2  -5  13   96.44   13.22
  -2   5 -13  117.19   20.62
   2  -5  14   34.01    9.43
   2  -5  14   62.21   14.29
  -2   5 -14   62.06   22.19
   2  -5  15  182.56   12.36
   2  -5  15  224.30   17.87
  -2   5 -15  183.15   17.76
   2  -4 -13   34.63   23.45
   2  -4 -12  404.25   20.79
   2  -4 -11  102.40   13.75
   2  -4 -10   11.84   16.80
   2  -4  -9  989.60   27.21
   2  -4  -8  104.62   10.14
   2  -4  -7    5.12    8.06
   2  -4  -6   12.40    6.99
   2  -4  -5    1.10    5.91
   2  -4  -4  913.78    7.62
   2  -4  -4  918.14   18.24
   2  -4  -3  291.72    3.22
   2  -4  -3  286.48    8.73
   2  -4  -2  794.20   14.87
   2  -4  -1 1602.92   31.51
  -2   4   1 1584.99   26.57
   2  -4   0 3227.75   65.90
  -2   4   0 3175.70   71.25
   2  -4   1  945.95   15.18
  -2   4  -1  917.23   14.86
   2  -4   2   66.54    4.82
  -2   4  -2   66.35    4.90
   2  -4   3 1823.38   32.29
  -2   4  -3 1726.12   37.59
   2  -4   4  193.72    7.04
  -2   4  -4  194.74    7.15
   2  -4   5 2244.36   43.84
  -2   4  -5 2129.34   42.41
   2  -4   6 1264.45   23.12
  -2   4  -6 1214.27   22.66
   2  -4   7   71.23   10.44
  -2   4  -7   52.68    6.81
   2  -4   8   13.33    7.29
  -2   4  -8   31.18   11.25
   2  -4   9    4.88    8.02
  -2   4  -9    8.66    8.09
   2  -4  10 1184.44   37.71
  -2   4 -10 1163.67   29.44
   2  -4  11   77.75   10.71
  -2   4 -11   88.29   11.16
   2  -4  12  686.30   23.09
  -2   4 -12  686.96   22.71
   2  -4  13  262.34   16.01
  -2   4 -13  253.35   16.08
   2  -4  14  136.94    9.79
   2  -4  14  140.05   16.14
  -2   4 -14  125.49   15.93
   2  -4  15    9.70   14.03
   2  -4  15   37.56   14.40
  -2   4 -15  -22.20   15.54
   2  -3 -14   11.33   15.50
   2  -3 -13  320.34   20.25
   2  -3 -12   74.89   13.68
   2  -3 -11   43.69   18.57
   2  -3 -10  237.87   13.91
   2  -3  -9  344.07   13.55
   2  -3  -8   97.39    9.28
   2  -3  -7  546.06   19.53
   2  -3  -6 2096.55   51.25
   2  -3  -5   11.53    5.78
   2  -3  -4 1060.89   19.18
   2  -3  -3  492.37   10.86
   2  -3  -2 6364.63  190.48
   2  -3  -116898.24 1000.50
  -2   3   116523.93  982.47
   2  -3   013043.39  625.00
  -2   3   012735.78  610.52
   2  -3   1  390.84    7.31
  -2   3  -1  363.19    9.72
   2  -3   2   80.09    4.28
  -2   3  -2   78.81    4.44
   2  -3   3    3.49    6.83
  -2   3  -3   20.81    4.35
   2  -3   4  154.27    9.82
  -2   3  -4  168.75    6.84
   2  -3   5   -8.40    5.37
   2  -3   6 3525.92   81.20
  -2   3  -6 3452.74   81.15
   2  -3   7  342.33    9.97
  -2   3  -7  403.14   14.17
   2  -3   8  258.83   10.01
  -2   3  -8  250.68    9.60
   2  -3   9  101.63    8.65
  -2   3  -9   81.84    9.11
   2  -3  10  129.35   16.38
  -2   3 -10  147.71   10.47
   2  -3  11   50.29   10.25
  -2   3 -11   56.05    9.90
   2  -3  12   45.43   11.70
  -2   3 -12   68.11   11.66
   2  -3  13    3.77   19.32
  -2   3 -13   11.50   12.43
   2  -3  14   87.75   14.46
  -2   3 -14   37.93   14.59
   2  -3  15   17.02    8.80
   2  -3  15   19.66   15.34
  -2   3 -15    3.58   15.05
   2  -2 -14  217.56   18.88
   2  -2 -13   91.41   15.14
   2  -2 -12    2.26   11.37
   2  -2 -11  192.52   13.43
   2  -2 -10  613.69   27.22
   2  -2  -9  529.58   15.96
   2  -2  -8  793.81   18.75
   2  -2  -7 2354.35   52.24
   2  -2  -6 1426.99   27.12
   2  -2  -5 1443.66   26.44
   2  -2  -4 6579.38  156.14
   2  -2  -4 5952.19  184.02
   2  -2  -2 3004.61   56.16
   2  -2  -146838.42 6635.31
  -2   2   146532.62 6664.95
   2  -2   0 6195.83  169.57
  -2   2   0 6057.08  176.31
   2  -2   1  -10.50    7.07
  -2   2  -1   11.84    4.56
   2  -2   2 1326.20   19.56
  -2   2  -2 1346.62   24.02
   2  -2   3   42.52    6.33
  -2   2  -3   56.23    4.01
   2  -2   4 6594.33  210.15
  -2   2  -4 6535.40  200.56
   2  -2   510428.00  450.62
  -2   2  -510268.14  444.94
   2  -2   6  994.30   17.87
  -2   2  -6  982.23   17.97
   2  -2   7  197.05    8.05
  -2   2  -7  191.74    7.97
   2  -2   8  506.61   12.89
  -2   2  -8  479.40   13.09
   2  -2   9   31.84    8.17
  -2   2  -9   13.35    8.68
   2  -2  10   15.89   14.08
  -2   2 -10   16.26    8.89
   2  -2  11  205.35   12.36
  -2   2 -11  190.05   13.24
   2  -2  12  398.23   17.18
  -2   2 -12  408.79   17.95
   2  -2  13  376.51   19.38
  -2   2 -13  425.71   19.32
   2  -2  14   31.79   14.33
  -2   2 -14   27.31   14.83
   2  -2  15   69.64    9.27
   2  -2  15   73.12   26.53
  -2   2 -15   47.32   26.77
   2  -1 -15   12.68   15.42
   2  -1 -14  225.45   18.30
   2  -1 -13   27.60   12.89
   2  -1 -12   62.76   12.04
  -2   1  12   69.31    4.20
   2  -1 -11   20.21   10.25
  -2   1  11    8.30    3.59
  -2   1  11   15.11    9.99
   2  -1 -10  532.44   16.52
  -2   1  10  506.35    8.33
  -2   1  10  541.80   16.92
   2  -1  -9   34.71    8.16
  -2   1   9   40.61    7.98
   2  -1  -8   34.84    7.00
  -2   1   8   32.69    2.02
  -2   1   8   23.79    7.02
   2  -1  -7    4.41    5.79
  -2   1   7   11.14    2.78
  -2   1   7   15.83    5.80
   2  -1  -6 3155.60   77.50
  -2   1   6 3232.22   55.92
  -2   1   6 3248.95   72.74
   2  -1  -5   17.08    7.89
  -2   1   5    5.80    1.71
   2  -1  -4  203.45    2.82
   2  -1  -4  225.69    5.68
   2  -1  -3 1882.50   24.79
   2  -1  -3 1995.75   31.19
   2  -1  -2  526.99    7.97
   2  -1  -1 7359.74  216.39
  -2   1   1 7326.97  224.22
   2  -1   0 2990.62   54.60
  -2   1   0 3003.23   50.51
   2  -1   1 2329.53   40.40
  -2   1  -1 2298.69   36.12
   2  -1   2  634.31    9.00
  -2   1  -2  604.80    8.92
   2  -1   3 1854.12   28.78
  -2   1  -3 1841.69   28.79
   2  -1   4  560.39    9.63
  -2   1  -4  562.25    9.66
   2  -1   5  602.30   11.59
  -2   1  -5  609.63   11.64
   2  -1   6 1318.61   23.60
  -2   1  -6 1302.31   23.59
   2  -1   7   86.04    6.70
  -2   1  -7   86.40    6.84
   2  -1   8  114.50   12.41
  -2   1  -8  107.42    8.23
   2  -1   9 1617.30   37.84
  -2   1  -9 1633.20   38.67
   2  -1  10    5.26   14.00
  -2   1 -10    9.34    9.19
   2  -1  11   63.69   10.97
  -2   1 -11   74.61   10.79
   2  -1  12  425.80   18.60
  -2   1 -12  424.98   18.69
   2  -1  13  111.45   14.91
  -2   1 -13  129.10   14.68
   2  -1  14    4.87   13.75
  -2   1 -14   16.24   22.98
   2   0 -15  433.77   33.66
   2   0 -14  860.29   31.19
  -2   0  14  892.87   31.68
   2   0 -13  149.00   20.93
  -2   0  13  126.18   13.96
   2   0 -12  668.61   21.09
  -2   0  12  590.08   13.40
  -2   0  12  641.74   21.19
   2   0 -11  221.72   12.21
  -2   0  11  227.46    5.76
  -2   0  11  226.48   18.26
   2   0 -10   73.61    9.31
  -2   0  10   67.51    5.89
  -2   0  10   58.89    9.03
   2   0  -9    4.37    7.50
  -2   0   9    9.39    4.93
  -2   0   9   10.29    7.26
   2   0  -8  827.82   16.98
  -2   0   8  823.78   13.74
  -2   0   8  859.44   17.49
   2   0  -7 3723.05   98.25
  -2   0   7 3764.72   82.96
  -2   0   7 3770.33   92.57
   2   0  -6  172.36    6.16
  -2   0   6  179.23    3.87
  -2   0   6  176.81    6.21
   2   0  -5 2073.42   31.55
   2   0  -5 2085.36   36.66
  -2   0   5 2108.35   32.36
  -2   0   5 2155.34   37.85
   2   0  -4   88.54    2.74
   2   0  -4   82.53    3.55
  -2   0   4   93.81    3.01
  -2   0   4   95.45    3.91
   2   0  -3  108.96    2.98
   2   0  -3  101.55    3.05
  -2   0   3  102.91    3.29
   2   0  -2  142.00    4.01
   2   0  -2  140.03    4.47
   2   0  -1 7015.07  215.21
   2   0  -1 7314.19  201.15
  -2   0   1 7493.68  205.76
  -2   0   031591.96 3017.45
   2   0   1 2944.24   51.18
  -2   0  -1 2948.35   48.46
   2   0   2 1589.01   21.98
  -2   0  -2 1612.11   24.65
   2   0   3 1751.97   30.38
  -2   0  -3 1763.63   30.56
   2   0   4  580.13   10.32
  -2   0  -4  582.34   10.51
   2   0   5  872.87   15.34
  -2   0  -5  863.16   19.42
   2   0   6  238.14    7.46
  -2   0  -6  241.86   11.19
   2   0   7  993.00   19.80
  -2   0  -7  972.36   25.32
   2   0   8   32.74    7.22
  -2   0  -8   18.73   11.86
   2   0   9  679.11   17.69
  -2   0  -9  673.42   18.17
   2   0  10  538.25   17.13
  -2   0 -10  511.05   16.90
   2   0  11  100.40   11.70
  -2   0 -11   82.36   11.48
   2   0  12  180.47   14.33
  -2   0 -12  183.47   21.86
   2   0  13   11.60   12.93
  -2   0 -13    5.88   12.99
   2   0  14   88.01   23.06
  -2   0 -14   46.17   15.14
   2   1 -15  305.41   19.19
  -2  -1  15  252.59   19.22
   2   1 -14   91.89   13.60
  -2  -1  14   72.83    9.37
  -2  -1  14   71.09   14.00
   2   1 -13   17.68   16.95
  -2  -1  13   -4.43    5.23
  -2  -1  13   -6.17   10.73
   2   1 -12   19.28    9.98
  -2  -1  12   20.88    7.63
  -2  -1  12   14.16    9.64
   2   1 -11  407.62   14.53
  -2  -1  11  425.85    9.45
  -2  -1  11  443.69   14.84
   2   1 -10 6965.88  262.98
  -2  -1  10 6742.70  235.77
  -2  -1  10 7145.64  292.63
   2   1  -9  886.24   19.80
  -2  -1   9  946.14   15.67
  -2  -1   9  926.11   19.97
   2   1  -8  235.81    8.07
  -2  -1   8  251.78    5.97
  -2  -1   8  246.44    8.06
   2   1  -7  172.68    6.19
  -2  -1   7  149.19    4.77
  -2  -1   7  167.53    6.37
   2   1  -6  657.25    9.93
   2   1  -6  666.76   11.29
  -2  -1   6  686.53   10.37
  -2  -1   6  699.65   11.47
   2   1  -5  332.94    8.33
   2   1  -5  349.66    6.74
  -2  -1   5  346.46    6.61
  -2  -1   5  344.40    6.70
   2   1  -4 1765.35   27.31
   2   1  -4 1815.17   28.60
  -2  -1   4 1915.30   32.86
  -2  -1   4 1788.90   26.76
   2   1  -3 5957.63  163.26
   2   1  -3 5988.82  152.83
  -2  -1   3 6077.88  175.29
  -2  -1   3 6012.42  155.25
   2   1  -2  646.80    9.44
   2   1  -2  637.85    6.36
  -2  -1   2  645.51    9.57
   2   1  -134785.26 3748.82
  -2  -1   133474.15 3622.83
   2   1   0 8521.48  330.72
   2   1   0 9865.62  314.50
  -2  -1   0 9225.81  295.02
   2   1   1  575.51    6.28
  -2  -1  -1  584.00    7.34
   2   1   2   41.61    4.13
  -2  -1  -2   42.25    4.32
   2   1   3   84.70    6.04
  -2  -1  -3   67.79    4.09
   2   1   4 2737.28   52.87
  -2  -1  -4 2698.25   53.05
   2   1   5 2346.63   45.81
  -2  -1  -5 2396.97   46.75
   2   1   6  665.30   17.76
  -2  -1  -6  659.35   13.59
   2   1   7  194.18    8.38
  -2  -1  -7  185.80   12.39
   2   1   8  255.97   10.34
  -2  -1  -8  230.68   10.53
   2   1   9 1173.68   36.44
  -2  -1  -9 1123.06   28.69
   2   1  10   12.05    9.73
  -2  -1 -10   27.28    9.55
   2   1  11  567.77   19.60
  -2  -1 -11  578.08   28.31
   2   1  12  179.96   14.92
  -2  -1 -12  191.44   14.85
   2   1  13  384.00   19.40
  -2  -1 -13  364.49   19.97
   2   1  14  147.06   27.24
  -2  -1 -14  164.25   27.47
   2   2 -15   83.74   13.93
  -2  -2  15   46.61    7.74
  -2  -2  15   70.06   21.45
   2   2 -14   99.09   12.97
  -2  -2  14   90.01    7.86
  -2  -2  14   96.01   12.87
   2   2 -13   20.42   16.05
  -2  -2  13    1.36    6.13
  -2  -2  13   20.87   10.49
   2   2 -12  210.03   12.06
  -2  -2  12  234.54    8.49
  -2  -2  12  255.43   12.37
   2   2 -11   -1.21    8.16
  -2  -2  11   -9.01    8.64
  -2  -2  11    7.15    7.84
   2   2 -10  706.66   17.00
  -2  -2  10  740.99   18.60
  -2  -2  10  702.39   23.67
   2   2  -9  403.94   16.15
  -2  -2   9  446.16   13.30
  -2  -2   9  452.74   12.14
   2   2  -8   58.55    8.90
  -2  -2   8   60.15    7.62
  -2  -2   8   61.82    5.88
   2   2  -7  194.74    8.93
  -2  -2   7  202.23    8.81
  -2  -2   7  206.61    9.11
   2   2  -6   94.32    4.64
   2   2  -6  108.91    6.33
  -2  -2   6   93.67    4.99
  -2  -2   6   84.98    4.34
   2   2  -5  111.02    6.99
   2   2  -5   99.18    3.89
  -2  -2   5  106.04    7.80
  -2  -2   5   97.60    3.76
   2   2  -4 2213.62   38.35
   2   2  -4 2110.12   32.05
  -2  -2   4 2194.34   39.29
  -2  -2   4 2156.46   35.48
   2   2  -3   26.98    3.97
  -2  -2   3   27.79    4.35
   2   2  -2  399.29    7.45
   2   2  -2  397.16    3.49
  -2  -2   2  398.55    7.62
   2   2  -1   -4.11    4.02
  -2  -2   1    1.45    4.08
   2   2   0   16.86    3.81
  -2  -2   0   13.01    1.65
   2   2   1  431.58    7.69
  -2  -2  -1  396.65    4.91
   2   2   2 1220.52   22.32
   2   2   2 1145.79   15.79
  -2  -2  -2 1158.82   16.13
   2   2   3   20.43    5.70
  -2  -2  -3   17.18    5.79
   2   2   4    5.70    4.03
  -2  -2  -4   10.29    4.25
   2   2   5   -0.24    4.86
  -2  -2  -5    2.28    4.80
   2   2   6  184.70    7.50
  -2  -2  -6  184.78    7.60
   2   2   7   97.70   11.69
  -2  -2  -7  103.42    7.92
   2   2   8  665.97   17.15
  -2  -2  -8  644.51   17.16
   2   2   9  -12.80    8.92
  -2  -2  -9   14.56    8.88
   2   2  10   98.00   11.25
  -2  -2 -10  120.96   11.36
   2   2  11   95.24   18.15
  -2  -2 -11   81.75   12.12
   2   2  12   17.60   12.15
  -2  -2 -12   -4.01   19.35
   2   2  13   36.97   14.28
  -2  -2 -13   -3.70   14.07
   2   3 -15   14.07   13.10
  -2  -3  15   25.56    8.58
  -2  -3  15   28.66   13.01
   2   3 -14  421.32   18.57
  -2  -3  14  421.95   19.82
  -2  -3  14  476.09   26.19
   2   3 -13  101.16   16.61
  -2  -3  13   67.99    8.14
  -2  -3  13   79.60   11.13
   2   3 -12   31.17    8.92
  -2  -3  12   26.95    7.17
  -2  -3  12   35.97   14.31
   2   3 -11  489.55   14.73
  -2  -3  11  500.32   17.50
  -2  -3  11  524.18   15.15
   2   3 -10  929.23   20.86
  -2  -3  10  927.54   24.72
  -2  -3  10  935.52   21.11
   2   3  -9  374.40   10.16
  -2  -3   9  391.05   14.40
  -2  -3   9  386.75   10.53
   2   3  -8 1150.15   25.72
  -2  -3   8 1147.68   26.88
  -2  -3   8 1171.80   21.64
   2   3  -7  251.66    6.68
  -2  -3   7  262.16   11.00
  -2  -3   7  250.46    6.75
   2   3  -6  408.06    8.79
   2   3  -6  410.51    9.24
  -2  -3   6  410.54    9.37
  -2  -3   6  412.64    7.36
   2   3  -5   67.66    5.44
   2   3  -5   83.99    4.81
  -2  -3   5   96.65    5.38
  -2  -3   5   76.96    3.32
   2   3  -4 2683.35   58.94
   2   3  -4 2632.02   45.74
  -2  -3   4 2702.64   54.79
  -2  -3   4 2636.53   44.03
   2   3  -3  328.05   11.20
   2   3  -3  325.14    4.94
  -2  -3   3  310.75   11.41
   2   3  -2 1106.65   23.11
   2   3  -2 1083.90   11.56
  -2  -3   2 1115.43   23.58
   2   3  -1  923.79   19.36
  -2  -3   1  948.27   20.47
   2   3   0 2798.44   60.78
  -2  -3   0 2789.13   55.03
  -2  -3   0 2692.86   42.59
   2   3   1 3613.12   86.06
  -2  -3  -1 3586.00   72.93
   2   3   2   23.79    3.86
  -2  -3  -2   24.38    4.62
   2   3   3   75.68    4.24
  -2  -3  -3   79.51    4.15
   2   3   4  818.60   15.72
  -2  -3  -4  762.95   17.17
   2   3   5 1328.93   21.79
   2   3   5 1351.74   25.28
  -2  -3  -5 1294.89   24.50
   2   3   6 1105.13   17.95
   2   3   6 1086.48   22.42
  -2  -3  -6 1072.37   27.99
   2   3   7 2619.42   52.00
   2   3   7 2631.77   63.73
  -2  -3  -7 2471.64   61.81
   2   3   8  891.66   15.04
   2   3   8  916.14   22.47
  -2  -3  -8  871.16   28.87
   2   3   9   50.87    4.70
   2   3   9   50.64    9.71
  -2  -3  -9   73.48    9.68
   2   3  10   38.53    4.72
   2   3  10   46.58   10.65
  -2  -3 -10   41.42   10.57
   2   3  11   95.59    7.66
  -2  -3 -11   68.19   12.90
  -2  -3 -12  147.05   15.53
  -2  -3 -13  637.11   38.89
   2   4 -15    1.03   12.08
  -2  -4  15    4.94   15.15
  -2  -4  15   15.90   18.83
   2   4 -14   17.71   10.79
  -2  -4  14    6.18    8.73
  -2  -4  14   -1.16   11.04
   2   4 -13   18.17    9.14
  -2  -4  13    2.33    8.18
  -2  -4  13  -13.25   15.20
   2   4 -12   21.10    8.48
  -2  -4  12   25.21    7.84
  -2  -4  12   30.71    8.91
   2   4 -11   73.98    8.24
  -2  -4  11   64.50   12.56
  -2  -4  11   81.31   12.64
   2   4 -10   -2.63    6.43
  -2  -4  10   -8.96   11.11
  -2  -4  10    6.51    6.64
   2   4  -9    8.03    5.72
  -2  -4   9   16.85   10.81
  -2  -4   9   13.23    9.04
   2   4  -8   63.91    5.58
  -2  -4   8   24.45   10.77
  -2  -4   8   61.81    5.46
   2   4  -7  286.97    9.71
  -2  -4   7  273.57    9.31
  -2  -4   7  286.68    7.16
   2   4  -6  635.36   13.08
   2   4  -6  665.79   12.82
  -2  -4   6  647.07   13.87
  -2  -4   6  650.19   12.75
   2   4  -5   70.00    5.79
   2   4  -5   73.51    4.85
  -2  -4   5   68.83    9.35
  -2  -4   5   70.44    4.74
   2   4  -4  359.72    9.06
   2   4  -4  365.90    5.09
  -2  -4   4  365.21    9.35
  -2  -4   4  363.61    4.91
   2   4  -3  244.71    7.43
   2   4  -3  242.53    4.40
  -2  -4   3  240.32   10.74
   2   4  -2 1175.28   20.71
   2   4  -2 1152.25   14.20
  -2  -4   2 1196.45   20.91
   2   4  -1   76.03    8.18
  -2  -4   1   82.88    5.66
  -2  -4   0   58.01    7.85
  -2  -4   0   37.83    3.23
   2   4   1   50.48    4.66
  -2  -4  -1   35.02    2.90
  -2  -4  -1   42.62    2.81
   2   4   2  179.53    8.47
  -2  -4  -2  165.82    6.65
   2   4   3 3850.91   91.60
  -2  -4  -3 3678.75   87.34
   2   4   4   21.54    6.67
  -2  -4  -4   19.17    4.92
   2   4   5  241.67    9.03
  -2  -4  -5  238.63   11.90
   2   4   6   80.34    4.61
  -2  -4  -6   81.19    7.26
   2   4   7  620.08   11.20
  -2  -4  -7  609.75   22.12
   2   4   8  286.93    7.14
  -2  -4  -8  328.78   12.59
   2   4   9  604.69   14.09
  -2  -4  -9  630.12   27.01
   2   4  10  150.38    8.20
  -2  -4 -10  156.51   12.95
  -2  -4 -11  124.31   21.01
  -2  -4 -12  398.23   20.99
   2   5 -14  154.32   13.41
  -2  -5  14  152.92   11.94
  -2  -5  14  156.41   19.69
   2   5 -13  160.00   11.66
  -2  -5  13  148.37   11.44
  -2  -5  13  163.06   12.08
   2   5 -12  151.74   10.60
  -2  -5  12  141.02   10.94
  -2  -5  12  159.73   15.58
   2   5 -11  324.20   17.28
  -2  -5  11  333.56   12.96
  -2  -5  11  344.19   11.99
   2   5 -10  203.64    8.69
  -2  -5  10  199.89   10.32
  -2  -5  10  178.46    8.92
   2   5  -9   88.66    6.79
  -2  -5   9  109.28    8.51
  -2  -5   9  114.76    6.85
   2   5  -8  790.95   14.95
  -2  -5   8  797.78   19.03
  -2  -5   8  822.72   15.30
   2   5  -7  160.57    5.74
  -2  -5   7  184.56    9.03
  -2  -5   7  165.55    5.81
   2   5  -6  677.00   15.51
   2   5  -6  692.55   13.28
  -2  -5   6  675.70   15.61
  -2  -5   6  690.57   10.98
   2   5  -5  308.83    9.64
   2   5  -5  326.89    7.70
  -2  -5   5  340.79   15.17
  -2  -5   5  312.46    5.54
   2   5  -4   30.53    9.97
   2   5  -4   53.44    4.20
  -2  -5   4   67.53    6.74
  -2  -5   4   48.13    2.51
   2   5  -3    4.58    5.57
   2   5  -3    2.41    2.10
  -2  -5   3    2.56    6.13
  -2  -5   3    1.80    1.65
   2   5  -2  122.91    6.63
  -2  -5   2  132.90   10.42
   2   5  -1  906.30   21.16
  -2  -5   1  935.07   17.85
  -2  -5   1  916.09   13.20
   2   5   0  175.33    6.57
  -2  -5   0  173.87    7.21
  -2  -5   0  159.97    3.82
  -2  -5   0  159.50    3.83
   2   5   1  907.95   20.51
  -2  -5  -1  895.89   17.01
  -2  -5  -1  867.61   15.43
  -2  -5  -1  881.73   15.55
   2   5   2  196.94    6.81
  -2  -5  -2  193.59    5.47
  -2  -5  -2  194.55    8.27
   2   5   3  178.99    9.15
  -2  -5  -3  157.93    8.82
  -2  -5  -3  158.79    6.40
   2   5   4   -1.48    7.33
  -2  -5  -4   -5.59    8.12
   2   5   5    4.37    4.78
  -2  -5  -5   17.65    6.15
   2   5   6   30.51    4.75
  -2  -5  -6   13.61    7.36
   2   5   7  387.71    8.58
  -2  -5  -7  386.99   13.27
   2   5   8  243.07    6.91
  -2  -5  -8  230.45   12.51
   2   5   9   46.81    7.28
  -2  -5  -9   45.29   10.84
  -2  -5 -10   57.22   12.29
  -2  -5 -11   17.82   12.58
   2   6 -14  -15.11   16.37
  -2  -6  14   -7.91   17.07
  -2  -6  14   -0.85   11.11
   2   6 -13   22.64   15.73
  -2  -6  13   54.17   11.18
  -2  -6  13   53.14   16.04
   2   6 -12    2.34    8.46
  -2  -6  12    2.99    9.88
  -2  -6  12    7.47    8.60
   2   6 -11  445.05   13.69
  -2  -6  11  470.10   16.19
  -2  -6  11  482.24   19.72
   2   6 -10  228.91   13.23
  -2  -6  10  215.88   12.01
  -2  -6  10  225.59    9.35
   2   6  -9  146.64   10.81
  -2  -6   9  141.49   10.86
  -2  -6   9  156.17    7.57
   2   6  -8  781.44   19.10
  -2  -6   8  773.15   20.87
  -2  -6   8  792.19   15.31
   2   6  -7  247.93    9.79
  -2  -6   7  237.81   11.49
  -2  -6   7  251.02    6.87
   2   6  -6  239.66   10.16
   2   6  -6  238.99    8.55
  -2  -6   6  252.57   15.91
  -2  -6   6  235.04    5.81
   2   6  -5  222.18    9.87
   2   6  -5  215.86    7.48
  -2  -6   5  212.93   10.27
  -2  -6   5  212.85    6.81
   2   6  -4  275.13   10.20
   2   6  -4  265.45    7.00
  -2  -6   4  270.36   10.51
  -2  -6   4  291.26    6.66
   2   6  -3  444.51   17.10
   2   6  -3  455.53    6.87
  -2  -6   3  431.30   12.32
  -2  -6   3  444.34    6.72
   2   6  -2 1710.75   36.24
  -2  -6   2 1745.45   44.90
  -2  -6   2 1719.26   26.19
   2   6  -1  701.90   20.59
  -2  -6   1  764.21   16.92
  -2  -6   1  750.64   10.72
   2   6   0  383.55   10.25
  -2  -6   0  417.89   11.13
  -2  -6   0  378.12    6.84
  -2  -6   0  390.46    7.13
   2   6   1   76.74    9.71
  -2  -6  -1   95.63    7.03
  -2  -6  -1   77.77    6.69
  -2  -6  -1   73.62    4.63
   2   6   2  106.85    6.48
  -2  -6  -2  107.55    8.10
  -2  -6  -2  100.59    5.44
   2   6   3    3.09    5.27
  -2  -6  -3    2.89    7.65
  -2  -6  -3    1.89    5.24
   2   6   4 1099.19   21.00
  -2  -6  -4 1030.21   21.81
  -2  -6  -4 1157.93   23.13
   2   6   5  731.52   14.43
  -2  -6  -5  686.39   16.89
  -2  -6  -5  773.67   17.83
   2   6   6  198.68    7.13
  -2  -6  -6  216.87   15.04
  -2  -6  -6  214.52   10.39
   2   6   7   34.30    5.33
  -2  -6  -7   35.65    8.85
   2   6   8  147.77    6.32
  -2  -6  -8  144.39   17.82
  -2  -6  -9   -0.71   10.63
  -2  -6 -10  151.31   21.55
   2   7 -13  124.08   11.54
  -2  -7  13  114.90   20.94
  -2  -7  13  142.35   11.26
   2   7 -12   87.04   14.41
  -2  -7  12   54.68   11.95
  -2  -7  12   43.95   14.58
   2   7 -11  115.57    8.81
  -2  -7  11   75.44   11.96
  -2  -7  11   99.64    8.91
   2   7 -10   13.98   10.77
  -2  -7  10    9.95   10.33
  -2  -7  10   12.61    7.06
   2   7  -9   13.51    9.37
  -2  -7   9    2.58   10.01
  -2  -7   9    6.63    9.19
   2   7  -8  290.99   12.14
  -2  -7   8  288.54   20.20
  -2  -7   8  296.89   11.74
   2   7  -7   21.91    4.95
  -2  -7   7   11.49   15.32
  -2  -7   7   27.52    7.30
   2   7  -6    3.26    4.15
  -2  -7   6    0.15    9.34
  -2  -7   6   21.26    6.07
   2   7  -5  -10.23    8.00
   2   7  -5    1.53    3.67
  -2  -7   5    1.89    8.65
  -2  -7   5    0.18    3.31
   2   7  -4    9.03    7.85
   2   7  -4    3.95    5.43
  -2  -7   4    9.04    8.07
  -2  -7   4    5.92    3.14
   2   7  -3   18.89    7.79
  -2  -7   3   21.88    8.16
  -2  -7   3   12.52    5.02
   2   7  -2  963.94   21.43
  -2  -7   2  944.46   22.97
  -2  -7   2  965.55   14.50
   2   7  -1  471.93   13.18
  -2  -7   1  503.73   20.00
  -2  -7   1  484.69   11.21
   2   7   0   36.76    7.24
  -2  -7   0   53.96   12.17
  -2  -7   0   41.16    4.32
  -2  -7   0   49.62    4.43
   2   7   1   63.08    7.17
  -2  -7  -1   61.98    7.48
  -2  -7  -1   64.95    5.10
   2   7   2  367.26   14.70
  -2  -7  -2  369.32   13.05
  -2  -7  -2  408.99   13.12
   2   7   3   17.85    6.01
  -2  -7  -3   25.79    9.07
  -2  -7  -3    3.76    5.99
   2   7   4    7.17    5.78
  -2  -7  -4   18.25    6.51
  -2  -7  -4    1.86   10.64
   2   7   5  128.38    6.88
  -2  -7  -5  127.74    8.97
  -2  -7  -5  150.06   13.78
   2   7   6   33.09    5.63
  -2  -7  -6   26.41   13.48
  -2  -7  -6   20.88    8.54
   2   7   7    3.77    8.47
  -2  -7  -7    5.48    9.14
  -2  -7  -7   -2.33    9.26
  -2  -7  -8   41.23   16.97
  -2  -7  -8   46.32   17.09
  -2  -7  -9   58.50   12.24
  -2  -7  -9   37.41   12.19
   2   8 -12   75.55    9.88
  -2  -8  12   67.95   21.73
  -2  -8  12   83.19   15.50
   2   8 -11   36.20    8.58
  -2  -8  11   74.91   19.40
  -2  -8  11   43.61   13.14
   2   8 -10   50.66   11.78
  -2  -8  10   41.31   18.82
  -2  -8  10   33.34    7.63
   2   8  -9  553.41   18.59
  -2  -8   9  517.77   21.10
  -2  -8   9  567.72   14.05
   2   8  -8   54.54    6.31
  -2  -8   8   55.04   11.29
  -2  -8   8   65.75    6.12
   2   8  -7  785.63   19.44
  -2  -8   7  776.02   24.80
  -2  -8   7  806.85   15.72
   2   8  -6   23.95    4.56
  -2  -8   6   29.91   10.44
  -2  -8   6   18.70    4.61
   2   8  -5   16.58    4.46
  -2  -8   5   19.71   15.38
  -2  -8   5   30.70    6.10
   2   8  -4   30.92    9.23
   2   8  -4   38.93    4.27
  -2  -8   4   45.99   10.01
  -2  -8   4   24.65    6.03
   2   8  -3  356.54   13.33
  -2  -8   3  348.53   20.48
  -2  -8   3  387.15   10.15
   2   8  -2 1836.55   54.93
  -2  -8   2 1849.45   47.58
  -2  -8   2 1908.84   34.65
   2   8  -1   27.60    7.71
  -2  -8   1   11.32    8.67
  -2  -8   1   12.41    6.62
  -2  -8   1   10.08    4.36
   2   8   0    8.56    7.28
  -2  -8   0   14.53    8.17
  -2  -8   0   14.42    7.10
  -2  -8   0   13.56    4.96
   2   8   1  207.44   13.95
  -2  -8  -1  188.28   10.33
  -2  -8  -1  186.42    7.16
   2   8   2  483.96   18.54
  -2  -8  -2  445.35   15.53
  -2  -8  -2  497.21   12.22
   2   8   3  841.23   24.51
  -2  -8  -3  774.35   23.08
  -2  -8  -3  823.41   23.82
   2   8   4   61.66   11.27
  -2  -8  -4   71.44    7.99
  -2  -8  -4   59.39    7.91
   2   8   5   26.81   10.40
  -2  -8  -5   42.58    8.44
  -2  -8  -5   24.23    8.50
   2   8   6    8.69    9.89
  -2  -8  -6   18.25   14.23
  -2  -8  -6   10.82   14.31
  -2  -8  -7  115.32   11.61
  -2  -8  -7  129.99   12.00
   2   9 -11   88.88   14.29
  -2  -9  11   74.91   15.02
  -2  -9  11   81.78   14.69
   2   9 -10    3.88   11.70
  -2  -9  10   31.70   13.01
  -2  -9  10    3.03    7.67
   2   9  -9   21.88   10.78
  -2  -9   9   13.81   12.84
  -2  -9   9   14.03    7.09
   2   9  -8  687.06   15.64
  -2  -9   8  675.06   25.74
  -2  -9   8  694.56   16.31
   2   9  -7  626.53   17.36
  -2  -9   7  593.91   32.19
  -2  -9   7  627.89   14.10
   2   9  -6    0.81    5.22
  -2  -9   6   36.63   11.31
  -2  -9   6    3.85    7.96
   2   9  -5   42.33    5.35
  -2  -9   5   51.87   11.49
  -2  -9   5   40.46    5.00
  -2  -9   4   15.06   16.16
  -2  -9   4    5.37    6.81
  -2  -9   3  241.51   13.30
  -2  -9   3  196.67    9.50
   2   9  -2  333.09   13.36
  -2  -9   2  291.02   22.08
  -2  -9   2  322.34   11.83
   2   9  -1    4.98    8.56
  -2  -9   1   14.54    9.70
  -2  -9   1   -1.22    4.84
  -2  -9   1    3.46    8.14
   2   9   0   58.57    8.72
  -2  -9   0   61.90    9.71
  -2  -9   0   34.38    5.80
  -2  -9   0   41.62    5.96
   2   9   1   16.23   12.55
  -2  -9  -1    1.10    5.99
  -2  -9  -1    6.21    9.45
   2   9   2  471.66   20.22
  -2  -9  -2  448.77   12.29
  -2  -9  -2  487.26   12.95
   2   9   3    5.54   11.63
  -2  -9  -3    2.54    7.05
  -2  -9  -3    3.31    7.44
   2   9   4  299.06   15.88
  -2  -9  -4  290.54   17.34
  -2  -9  -4  299.75   12.25
   2   9   5   20.10   11.43
  -2  -9  -5   16.52    9.09
  -2  -9  -5   17.15    9.14
  -2 -10   9  -24.20   22.78
  -2 -10   8   11.00   14.38
  -2 -10   7  325.69   19.20
  -2 -10   6   99.45   13.79
  -2 -10   5   16.78   18.81
  -2 -10   4    7.90   11.87
  -2 -10   4   -0.20    8.84
  -2 -10   3   69.71   19.19
  -2 -10   3   53.20    6.39
  -2 -10   2    4.00   11.26
  -2 -10   2   10.18    8.18
  -2 -10   2    7.19    5.81
  -2 -10   1  118.84   18.22
  -2 -10   1   65.74    9.60
  -2 -10   1   88.34   10.38
  -2 -10   0   35.12   10.09
  -2 -10   0   39.69    6.69
  -2 -10  -1   17.10   10.16
  -2 -10  -1   12.07   11.00
  -2 -10  -2    8.94   11.44
  -2 -10  -2   14.13    7.51
  -2 -10  -3   -4.58    8.03
  -2 -10  -3   -3.99    8.01
  -2 -11   6   19.41   14.02
  -2 -11   5  138.07   16.18
  -2 -11   4   10.24   21.04
  -2 -11   3  112.67   14.95
  -2 -11   2  224.49   24.97
  -2 -11   1  114.50   14.01
   3 -13   0  116.63   11.96
   3 -13   0  158.27   15.07
   3 -13   1   46.50   10.88
   3 -13   1   59.06   12.92
   3 -13   2   68.62   11.87
   3 -13   2   62.03   12.67
   3 -13   3    3.72   11.06
   3 -13   3    6.54   11.53
  -3  13  -3   12.54   12.27
   3 -13   4   10.21   11.50
   3 -13   4   -8.88   11.84
  -3  13  -4    4.83   11.97
   3 -13   5   22.83   12.51
   3 -13   5   60.47   12.36
  -3  13  -5   56.86   13.12
   3 -13   6   77.89   13.72
   3 -13   6  102.27   20.36
  -3  13  -6   66.04   13.40
   3 -12  -4    7.88   13.95
   3 -12  -4   14.11   14.10
   3 -12  -3    9.06    6.84
   3 -12  -3    5.34   20.82
   3 -12  -2   91.36    8.62
   3 -12  -2  105.71   13.93
   3 -12  -1   26.86   12.61
   3 -12  -1    1.65   12.40
   3 -12   0   21.46    8.71
   3 -12   0   35.87   11.99
   3 -12   1   19.16    8.98
   3 -12   1   11.38   11.11
   3 -12   2   23.81    9.43
  -3  12  -2   14.66   11.48
   3 -12   3  120.45   11.32
  -3  12  -3   83.75   12.32
   3 -12   4   82.45   16.97
  -3  12  -4   64.86   12.01
   3 -12   5   15.52   10.73
  -3  12  -5   15.61   11.23
   3 -12   6   27.22   11.10
   3 -12   6   14.57   17.37
  -3  12  -6   10.78   11.11
   3 -12   7   71.97   13.43
   3 -12   7   81.29   19.19
  -3  12  -7   93.97   12.67
   3 -12   8   71.83   20.13
   3 -12   8   46.30   18.91
  -3  12  -8   21.48   19.66
   3 -12   9    3.10   20.78
   3 -12   9   14.42   18.71
  -3  12  -9   20.05   12.45
   3 -11  -6   91.32   22.90
   3 -11  -6   55.14   15.74
   3 -11  -5   60.92   21.78
   3 -11  -5   88.74   14.72
   3 -11  -4  150.59   15.12
   3 -11  -4  164.61   15.32
   3 -11  -3  143.17    7.58
   3 -11  -3  153.36   14.14
   3 -11  -2  143.86    8.32
   3 -11  -2  186.60   20.76
   3 -11  -1    5.32   10.88
   3 -11  -1   -9.53   16.89
   3 -11   0   53.45   12.33
   3 -11   0   73.19   11.24
   3 -11   1    3.00    7.70
   3 -11   1   -0.15    9.97
  -3  11  -1   17.31   10.12
   3 -11   2  250.75   11.60
   3 -11   2  231.48   13.27
  -3  11  -2  257.97   13.75
   3 -11   3  217.44   11.70
   3 -11   3  245.99   13.18
  -3  11  -3  241.05   13.34
   3 -11   4  129.22   16.26
   3 -11   4  110.66   11.19
  -3  11  -4  116.02   11.37
   3 -11   5   36.27   10.31
   3 -11   5   42.88   10.06
  -3  11  -5   31.53   10.19
   3 -11   6   18.74   10.39
   3 -11   6   18.17   15.44
  -3  11  -6    7.85   10.45
   3 -11   7   58.80   11.61
   3 -11   7   72.68   17.45
  -3  11  -7   60.99   11.44
   3 -11   8    2.41   11.57
   3 -11   8   -6.68   16.91
  -3  11  -8   -9.69   17.30
   3 -11   9   19.30   12.70
   3 -11   9   31.25   18.07
  -3  11  -9   23.34   11.85
   3 -11  10   41.09   14.21
   3 -11  10   50.31   20.11
  -3  11 -10   61.26   13.26
   3 -11  11  218.74   17.48
   3 -11  11  236.13   16.84
  -3  11 -11  234.42   17.52
   3 -10  -7  181.11   16.26
   3 -10  -7  204.89   17.28
   3 -10  -6   23.61   13.02
   3 -10  -6   41.21   20.49
   3 -10  -5   19.15   11.70
   3 -10  -5  -20.54   12.02
   3 -10  -4   60.33    5.08
   3 -10  -4   91.69   19.34
   3 -10  -3  200.33    7.43
   3 -10  -3  215.01   13.85
   3 -10  -2    8.52    8.87
   3 -10  -2   20.93   10.10
   3 -10  -1  207.22   11.97
   3 -10  -1  179.05   12.53
   3 -10   0  269.37   13.88
   3 -10   0  270.78   12.80
  -3  10   0  233.87   12.97
   3 -10   1  514.28   13.99
   3 -10   1  545.11   16.71
  -3  10  -1  495.87   16.90
   3 -10   2   81.05    8.42
   3 -10   2   77.71    9.77
  -3  10  -2   79.10   10.13
   3 -10   3    8.77    7.88
   3 -10   3  -13.66    8.88
  -3  10  -3  -15.15    8.96
   3 -10   4   -2.28   12.70
   3 -10   4    3.10    8.57
  -3  10  -4    3.07    8.66
   3 -10   5  101.71   10.09
   3 -10   5   97.22   10.15
  -3  10  -5  101.48   10.04
   3 -10   6   54.58   10.17
   3 -10   6   53.76   15.08
  -3  10  -6   57.33   10.14
   3 -10   7  296.18   14.23
   3 -10   7  309.81   20.24
  -3  10  -7  265.46   14.03
   3 -10   8 1084.71   32.16
   3 -10   8 1162.95   31.52
  -3  10  -8 1119.57   32.07
   3 -10   9   -2.69   11.72
   3 -10   9   34.38   10.50
  -3  10  -9    9.79   17.91
   3 -10  10    3.78   11.96
   3 -10  10   16.57   11.57
  -3  10 -10   25.60   11.90
   3 -10  11   36.32   13.26
   3 -10  11   42.11   19.77
  -3  10 -11   40.91   20.84
   3 -10  12    6.19   12.50
   3 -10  12  -13.70   20.48
  -3  10 -12    6.35   13.36
   3  -9  -9   -9.36   22.80
   3  -9  -9   -7.83   15.03
   3  -9  -8  473.70   33.85
   3  -9  -8  541.04   24.47
   3  -9  -7  227.20   16.08
   3  -9  -7  258.09   17.25
   3  -9  -6   38.30   12.05
   3  -9  -6   22.72   12.69
   3  -9  -5    1.96    2.68
   3  -9  -5    5.24   10.61
   3  -9  -5   11.70   10.82
   3  -9  -4    6.84    3.71
   3  -9  -4   16.31   10.37
   3  -9  -3   29.37    4.51
   3  -9  -3    8.71   15.69
   3  -9  -2  349.11   11.90
   3  -9  -2  362.89   20.80
   3  -9  -1   34.58    5.32
   3  -9  -1   30.65    8.91
   3  -9   0  378.91   10.30
   3  -9   0  382.22   19.49
  -3   9   0  431.09   19.84
   3  -9   1  105.93   10.88
   3  -9   1  121.32   14.31
  -3   9  -1  116.32    9.81
   3  -9   2  407.59   11.76
   3  -9   2  395.33   12.92
  -3   9  -2  385.50   13.71
   3  -9   3  158.59   12.89
   3  -9   3  146.92    9.65
  -3   9  -3  141.23    9.70
   3  -9   4  167.48    9.32
   3  -9   4  154.11   10.18
  -3   9  -4  138.70   10.23
   3  -9   5    9.47    7.79
   3  -9   5  -29.57   12.94
  -3   9  -5   -0.29    8.35
   3  -9   6   14.17    8.68
   3  -9   6    7.15    8.95
  -3   9  -6   26.77    9.04
   3  -9   7   68.86    9.72
   3  -9   7   67.00    9.51
  -3   9  -7   55.07   10.48
   3  -9   8 1099.50   29.57
   3  -9   8 1106.09   29.56
  -3   9  -8 1070.97   29.87
   3  -9   9  155.08   12.30
   3  -9   9  138.47   12.19
  -3   9  -9  140.77   19.23
   3  -9  10    1.52   10.72
   3  -9  10    1.76   10.92
  -3   9 -10    2.82   10.89
   3  -9  11   -7.93   10.55
   3  -9  11   23.45   11.76
  -3   9 -11  -16.53   18.18
   3  -9  12    4.08   18.58
   3  -9  12   24.66   13.15
  -3   9 -12   21.93   13.44
   3  -9  13  143.02   14.41
   3  -9  13  161.14   24.91
  -3   9 -13  128.98   16.60
   3  -8 -10   85.33   15.30
   3  -8 -10  129.18   17.33
   3  -8  -9   16.12   13.67
   3  -8  -9    6.10   14.21
   3  -8  -8   51.63   20.23
   3  -8  -8   53.53   13.77
   3  -8  -7  388.84   17.41
   3  -8  -7  465.88   28.05
   3  -8  -6   62.75   10.60
   3  -8  -6   55.18   11.51
   3  -8  -5  124.24   11.47
   3  -8  -5  155.49   18.80
   3  -8  -4   19.18    3.05
   3  -8  -4   -3.81    9.42
   3  -8  -3 2097.90   38.68
   3  -8  -3 2148.03   54.46
   3  -8  -2  512.04    9.60
   3  -8  -2  524.94   15.82
   3  -8  -1   12.32    4.39
   3  -8  -1    2.42    7.83
  -3   8   1    6.22    8.01
   3  -8   0  846.84   16.07
   3  -8   0  875.28   20.09
  -3   8   0  798.98   20.01
   3  -8   1  885.32   17.32
   3  -8   1  888.14   20.59
  -3   8  -1  898.89   27.00
   3  -8   2  685.93   14.18
   3  -8   2  679.04   16.55
  -3   8  -2  644.81   16.16
   3  -8   3   19.86    7.48
  -3   8  -3   13.47    7.39
   3  -8   4  164.18    9.22
  -3   8  -4  157.61    9.50
   3  -8   5   19.35    7.72
  -3   8  -5    6.96   12.36
   3  -8   6   73.45    9.22
  -3   8  -6   65.88   14.48
   3  -8   7 3993.80  120.49
  -3   8  -7 4014.64  121.96
   3  -8   8  115.98   10.69
  -3   8  -8  120.72   11.17
   3  -8   9   41.99   15.75
  -3   8  -9   36.52   10.27
   3  -8  10  -10.10   16.43
  -3   8 -10   33.03   10.79
   3  -8  11   69.38   12.08
  -3   8 -11   49.69   12.06
   3  -8  12   85.67   11.81
   3  -8  12  116.54   14.40
  -3   8 -12   89.91   14.01
   3  -8  13   79.35   12.04
   3  -8  13   77.21   14.69
  -3   8 -13   72.44   15.18
   3  -8  14  160.51   20.82
   3  -8  14  160.82   17.38
  -3   8 -14  142.07   17.60
   3  -7 -11   -1.78   14.27
   3  -7 -11   24.49   15.64
   3  -7 -10   13.58   13.13
   3  -7 -10    6.23   14.24
   3  -7  -9   26.73   12.50
   3  -7  -9   27.70   13.02
   3  -7  -8   88.66   19.16
   3  -7  -8  123.18   12.97
   3  -7  -7   15.28    9.93
   3  -7  -7    0.42   10.68
   3  -7  -6   25.85    9.89
   3  -7  -6   50.87   10.70
   3  -7  -5   31.93    2.26
   3  -7  -5   43.59    9.51
   3  -7  -4    8.99    3.76
   3  -7  -4  -15.84   13.83
   3  -7  -3 1404.60   21.46
   3  -7  -3 1498.28   32.93
   3  -7  -2   28.52    5.53
   3  -7  -2   32.27    7.84
   3  -7  -1   41.50    4.02
   3  -7  -1   20.76   10.89
  -3   7   1   36.64   11.13
   3  -7   0   21.04    6.67
  -3   7   0   17.82    6.71
   3  -7   1  453.17   11.88
  -3   7  -1  428.46   11.64
   3  -7   2  325.42    9.91
  -3   7  -2  307.29   10.09
   3  -7   3  253.28    9.06
  -3   7  -3  227.68    9.30
   3  -7   4   58.99    7.24
  -3   7  -4   44.78   11.33
   3  -7   5 1288.04   27.47
  -3   7  -5 1241.90   27.76
   3  -7   6  337.86   17.45
  -3   7  -6  319.10   11.78
   3  -7   7   29.46    8.52
  -3   7  -7   23.64    8.41
   3  -7   8  452.83   14.65
  -3   7  -8  425.80   14.65
   3  -7   9  118.68   10.84
  -3   7  -9  110.78   11.04
   3  -7  10   -2.70   10.11
  -3   7 -10   21.09   10.40
   3  -7  11  167.10   13.18
  -3   7 -11  160.72   13.46
   3  -7  12  451.95   20.03
  -3   7 -12  432.04   19.64
   3  -7  13  177.36   24.56
  -3   7 -13  170.15   16.12
   3  -7  14  131.20   11.67
   3  -7  14  133.61   16.86
  -3   7 -14  107.87   16.99
   3  -6 -12  389.97   22.89
   3  -6 -12  420.66   23.82
   3  -6 -11  310.24   19.56
   3  -6 -11  393.44   20.56
   3  -6 -10  121.33   14.31
   3  -6 -10  160.26   15.66
   3  -6  -9  120.52   19.22
   3  -6  -9   83.75   13.44
   3  -6  -8    3.35   16.30
   3  -6  -8    5.21   16.96
   3  -6  -7   11.12    9.19
   3  -6  -7    0.87    9.61
   3  -6  -6  400.43   14.44
   3  -6  -6  421.12   14.98
   3  -6  -5  156.14   10.83
   3  -6  -4  402.72    5.00
   3  -6  -4  449.30   13.20
   3  -6  -3 1334.73   18.35
   3  -6  -3 1319.39   27.87
   3  -6  -2    6.10    6.45
   3  -6  -1   41.06    6.41
  -3   6   1   41.52    6.28
   3  -6   0  150.60   10.85
  -3   6   0  131.92   10.79
   3  -6   1  856.80   16.68
  -3   6  -1  788.33   15.61
   3  -6   2  661.57   13.70
  -3   6  -2  668.49   14.03
   3  -6   3  171.07   10.98
  -3   6  -3  141.48   11.00
   3  -6   4  711.22   14.99
  -3   6  -4  668.57   14.72
   3  -6   5  475.15   12.12
  -3   6  -5  444.42   11.93
   3  -6   6   78.34    7.68
  -3   6  -6   96.87    7.96
   3  -6   7  550.41   21.41
  -3   6  -7  557.34   15.03
   3  -6   8  237.51   16.76
  -3   6  -8  248.53   16.82
   3  -6   9   25.41   14.44
  -3   6  -9   28.41    9.38
   3  -6  10   78.79   17.15
  -3   6 -10   90.63   16.71
   3  -6  11  169.83   19.05
  -3   6 -11  134.91   12.68
   3  -6  12  -24.29   11.70
  -3   6 -12    9.60   11.82
   3  -6  13   25.94   12.68
  -3   6 -13   -0.03   13.18
   3  -6  14   30.14   15.35
  -3   6 -14   71.49   14.95
   3  -5 -13   16.21   24.19
   3  -5 -12   76.61   15.44
   3  -5 -11   15.60   13.32
   3  -5 -10  152.67   20.39
   3  -5  -9   13.51   10.18
   3  -5  -8  979.82   26.84
   3  -5  -8  998.25   27.85
   3  -5  -7  539.25   16.91
   3  -5  -7  623.71   18.22
   3  -5  -6  752.28   19.37
   3  -5  -6  933.03   28.03
   3  -5  -5   10.21    7.54
   3  -5  -5   24.46    7.51
   3  -5  -4   -0.75    2.00
   3  -5  -4   19.17    6.82
   3  -5  -3  102.42    7.33
   3  -5  -2 4949.72  138.63
  -3   5   2 4924.25  138.52
   3  -5  -1 6910.10  231.87
  -3   5   1 6640.51  237.37
   3  -5   0  724.37   19.09
  -3   5   0  733.15   14.52
   3  -5   1 4892.09  144.61
  -3   5  -1 4702.49  128.97
   3  -5   2  480.35   11.02
  -3   5  -2  467.85   10.84
   3  -5   3  482.03   10.86
  -3   5  -3  459.46   10.99
   3  -5   4 1178.10   21.96
  -3   5  -4 1166.90   21.98
   3  -5   5  582.10   16.53
  -3   5  -5  504.80   16.82
   3  -5   6  374.31   10.97
  -3   5  -6  352.43   15.74
   3  -5   7 1285.68   27.20
  -3   5  -7 1256.31   27.54
   3  -5   8 1126.61   33.44
  -3   5  -8 1107.83   25.91
   3  -5   9  180.11   16.25
  -3   5  -9  151.52   10.87
   3  -5  10  434.25   16.13
  -3   5 -10  396.92   23.49
   3  -5  11  243.84   14.48
  -3   5 -11  245.15   14.20
   3  -5  12  -14.09   11.67
  -3   5 -12  -13.70   11.80
   3  -5  13  626.25   23.93
  -3   5 -13  580.21   23.54
   3  -5  14  197.64   27.25
  -3   5 -14  228.10   18.04
   3  -4 -13   91.23   16.13
   3  -4 -12   17.45   13.24
   3  -4 -11   12.48   18.47
   3  -4 -10  697.90   22.69
   3  -4  -9  -11.78    9.56
   3  -4  -8   33.00    9.10
   3  -4  -7    5.40    7.95
   3  -4  -6  399.03   11.54
   3  -4  -6  409.43   12.55
   3  -4  -5   -0.89    6.40
   3  -4  -5   -7.23    6.70
   3  -4  -4  240.06    8.38
   3  -4  -3  187.73   11.80
   3  -4  -2 3042.22   66.62
  -3   4   2 3044.15   66.75
   3  -4  -1  645.91   12.82
  -3   4   1  646.08   12.89
   3  -4   0  693.81   13.11
  -3   4   0  710.08   13.05
   3  -4   1 5542.43  156.80
  -3   4  -1 5390.10  153.25
   3  -4   2  141.66    7.07
  -3   4  -2  134.46    7.23
   3  -4   3  184.60    7.16
  -3   4  -3  171.09    7.22
   3  -4   4  527.65   11.56
  -3   4  -4  534.21   11.82
   3  -4   5  572.70   12.54
  -3   4  -5  586.28   12.67
   3  -4   6  937.11   18.76
  -3   4  -6  935.54   18.71
   3  -4   7   12.79    6.74
  -3   4  -7  -18.90   10.65
   3  -4   8   23.34    7.47
  -3   4  -8   28.28    7.98
   3  -4   9   61.43    9.27
  -3   4  -9   71.87    9.31
   3  -4  10    6.71    9.69
  -3   4 -10   23.69   15.62
   3  -4  11   -8.90   10.37
  -3   4 -11  -21.07   11.00
   3  -4  12  141.78   14.13
  -3   4 -12  178.44   14.23
   3  -4  13   92.22   22.23
  -3   4 -13  100.40   14.72
   3  -4  14   91.59   15.85
  -3   4 -14   84.55   15.39
   3  -4  15   64.09   16.20
  -3   4 -15   27.66   16.71
   3  -3 -14   60.16   16.30
   3  -3 -13  542.15   23.91
   3  -3 -12  359.48   18.46
   3  -3 -11   71.67   12.02
   3  -3 -10  157.00   12.14
   3  -3  -9   49.71   14.44
   3  -3  -8  462.67   14.16
   3  -3  -7   82.10    7.98
   3  -3  -6  294.55    9.52
   3  -3  -5 3970.42   69.90
   3  -3  -5 3755.79  105.09
   3  -3  -4  261.51    3.23
   3  -3  -4  281.34   12.33
   3  -3  -3  109.60    6.32
   3  -3  -2   45.59    8.41
  -3   3   2   91.33    5.45
   3  -3  -1  893.30   14.01
  -3   3   1  875.00   13.92
   3  -3   0    1.25    4.07
  -3   3   0    4.07    4.20
   3  -3   1 2623.11   48.59
  -3   3  -1 2545.25   53.42
   3  -3   2  805.06   12.96
  -3   3  -2  812.45   13.42
   3  -3   3  162.60    9.33
  -3   3  -3  119.77    6.25
   3  -3   4 1517.95   32.63
  -3   3  -4 1575.50   28.55
   3  -3   5   39.21    5.62
  -3   3  -5   49.12    8.88
   3  -3   6    9.33    5.69
  -3   3  -6    4.41    5.71
   3  -3   7  675.17   20.99
  -3   3  -7  690.46   15.93
   3  -3   8  287.03   15.78
  -3   3  -8  276.68   10.73
   3  -3   9 1478.77   42.38
  -3   3  -9 1414.34   43.59
   3  -3  10  540.09   17.83
  -3   3 -10  539.53   17.15
   3  -3  11    7.22   10.27
  -3   3 -11   10.19   10.05
   3  -3  12   68.39   19.39
  -3   3 -12   76.23   12.58
   3  -3  13   22.98   12.91
  -3   3 -13   22.94   12.98
   3  -3  14  672.30   27.92
  -3   3 -14  700.87   39.18
   3  -2 -14   18.62   22.42
   3  -2 -13   68.60   13.96
   3  -2 -12   33.89   11.31
   3  -2 -11   49.41   10.88
   3  -2 -10   68.58   10.38
   3  -2  -9   57.93    9.00
   3  -2  -8  583.09   20.21
   3  -2  -7  171.60   12.00
   3  -2  -6  713.38    7.56
   3  -2  -6  780.71   19.51
   3  -2  -5   91.89    2.22
   3  -2  -5   88.58    5.68
   3  -2  -4   17.15    4.88
   3  -2  -4   16.52    5.24
   3  -2  -3   43.01    4.91
   3  -2  -2  840.18   12.44
   3  -2  -1  201.65    4.95
  -3   2   1  203.42    7.15
   3  -2   0   69.68    3.67
  -3   2   0   59.49    3.63
   3  -2   1 5013.97  130.17
  -3   2  -1 5067.12  125.52
   3  -2   2 1004.82   14.72
  -3   2  -2  997.61   18.26
   3  -2   3  -12.76    7.03
  -3   2  -3  -16.54    7.26
   3  -2   4 2706.50   54.33
  -3   2  -4 2730.67   54.99
   3  -2   5  190.74    6.61
  -3   2  -5  191.47    6.77
   3  -2   6  653.58   13.23
  -3   2  -6  641.53   13.09
   3  -2   7 1221.37   24.47
  -3   2  -7 1203.84   24.23
   3  -2   8    6.08    7.30
  -3   2  -8   12.63    7.34
   3  -2   9  105.89   14.46
  -3   2  -9   78.99   14.31
   3  -2  10   19.96    9.53
  -3   2 -10   -2.98   15.09
   3  -2  11  766.72   23.63
  -3   2 -11  766.76   32.31
  -3   2 -12  148.67   20.98
   3  -2  13  174.23   15.87
  -3   2 -13  227.24   16.31
   3  -2  14   25.34   14.53
  -3   2 -14   10.37   14.36
   3  -1 -15   29.51   23.94
   3  -1 -14    3.56   13.48
   3  -1 -13   91.25   21.09
   3  -1 -12  258.15   14.86
   3  -1 -11   38.65   15.31
   3  -1 -10  303.00   12.54
  -3   1  10  288.38    5.31
   3  -1  -9  748.56   18.45
  -3   1   9  718.43   10.04
   3  -1  -8   24.17   10.74
  -3   1   8   19.01    2.63
   3  -1  -7   42.26    9.33
   3  -1  -6    0.47    2.17
   3  -1  -6    5.07    4.69
   3  -1  -5  460.17    6.36
   3  -1  -5  468.86   12.83
   3  -1  -4 3522.37   74.47
   3  -1  -4 3751.50   80.99
   3  -1  -3 1173.28   16.28
   3  -1  -3 1360.68   21.26
   3  -1  -2  432.42    6.12
   3  -1  -1   75.51    2.72
  -3   1   1   71.69    4.23
   3  -1   0  236.82    4.16
  -3   1   0  236.64    4.11
   3  -1   1  168.75    3.97
  -3   1  -1  178.90    3.97
   3  -1   2  746.54   10.38
  -3   1  -2  742.00   12.79
   3  -1   3 2676.38   49.18
  -3   1  -3 2450.64   52.14
   3  -1   4    9.90    6.88
  -3   1  -4    2.41    4.45
   3  -1   5    5.25    4.63
  -3   1  -5    5.81    7.54
   3  -1   6   65.94    8.93
  -3   1  -6   43.48    5.80
   3  -1   7   11.29    9.45
  -3   1  -7   14.49    6.44
   3  -1   8  -10.46    7.50
  -3   1  -8    4.93    7.49
   3  -1   9   86.81    9.29
  -3   1  -9   90.83   14.68
   3  -1  10  617.25   18.42
  -3   1 -10  627.13   19.31
   3  -1  11   46.03   10.76
  -3   1 -11   36.08   11.18
   3  -1  12   21.32   17.86
  -3   1 -12   10.73   11.90
   3  -1  13   69.59   13.85
  -3   1 -13   43.46   14.20
   3  -1  14  -31.28   23.03
  -3   1 -14  -12.47   14.71
   3   0 -15   59.81   14.89
   3   0 -14  120.35   14.70
   3   0 -13  159.80   13.68
  -3   0  13  146.07    5.87
   3   0 -12    6.16   10.26
  -3   0  12   13.67    6.70
   3   0 -11  961.07   25.25
  -3   0  11  944.30   19.26
   3   0 -10  147.41   10.01
  -3   0  10  149.52    5.24
   3   0  -9   99.19    8.27
  -3   0   9   91.46    4.44
  -3   0   9   88.48    8.14
   3   0  -8   14.14    5.95
  -3   0   8    3.72    5.49
   3   0  -7 2944.05   56.52
   3   0  -7 2636.62   57.62
  -3   0   7 2635.76   55.48
   3   0  -6  409.30    8.45
   3   0  -6  413.12    8.52
  -3   0   6  432.62    7.37
   3   0  -5  182.01    6.20
   3   0  -5  180.83    7.45
  -3   0   5  190.40    4.75
   3   0  -4    3.65    3.34
   3   0  -4    5.60    3.13
   3   0  -3  552.55    8.98
   3   0  -3  568.93    9.16
   3   0  -3  544.63    7.38
   3   0  -2    7.31    3.75
   3   0  -2   -0.58    2.78
   3   0  -1 1396.06   17.02
  -3   0   1 1375.48   17.02
  -3   0   020434.90 1358.68
   3   0   1  233.59    5.02
  -3   0  -1  235.98    3.85
   3   0   2 2237.42   39.26
  -3   0  -2 2161.79   35.14
   3   0   3  222.84    5.52
  -3   0  -3  237.17    8.14
   3   0   4  205.03    5.80
  -3   0  -4  193.61    8.52
   3   0   5  298.46    7.47
  -3   0  -5  278.86    7.54
   3   0   6  559.90   16.19
  -3   0  -6  579.85   12.49
   3   0   7 1874.50   40.06
  -3   0  -7 1937.51   41.03
   3   0   8 2172.23   60.21
  -3   0  -8 2204.07   52.18
   3   0   9  285.13   12.50
  -3   0  -9  325.10   12.55
   3   0  10  112.25   16.43
  -3   0 -10   93.11   11.31
   3   0  11  153.00   12.55
  -3   0 -11  119.27   12.41
   3   0  12    6.14   19.61
  -3   0 -12   43.03   12.15
   3   0  13  507.53   23.06
  -3   0 -13  539.00   34.47
   3   0  14  200.48   28.06
  -3   0 -14  203.40   19.04
   3   1 -15   95.14   14.76
   3   1 -14   87.53   19.72
  -3  -1  14   62.71    9.96
   3   1 -13   40.58   11.14
  -3  -1  13   34.21    5.73
  -3  -1  13   30.67   11.37
   3   1 -12    5.54    9.38
  -3  -1  12   17.51    8.25
  -3  -1  12   17.73    9.66
   3   1 -11   60.64   14.33
  -3  -1  11   53.89    8.40
  -3  -1  11   85.49    9.63
   3   1 -10   84.67    8.48
  -3  -1  10   86.28    5.75
  -3  -1  10  104.69   13.30
   3   1  -9 1782.42   37.94
  -3  -1   9 1746.39   32.90
  -3  -1   9 1753.64   45.79
   3   1  -8  351.72    9.19
  -3  -1   8  363.91    8.10
  -3  -1   8  354.01   13.35
   3   1  -7  208.94    5.72
   3   1  -7  197.25    6.39
  -3  -1   7  199.22    8.80
  -3  -1   7  224.48    9.62
   3   1  -6   25.65    6.10
   3   1  -6   15.24    5.49
  -3  -1   6   21.09    4.13
  -3  -1   6   17.74    3.81
   3   1  -5  342.00    7.02
   3   1  -5  348.39    5.82
  -3  -1   5  354.47   10.07
   3   1  -4  377.43   10.40
   3   1  -4  355.46    6.82
  -3  -1   4  380.37    7.99
   3   1  -3 1534.75   25.27
   3   1  -3 1474.43   18.01
  -3  -1   3 1487.79   24.92
   3   1  -2 1507.78   24.50
   3   1  -2 1449.85   15.71
   3   1  -2 1416.56   15.55
   3   1  -1  484.90   12.96
   3   1  -1  455.16    3.46
   3   1   0   -1.51    4.69
  -3  -1   0   -3.59    1.98
   3   1   1 2254.11   33.09
  -3  -1  -1 2203.16   32.06
   3   1   2  695.12   11.27
  -3  -1  -2  712.45   11.60
   3   1   3  275.17    5.69
  -3  -1  -3  279.38    7.93
   3   1   4  110.35    7.04
  -3  -1  -4  105.88    4.88
   3   1   5  453.19    9.60
  -3  -1  -5  487.90   10.13
   3   1   6  917.58   17.67
  -3  -1  -6  907.93   18.14
   3   1   7  587.68   14.19
  -3  -1  -7  582.66   14.27
   3   1   8 1935.09   45.27
  -3  -1  -8 1886.98   44.24
   3   1   9   -1.28   13.78
  -3  -1  -9   35.45    9.06
   3   1  10   -4.97    9.59
  -3  -1 -10    7.01    9.63
   3   1  11  357.84   16.33
  -3  -1 -11  319.49   24.39
   3   1  12   95.58   20.82
  -3  -1 -12   97.25   13.90
   3   1  13  101.24   15.45
  -3  -1 -13   98.48   15.51
   3   2 -15   49.58   13.43
  -3  -2  15   36.78    7.78
  -3  -2  15   45.90   13.85
   3   2 -14  163.68   20.96
  -3  -2  14  157.46   13.71
  -3  -2  14  173.96   14.37
   3   2 -13  203.60   12.80
  -3  -2  13  197.70    8.96
  -3  -2  13  218.67   13.42
   3   2 -12   22.21    8.74
  -3  -2  12   21.29    6.58
  -3  -2  12   30.44   14.14
   3   2 -11 1105.67   26.42
  -3  -2  11 1108.93   23.28
  -3  -2  11 1163.35   27.65
   3   2 -10 1914.16   52.48
  -3  -2  10 1999.23   49.59
  -3  -2  10 2128.38   48.12
   3   2  -9  104.86    6.67
  -3  -2   9  110.30    6.41
  -3  -2   9   97.69    7.01
   3   2  -8  333.89    8.36
   3   2  -8  344.90    8.42
  -3  -2   8  380.23    9.04
  -3  -2   8  344.87   12.32
   3   2  -7   60.98    5.14
   3   2  -7   59.24    4.42
  -3  -2   7   55.94    5.70
  -3  -2   7   66.73    7.01
   3   2  -6  438.30    9.16
   3   2  -6  416.26    7.02
  -3  -2   6  428.68    9.51
  -3  -2   6  422.25    7.21
   3   2  -5 1293.65   26.23
   3   2  -5 1282.61   19.30
  -3  -2   5 1349.05   23.76
  -3  -2   5 1315.89   18.46
   3   2  -4 4313.75  114.48
   3   2  -4 4213.03   88.48
  -3  -2   4 4355.22  117.41
   3   2  -3  308.40    7.97
   3   2  -3  299.69    3.21
  -3  -2   3  306.14    8.31
   3   2  -2  500.34   10.30
  -3  -2   2  505.30   10.46
   3   2  -1   78.82    5.88
   3   2   0 4370.64  120.13
  -3  -2   0 5171.50  103.16
   3   2   1  529.42   10.53
   3   2   1  537.56    7.46
  -3  -2  -1  497.97    7.28
   3   2   2   41.23    7.27
   3   2   2   54.71    4.16
  -3  -2  -2   53.14    4.37
   3   2   3  354.72    7.97
   3   2   3  337.67    6.35
  -3  -2  -3  336.30    6.51
   3   2   4  784.37   13.15
  -3  -2  -4  773.45   13.39
   3   2   5   25.02    5.11
  -3  -2  -5   23.64    5.09
   3   2   6 1215.03   24.07
  -3  -2  -6 1197.67   24.54
   3   2   7   -5.33    6.77
  -3  -2  -7   -9.03    6.98
   3   2   8   75.46   13.59
  -3  -2  -8   98.53    8.85
   3   2   9  250.47   12.09
  -3  -2  -9  246.02   18.08
   3   2  10  214.93   13.27
  -3  -2 -10  236.31   13.33
   3   2  11   35.97   11.11
  -3  -2 -11    6.58   11.40
   3   2  12    4.93   12.48
  -3  -2 -12   11.19   19.82
   3   2  13   40.13   14.82
  -3  -2 -13   36.37   14.78
   3   3 -15   -2.54   12.11
  -3  -3  15   12.65   13.36
  -3  -3  15    8.56   12.59
   3   3 -14   40.90   11.25
  -3  -3  14   37.60    8.45
  -3  -3  14   60.95   18.05
   3   3 -13  405.58   21.48
  -3  -3  13  322.53   12.55
  -3  -3  13  356.40   15.22
   3   3 -12    8.22    8.23
  -3  -3  12    0.41   11.67
  -3  -3  12    4.52    8.67
   3   3 -11   87.24    8.21
  -3  -3  11   86.11   12.25
  -3  -3  11   92.44   13.15
   3   3 -10   31.64    6.54
  -3  -3  10    5.24   11.17
  -3  -3  10   20.05    6.66
   3   3  -9  401.67    9.85
  -3  -3   9  390.04   16.21
  -3  -3   9  403.59   10.46
   3   3  -8  116.07    7.04
   3   3  -8  142.60    8.57
  -3  -3   8  143.01   11.49
  -3  -3   8  120.78    5.98
   3   3  -7    9.17    5.44
   3   3  -7    1.96    3.66
  -3  -3   7   -2.37    5.99
  -3  -3   7    3.86    5.98
   3   3  -6 1306.73   24.61
   3   3  -6 1252.29   20.84
  -3  -3   6 1324.89   25.73
  -3  -3   6 1321.46   22.11
   3   3  -5   55.99    5.91
   3   3  -5   69.32    3.78
  -3  -3   5   77.51    9.54
  -3  -3   5   63.87    2.53
   3   3  -4   16.38    5.35
   3   3  -4   17.26    2.22
  -3  -3   4   17.49    5.67
   3   3  -3 1097.91   20.21
  -3  -3   3 1120.31   20.87
   3   3  -2   48.08    5.54
  -3  -3   2   45.71    8.87
   3   3  -1  194.66   10.42
   3   3   0  722.71   17.39
  -3  -3   0  702.68    7.45
   3   3   1  138.60    6.17
  -3  -3  -1  120.05    2.74
   3   3   2   69.96    5.58
  -3  -3  -2   65.19    3.24
   3   3   3  279.73    7.85
  -3  -3  -3  278.58    6.12
   3   3   4 1493.29   31.99
   3   3   4 1439.79   25.43
  -3  -3  -4 1383.84   24.95
   3   3   5   47.68    5.47
   3   3   5   45.99    5.79
  -3  -3  -5   42.95    5.76
   3   3   6  984.25   18.54
   3   3   6  980.93   20.28
  -3  -3  -6  925.47   19.74
   3   3   7   69.46    5.91
   3   3   7   84.61    8.14
  -3  -3  -7   80.26   12.26
   3   3   8   11.76    5.29
   3   3   8    1.86    8.27
  -3  -3  -8   -1.61    8.15
   3   3   9   11.78    5.53
   3   3   9   12.87    9.26
  -3  -3  -9   17.25    9.25
   3   3  10   30.81    5.74
   3   3  10   40.30   10.80
  -3  -3 -10   33.62   16.78
   3   3  11  113.36   10.59
  -3  -3 -11  106.81   13.15
  -3  -3 -12  177.75   16.39
   3   4 -14   33.76   10.82
  -3  -4  14   60.60   10.07
  -3  -4  14   47.62   11.70
   3   4 -13   96.66   10.34
  -3  -4  13  109.13   15.56
  -3  -4  13  111.14   16.95
   3   4 -12  278.28   11.74
  -3  -4  12  258.43   18.50
  -3  -4  12  326.38   12.84
   3   4 -11    4.50    6.86
  -3  -4  11   -9.44    8.21
  -3  -4  11   -8.02    7.16
   3   4 -10  201.60    8.31
  -3  -4  10  202.58   10.05
  -3  -4  10  204.27   12.69
   3   4  -9   96.15    9.21
  -3  -4   9   92.73    8.58
  -3  -4   9   97.34    6.47
   3   4  -8  154.94    8.42
   3   4  -8  151.29    5.85
  -3  -4   8  166.52   13.68
  -3  -4   8  165.61    6.14
   3   4  -7  435.73   11.70
   3   4  -7  436.79    7.93
  -3  -4   7  424.47   12.69
  -3  -4   7  457.79   11.05
   3   4  -6  198.62   12.20
   3   4  -6  180.97    5.95
  -3  -4   6  178.21    8.84
  -3  -4   6  182.39    5.98
   3   4  -5   67.31    6.82
   3   4  -5   61.68    2.51
  -3  -4   5   68.73    7.20
   3   4  -4  223.23    8.11
   3   4  -4  213.68    3.46
  -3  -4   4  204.43    8.88
  -3  -4   4  204.33    3.23
   3   4  -3  581.77   13.09
  -3  -4   3  600.86   18.85
   3   4  -2    2.08    5.80
  -3  -4   2   -5.04    6.28
   3   4  -1  218.99   11.95
  -3  -4   1  228.26    8.32
  -3  -4   1  219.47    2.31
  -3  -4   1  214.71    2.29
   3   4   0  240.06    8.24
  -3  -4   0  240.06    4.07
   3   4   1   15.37    5.43
  -3  -4  -1   14.56    3.63
  -3  -4  -1   13.19    2.33
   3   4   2  222.41    7.61
  -3  -4  -2  224.44    7.08
   3   4   3   -2.08    8.25
  -3  -4  -3    6.70    4.01
   3   4   4  202.54    7.42
  -3  -4  -4  209.39    6.93
   3   4   5   29.33    5.48
  -3  -4  -5   35.00    9.17
   3   4   6   -6.65    5.26
  -3  -4  -6    2.54    6.68
   3   4   7  171.95    7.02
  -3  -4  -7  159.79    9.57
   3   4   8   20.80    5.56
  -3  -4  -8   13.24   13.42
   3   4   9    6.07    5.49
  -3  -4  -9    6.30    9.72
   3   4  10    3.85    5.52
  -3  -4 -10   18.42   10.79
  -3  -4 -11   14.25   19.13
   3   5 -14   29.00   15.85
  -3  -5  14    4.41   10.63
  -3  -5  14   16.11   16.37
   3   5 -13  194.00   18.54
  -3  -5  13  227.64   20.39
  -3  -5  13  242.40   12.89
  -3  -5  12  355.05   22.52
  -3  -5  12  383.27   13.62
   3   5 -11  143.68    8.40
  -3  -5  11  105.09   11.37
  -3  -5  11  141.40   13.30
   3   5 -10   16.16    6.13
  -3  -5  10   19.20    8.84
  -3  -5  10    8.70    6.50
   3   5  -9  217.16    7.46
  -3  -5   9  199.72   17.29
  -3  -5   9  226.20   11.25
  -3  -5   8  167.85   15.19
  -3  -5   8  134.14    5.65
   3   5  -7  430.05   12.70
   3   5  -7  389.00    7.35
  -3  -5   7  402.62   13.28
  -3  -5   7  398.11    7.49
   3   5  -6  453.40   13.58
   3   5  -6  487.70    9.35
  -3  -5   6  467.96   14.47
  -3  -5   6  496.78    9.18
   3   5  -5  134.06    8.67
   3   5  -5  126.83    4.40
  -3  -5   5  149.33   13.45
   3   5  -4   18.49   11.09
  -3  -5   4   27.49    7.89
   3   5  -3  105.61    7.58
  -3  -5   3   90.63   12.74
   3   5  -2  627.01   15.05
  -3  -5   2  639.65   15.42
  -3  -5   2  620.62    5.96
   3   5  -1   72.45   10.52
  -3  -5   1   54.20    7.30
   3   5   0  399.99   10.86
  -3  -5   0  389.00    6.65
   3   5   1  273.04    9.36
  -3  -5  -1  286.67    7.07
  -3  -5  -1  275.82    5.14
   3   5   2  552.09   12.76
  -3  -5  -2  535.18    9.13
  -3  -5  -2  550.55    9.32
   3   5   3   43.77    6.16
  -3  -5  -3   34.78    4.81
  -3  -5  -3   24.93    7.38
   3   5   4   38.25    6.14
  -3  -5  -4   38.31    8.51
   3   5   5   32.65    9.36
  -3  -5  -5   29.71    6.56
   3   5   6   62.70    9.71
  -3  -5  -6   93.25   11.92
   3   5   7  561.90   17.37
  -3  -5  -7  558.49   16.00
   3   5   8  118.59   10.78
  -3  -5  -8  129.69   10.68
   3   5   9  171.18    7.65
  -3  -5  -9  181.76   19.26
  -3  -5 -10   46.02   12.49
   3   6 -13  305.07   13.81
  -3  -6  13  282.73   23.75
  -3  -6  13  324.95   14.20
   3   6 -12   36.31    8.33
  -3  -6  12   49.40   17.45
  -3  -6  12   34.53   13.30
   3   6 -11   40.15    7.37
  -3  -6  11   40.82   17.14
  -3  -6  11   41.93    7.74
   3   6 -10   23.62    9.44
  -3  -6  10   -7.87   15.92
  -3  -6  10    6.32    9.97
   3   6  -9  200.01   10.88
  -3  -6   9  214.74   18.79
  -3  -6   9  214.90    7.48
   3   6  -8    9.57    7.05
  -3  -6   8   -2.68    9.65
  -3  -6   8   10.48    6.87
   3   6  -7  387.06   14.20
   3   6  -7  407.46   10.10
  -3  -6   7  375.24   14.85
  -3  -6   7  387.70    7.45
   3   6  -6    3.62    8.43
   3   6  -6   13.06    4.66
  -3  -6   6   19.03    9.30
  -3  -6   6    2.15    3.97
   3   6  -5   16.92    8.11
   3   6  -5    6.14    2.25
  -3  -6   5  -11.43   13.79
  -3  -6   5    1.12    2.94
   3   6  -4   44.81    8.53
  -3  -6   4   54.35    8.91
  -3  -6   4   45.37    2.75
   3   6  -3 1963.08   55.63
  -3  -6   3 2048.21   60.32
  -3  -6   3 1964.16   26.70
  -3  -6   3 1994.72   28.10
   3   6  -2  833.60   20.41
  -3  -6   2  873.29   22.01
  -3  -6   2  874.30   10.85
   3   6  -1  574.32   19.87
  -3  -6   1  611.74   16.32
  -3  -6   1  578.47    7.25
   3   6   0   -0.24    7.11
  -3  -6   0   -9.38    3.64
   3   6   1    8.89    6.75
  -3  -6  -1    7.30    3.45
  -3  -6  -1    4.74    5.33
  -3  -6  -2  110.30    7.48
  -3  -6  -2   95.45    7.38
   3   6   3    3.09    6.59
  -3  -6  -3    8.69    4.86
  -3  -6  -3    2.42    5.11
   3   6   4    6.35    6.49
  -3  -6  -4   17.59    5.75
  -3  -6  -4   15.57    5.99
   3   6   5    3.37    6.36
  -3  -6  -5    3.82    6.58
  -3  -6  -5  -13.23   10.54
   3   6   6   72.75    7.02
  -3  -6  -6   67.46    8.63
  -3  -6  -6   78.77    8.58
   3   6   7   43.71    6.70
  -3  -6  -7   53.30   14.13
   3   6   8  219.25   12.72
  -3  -6  -8  205.94   12.80
  -3  -6  -9    9.89   17.07
   3   7 -13  103.23   10.78
  -3  -7  13   84.33   14.20
  -3  -7  13  102.13   10.83
   3   7 -12  184.99   10.73
  -3  -7  12  180.76   15.19
  -3  -7  12  201.66   11.25
   3   7 -11  206.77    9.55
  -3  -7  11  209.59   14.98
  -3  -7  11  192.48   10.04
   3   7 -10  121.13   11.32
  -3  -7  10  113.64   13.14
  -3  -7  10  108.09    7.39
   3   7  -9   -1.58    5.41
  -3  -7   9    7.41   11.20
  -3  -7   9   11.12    5.20
   3   7  -8   18.25    7.20
  -3  -7   8   30.05   10.72
  -3  -7   8   16.71    4.51
   3   7  -7   -8.97    9.71
   3   7  -7    5.57    6.09
  -3  -7   7  -17.50   10.52
  -3  -7   7    5.51    5.66
   3   7  -6  198.77   11.98
   3   7  -6  183.27    6.52
  -3  -7   6  187.41   19.25
   3   7  -5  429.91   15.15
   3   7  -5  397.96    7.82
  -3  -7   5  413.86   16.42
   3   7  -4  168.96   11.33
  -3  -7   4  178.28   11.86
  -3  -7   4  163.03    3.23
   3   7  -3  124.23   10.13
  -3  -7   3  118.79   11.06
   3   7  -2  336.68   12.83
  -3  -7   2  321.22   13.93
  -3  -7   2  315.31    5.96
   3   7  -1  304.11   16.46
  -3  -7   1  288.50   12.61
   3   7   0  270.21   10.91
  -3  -7   0  252.96    5.64
  -3  -7   0  275.48    8.05
   3   7   1  154.70    9.29
  -3  -7  -1  165.96    7.78
  -3  -7  -1  163.81    5.47
   3   7   2   12.97   11.20
  -3  -7  -2   -4.77    4.72
  -3  -7  -2    6.20    4.72
   3   7   3  331.97   16.32
  -3  -7  -3  312.14    9.00
  -3  -7  -3  321.56    9.03
   3   7   4  505.70   19.41
  -3  -7  -4  488.91   12.96
  -3  -7  -4  521.79   13.29
   3   7   5   85.65   11.48
  -3  -7  -5   62.43    7.98
  -3  -7  -5   51.17    8.14
   3   7   6   56.40   11.41
  -3  -7  -6   55.45    8.95
  -3  -7  -6   39.09   13.52
   3   7   7   21.74   10.75
  -3  -7  -7   35.85   14.72
  -3  -7  -7   19.13    9.35
   3   8 -11   10.13    7.55
  -3  -8  11   31.98   13.27
  -3  -8  11   13.58   11.19
   3   8 -10    9.32    6.50
  -3  -8  10    8.40   12.68
  -3  -8  10    7.59    6.25
   3   8  -9    3.16    8.35
  -3  -8   9  -22.71   12.20
  -3  -8   9    1.25    8.21
   3   8  -8   73.36    5.70
  -3  -8   8   58.92   12.88
  -3  -8   8   69.54    5.22
   3   8  -7  812.23   13.97
  -3  -8   7  808.55   36.49
   3   8  -6   -8.83   10.24
   3   8  -6   -4.05    4.83
  -3  -8   6    6.67   11.24
  -3  -8   6    1.67    4.34
   3   8  -5   -2.34   10.32
  -3  -8   5  -13.42   11.08
   3   8  -4    6.68   15.37
  -3  -8   4    5.26   16.88
  -3  -8   4    5.63    3.50
   3   8  -3   60.97   10.17
  -3  -8   3   65.98   11.40
  -3  -8   3   49.33    3.89
  -3  -8   3   60.08    4.28
   3   8  -2   79.12    9.75
  -3  -8   2   54.86   16.48
   3   8  -1  102.44    9.46
  -3  -8   1   92.64   11.10
   3   8   0   34.46    9.09
  -3  -8   0   45.74    4.15
  -3  -8   0   52.97    6.73
   3   8   1  510.12   15.69
  -3  -8  -1  477.79   13.70
  -3  -8  -1  506.38   13.78
   3   8   2   17.73    8.28
  -3  -8  -2    6.82    5.46
  -3  -8  -2   17.79    8.50
   3   8   3  245.03   16.19
  -3  -8  -3  243.40    9.12
  -3  -8  -3  247.55   12.75
   3   8   4   79.94   12.55
  -3  -8  -4   45.40    7.71
  -3  -8  -4   33.89    7.30
   3   8   5   32.93   12.02
  -3  -8  -5   28.45    8.36
  -3  -8  -5   35.17   12.89
   3   8   6  139.92    9.36
  -3  -8  -6  138.85   10.83
  -3  -8  -6  136.21   10.72
  -3  -9  10   86.72   15.49
  -3  -9   9   88.53   15.06
  -3  -9   8  143.08   24.19
  -3  -9   7  115.76   15.22
  -3  -9   6   31.18   13.29
  -3  -9   5   36.15   18.97
   3   9  -4   26.18   11.13
  -3  -9   4   11.77   12.46
   3   9  -3   22.54    9.95
  -3  -9   3   -9.78   11.86
   3   9  -2   29.01   16.15
  -3  -9   2   25.98   11.56
   3   9  -1    5.71    9.90
   3   9   0   46.03    9.90
   3   9   1  282.25   13.34
   3   9   2  317.52   13.57
   3   9   3    9.83    8.77
   3   9   4   -6.72    8.65
  -3 -10   7   22.77   14.97
  -3 -10   6   -7.93   22.20
  -3 -10   5   69.12   15.59
  -3 -10   4   34.71   14.21
  -3 -10   3   46.74   13.02
   3  10  -2   29.59   11.39
  -3 -10   2   43.84   12.81
   3  10  -1  283.25   15.05
   3  10   0   62.60   11.21
   3  10   1   90.80   11.30
   4 -13  -1   43.14    9.29
   4 -13  -1   57.49   22.85
   4 -13   0   -3.80    9.48
   4 -13   0  -11.70   13.70
   4 -13   1  112.93   17.30
   4 -13   1  106.37   14.40
   4 -13   2   57.61   11.02
   4 -13   2   76.54   13.51
  -4  13  -2   61.45   14.18
   4 -13   3   49.12   16.94
   4 -13   3   32.92   12.74
  -4  13  -3   48.19   13.18
   4 -13   4   17.50   11.15
   4 -13   5   23.90   11.82
   4 -13   6    7.72   19.50
   4 -13   6   12.36   12.68
   4 -13   7   12.36   13.15
   4 -13   7   11.88   12.97
  -4  13  -7    3.11   12.89
   4 -12  -4  164.64   17.28
   4 -12  -3   28.23   10.37
   4 -12  -3   40.71   14.51
   4 -12  -2   -4.59    7.09
   4 -12  -2   27.83   13.10
   4 -12  -1  273.41   12.38
   4 -12  -1  349.21   18.59
   4 -12   0   39.72    8.64
   4 -12   0   56.89   12.81
   4 -12   1    7.17   13.42
   4 -12   1    7.94   11.77
  -4  12  -1   19.97   12.29
   4 -12   2   16.92    9.16
  -4  12  -2   21.57   11.93
   4 -12   3    5.38   15.04
  -4  12  -3   18.32   12.01
   4 -12   4   19.74   10.02
   4 -12   5  178.19   13.43
   4 -12   5  186.09   14.44
   4 -12   6   70.38   18.02
   4 -12   6   22.38   11.72
  -4  12  -6   16.29   12.05
   4 -12   7   63.41   20.43
   4 -12   7   74.77   13.50
  -4  12  -7   74.86   13.58
   4 -12   8  108.95   13.77
   4 -12   8  127.04   13.93
  -4  12  -8   69.23   14.63
   4 -12   9   26.64   13.20
   4 -12   9   10.01   13.29
  -4  12  -9    6.49   21.44
   4 -11  -6    0.06   14.30
   4 -11  -6   16.57   24.25
   4 -11  -5   33.30   14.03
   4 -11  -5   23.17   14.53
   4 -11  -4   99.84   23.50
   4 -11  -3  398.66   14.89
   4 -11  -3  450.99   20.94
   4 -11  -2    3.41    6.30
   4 -11  -2   -0.05   12.07
   4 -11  -1   19.47    6.82
   4 -11  -1   -2.91   17.89
   4 -11   0  124.59    8.69
   4 -11   0  101.63   20.14
  -4  11   0  131.11   13.26
   4 -11   1   60.95    8.22
   4 -11   1   52.21   11.39
  -4  11  -1   59.52   11.78
   4 -11   2  252.00   11.65
   4 -11   2  261.69   14.11
  -4  11  -2  272.63   14.69
   4 -11   3   -3.84    8.50
   4 -11   3  -14.64   10.39
  -4  11  -3    8.50   10.27
   4 -11   4  129.04   10.67
   4 -11   4  137.28   12.21
  -4  11  -4  105.35   11.91
   4 -11   5    9.77    9.97
   4 -11   5   24.71   10.93
  -4  11  -5   48.05   17.14
   4 -11   6   -4.31   15.82
   4 -11   6    5.21   10.84
  -4  11  -6   18.75   11.09
   4 -11   7  260.52   21.96
   4 -11   7  317.78   16.01
  -4  11  -7  256.73   15.84
   4 -11   8    9.28   18.14
   4 -11   8   27.26   12.01
  -4  11  -8   -4.59   12.24
   4 -11   9   -6.68   18.54
   4 -11   9   13.41   12.28
  -4  11  -9    9.43   19.89
   4 -11  10   85.86   21.31
   4 -11  10   85.76   14.22
  -4  11 -10   80.01   14.92
   4 -11  11  278.29   17.96
   4 -11  11  274.79   18.50
  -4  11 -11  240.04   28.73
   4 -10  -8   -0.67   14.70
   4 -10  -8   42.28   15.29
   4 -10  -7  142.02   16.92
   4 -10  -7  163.87   17.59
   4 -10  -6   54.49   21.63
   4 -10  -6   66.71   15.35
   4 -10  -5  108.88   14.77
   4 -10  -4   -4.04    4.02
   4 -10  -4    1.03   12.67
   4 -10  -3    8.12    4.86
   4 -10  -3   16.88   18.72
   4 -10  -2   40.09    8.83
   4 -10  -2   60.93   11.53
   4 -10  -1   -6.92    9.26
   4 -10  -1   -3.72   10.19
   4 -10   0   36.17   10.19
   4 -10   0   11.94   10.43
  -4  10   0   19.54   16.35
   4 -10   1   -0.24    6.88
   4 -10   1  -13.97    9.91
  -4  10  -1   -1.31   15.89
   4 -10   2  949.01   27.93
   4 -10   2  895.04   25.54
   4 -10   3   11.70    7.59
   4 -10   3   -1.76    9.45
   4 -10   4    3.59    7.90
   4 -10   4    8.17    9.49
   4 -10   5   42.80    9.12
   4 -10   5   58.20   10.15
  -4  10  -5   33.45   16.27
   4 -10   6   71.33   11.09
  -4  10  -6   81.33   17.24
   4 -10   7   -5.55   16.65
  -4  10  -7  -13.70   10.62
   4 -10   8  303.63   23.44
  -4  10  -8  307.13   16.32
   4 -10   9   84.52   20.49
  -4  10  -9   90.60   20.44
   4 -10  10   -7.37   11.69
   4 -10  10   26.91   19.47
  -4  10 -10   25.99   12.76
   4 -10  11   22.24   12.43
   4 -10  11    2.94   13.36
  -4  10 -11   15.40   21.26
   4 -10  12   91.67   14.62
   4 -10  12  111.34   16.13
  -4  10 -12  121.30   16.91
   4  -9  -9   59.50   15.42
   4  -9  -9   20.14   16.32
   4  -9  -8  273.31   18.53
   4  -9  -8  301.39   19.58
   4  -9  -7   96.53   14.05
   4  -9  -7  112.91   15.38
   4  -9  -6   93.92   13.43
   4  -9  -6  108.30   14.05
   4  -9  -5   72.24    4.36
   4  -9  -5  104.30   19.88
   4  -9  -4  249.76    8.21
   4  -9  -4  304.17   15.34
   4  -9  -3  345.29   10.68
   4  -9  -3  387.59   16.01
   4  -9  -2  270.39    7.53
   4  -9  -2  279.08   13.61
   4  -9  -1  515.32   11.53
   4  -9  -1  532.91   17.53
  -4   9   1  465.07   17.24
   4  -9   0   90.25    6.67
   4  -9   0  103.92   10.48
  -4   9   0  107.88   10.40
   4  -9   1   -3.07    8.95
  -4   9  -1    0.72    9.09
   4  -9   2   11.96    8.73
  -4   9  -2  125.81   14.88
   4  -9   3  295.96   12.74
   4  -9   4  423.95   15.08
   4  -9   5  174.85   17.57
  -4   9  -5  136.81   17.42
   4  -9   6  103.53   16.78
  -4   9  -6   96.20   17.33
   4  -9   7  567.98   18.51
  -4   9  -7  548.50   19.21
   4  -9   8  599.06   20.12
  -4   9  -8  579.29   20.55
   4  -9   9  266.53   15.66
  -4   9  -9  287.60   23.23
   4  -9  10  364.54   17.85
  -4   9 -10  364.63   17.92
   4  -9  11   26.48   13.33
  -4   9 -11   42.84   20.44
   4  -9  12   78.12   23.60
  -4   9 -12   75.18   15.41
   4  -9  13  392.32   18.94
   4  -9  13  461.31   23.44
  -4   9 -13  447.87   23.63
   4  -8 -10   22.74   22.65
   4  -8 -10   56.48   16.46
   4  -8  -9  195.26   17.05
   4  -8  -9  207.17   17.99
   4  -8  -8  112.00   13.91
   4  -8  -8  161.59   24.02
   4  -8  -7   16.93   11.59
   4  -8  -7    1.06   12.42
   4  -8  -6   45.96   11.59
   4  -8  -6   79.11   19.00
   4  -8  -5   78.65    2.55
   4  -8  -5  123.20   11.72
   4  -8  -4  323.78    5.91
   4  -8  -4  340.20   14.62
   4  -8  -3    5.19    3.49
   4  -8  -3  -13.57   14.90
   4  -8  -2   27.36    6.47
   4  -8  -2   26.15    9.08
   4  -8  -1   24.89    8.72
  -4   8   1   31.87   13.85
   4  -8   0  340.58   18.52
  -4   8   0  327.06   12.63
   4  -8   1  183.25    9.97
  -4   8  -1  177.35   10.19
   4  -8   2   12.37    8.15
  -4   8  -2   11.30    8.05
   4  -8   3  294.71   12.11
  -4   8  -3  317.00   17.58
   4  -8   4   57.53   13.78
  -4   8  -4   48.20   13.34
   4  -8   5  861.95   21.87
  -4   8  -5  820.25   29.40
   4  -8   6 1210.78   29.72
  -4   8  -6 1084.35   37.98
   4  -8   7   12.49    9.53
  -4   8  -7   27.21   10.05
   4  -8   8    9.80   10.20
  -4   8  -8    2.98   10.32
   4  -8   9  149.75   12.65
  -4   8  -9  108.61   19.13
   4  -8  10  273.63   15.81
  -4   8 -10  265.37   15.59
   4  -8  11   36.47   12.39
  -4   8 -11   22.85   19.85
   4  -8  12   68.65   14.29
  -4   8 -12   54.73   14.45
   4  -8  13   15.06   14.40
  -4   8 -13   -5.84   14.63
   4  -7 -11   10.13   14.81
   4  -7 -11   42.27   16.07
   4  -7 -10  146.51   24.11
   4  -7 -10  153.57   17.56
   4  -7  -9  147.12   14.30
   4  -7  -9  113.36   24.00
   4  -7  -8  339.50   17.13
   4  -7  -8  361.63   18.67
   4  -7  -7  270.92   14.98
   4  -7  -7  295.86   15.79
   4  -7  -6  332.60   14.62
   4  -7  -6  364.63   15.45
   4  -7  -5   84.67    2.11
   4  -7  -5   90.78   11.07
   4  -7  -4  735.23   11.91
   4  -7  -4  759.83   20.50
   4  -7  -3  152.21   10.87
   4  -7  -2  496.89   14.36
  -4   7   2  503.93   14.60
   4  -7  -1 1248.96   27.34
  -4   7   1 1226.27   27.38
   4  -7   0  166.77    8.99
  -4   7   0  163.23    9.04
   4  -7   1  297.01   10.18
  -4   7  -1  248.26   10.18
   4  -7   2  141.89    8.90
  -4   7  -2  159.79    9.01
   4  -7   3   39.70   11.64
  -4   7  -3    7.06   12.04
   4  -7   4    2.91    7.65
  -4   7  -4   18.00    7.89
   4  -7   5    6.37    8.27
  -4   7  -5   10.86    8.10
   4  -7   6 2099.44   51.80
  -4   7  -6 2110.45   51.11
   4  -7   7  197.22   11.21
  -4   7  -7  191.17   17.49
   4  -7   8   78.61   10.48
  -4   7  -8   76.16   10.48
   4  -7   9   31.28   10.58
  -4   7  -9   71.40   10.74
   4  -7  10    7.13   10.84
  -4   7 -10    7.74   11.16
   4  -7  11  331.36   17.42
  -4   7 -11  345.90   25.74
   4  -7  12  -12.58   20.21
  -4   7 -12   -3.44   13.46
   4  -7  13   46.85   14.48
  -4   7 -13    5.00   14.67
   4  -7  14  127.76   18.25
  -4   7 -14  136.66   17.88
   4  -6 -12  494.37   24.45
   4  -6 -12  513.15   39.76
   4  -6 -11  116.53   23.07
   4  -6 -11  137.48   25.32
   4  -6 -10   43.59   13.09
   4  -6 -10   55.58   13.94
   4  -6  -9    0.35   11.44
   4  -6  -9   -3.99   11.79
   4  -6  -8  -21.69   10.73
   4  -6  -8   -2.41   11.42
   4  -6  -7   39.85   10.17
   4  -6  -7   36.79   16.43
   4  -6  -6    4.26    8.67
   4  -6  -6    6.41    9.50
   4  -6  -5  108.41    2.02
   4  -6  -5  146.38   10.53
   4  -6  -4 1810.87   52.05
   4  -6  -3   13.75   11.79
   4  -6  -2   45.59   11.21
  -4   6   2   36.58    7.56
   4  -6  -1 1645.31   34.00
  -4   6   1 1638.88   41.48
   4  -6   0  243.30    9.00
  -4   6   0  237.24    8.81
   4  -6   1   28.19    6.61
  -4   6  -1   37.38   10.04
   4  -6   2  691.22   15.13
  -4   6  -2  676.78   15.08
   4  -6   3  546.73   13.27
  -4   6  -3  525.95   18.12
   4  -6   4  650.54   15.49
  -4   6  -4  656.24   15.55
   4  -6   5 1607.20   34.78
  -4   6  -5 1582.10   34.91
   4  -6   6    7.57    7.77
  -4   6  -6   17.92    7.99
   4  -6   7    4.98    8.34
  -4   6  -7   22.16   13.24
   4  -6   8  191.94   18.25
  -4   6  -8  225.50   12.37
   4  -6   9  359.56   21.78
  -4   6  -9  351.48   15.00
   4  -6  10  159.84   19.02
  -4   6 -10  124.01   12.94
   4  -6  11  623.94   21.62
  -4   6 -11  573.62   21.96
   4  -6  12   78.70   14.02
  -4   6 -12   65.34   22.17
   4  -6  13  -17.49   14.29
  -4   6 -13   25.34   14.34
   4  -6  14    6.63   23.46
  -4   6 -14    6.65   14.92
   4  -5 -13   10.38   15.34
   4  -5 -13   -2.26   16.60
   4  -5 -12   52.46   23.11
   4  -5 -12   58.52   16.12
   4  -5 -11   35.13   12.89
   4  -5 -11   54.30   13.99
   4  -5 -10    7.42   11.37
   4  -5 -10   33.67   12.11
   4  -5  -9   15.24   10.69
   4  -5  -9   22.30   11.48
   4  -5  -8   35.09    9.86
   4  -5  -8   56.59   16.74
   4  -5  -7  632.49   18.24
   4  -5  -7  662.90   19.43
   4  -5  -6   17.65    7.72
   4  -5  -6  -12.35   13.53
   4  -5  -5  468.75   13.82
   4  -5  -4  139.04    8.46
   4  -5  -3  572.18   13.30
   4  -5  -2 2878.79   64.32
  -4   5   2 2759.54   62.79
   4  -5  -1 4200.39  109.27
  -4   5   1 4175.57  109.53
   4  -5   0   39.01    5.74
  -4   5   0   30.86    5.88
   4  -5   1  265.34    8.08
  -4   5  -1  268.35   12.06
   4  -5   2 1072.05   20.20
  -4   5  -2 1090.43   20.51
   4  -5   3  136.25   10.66
  -4   5  -3  123.67   11.16
   4  -5   4  265.68    8.95
  -4   5  -4  271.93    9.11
   4  -5   5  539.15   13.09
  -4   5  -5  567.28   14.19
   4  -5   6   88.32    8.31
  -4   5  -6   94.64    8.31
   4  -5   7  217.32   10.34
  -4   5  -7  216.18   10.79
   4  -5   8  318.28   12.72
  -4   5  -8  312.28   12.94
   4  -5   9  450.49   16.26
  -4   5  -9  450.53   16.52
   4  -5  10  235.21   13.90
  -4   5 -10  240.48   14.21
   4  -5  11  108.97   12.28
  -4   5 -11   79.12   12.72
   4  -5  12   53.97   13.29
  -4   5 -12   14.44   20.74
   4  -5  13  -27.80   21.90
  -4   5 -13   -1.53   22.16
   4  -5  14   -4.28   15.14
  -4   5 -14    6.13   24.11
   4  -4 -13   -5.61   21.89
   4  -4 -12   -2.95   12.93
   4  -4 -11  602.21   22.14
   4  -4 -10  549.74   27.66
   4  -4  -9  145.37   17.47
   4  -4  -8 1330.39   33.01
   4  -4  -8 1392.58   34.88
   4  -4  -7  103.20    9.16
   4  -4  -7  104.61    9.77
   4  -4  -6    5.65    1.54
   4  -4  -6    2.11   11.10
   4  -4  -6    7.10    7.17
   4  -4  -5  610.31    6.90
   4  -4  -5  617.10   19.56
   4  -4  -4  482.89   16.33
   4  -4  -3 1164.79   21.67
   4  -4  -2 7238.81  246.85
  -4   4   2 6886.16  236.53
   4  -4  -1  761.28   14.53
  -4   4   1  792.56   14.79
   4  -4   0  137.45    6.45
  -4   4   0  109.10    6.36
   4  -4   1  197.51    7.36
  -4   4  -1  201.06    7.35
   4  -4   2  275.56    8.33
  -4   4  -2  292.91    8.56
   4  -4   3 1187.68   26.44
  -4   4  -3 1251.74   22.56
   4  -4   4 4544.68  122.83
  -4   4  -4 4483.25  121.18
   4  -4   5 1454.22   28.37
  -4   4  -5 1443.87   28.63
   4  -4   6    0.82    6.47
  -4   4  -6    1.63    6.65
   4  -4   7  515.79   13.89
  -4   4  -7  488.75   14.15
   4  -4   8   57.64    8.49
  -4   4  -8   41.59    8.92
   4  -4   9   25.70    9.09
  -4   4  -9    8.93    8.95
   4  -4  10  124.14   11.56
  -4   4 -10  108.06   12.08
   4  -4  11  318.24   16.06
  -4   4 -11  332.43   16.36
   4  -4  12  387.72   26.23
  -4   4 -12  335.41   18.42
   4  -4  13   44.11   14.07
  -4   4 -13   23.23   14.04
   4  -4  14   34.93   15.08
  -4   4 -14   18.37   15.62
   4  -3 -14   -4.32   23.30
   4  -3 -13  -17.16   13.06
   4  -3 -12   10.09   12.14
   4  -3 -11   25.93   11.42
   4  -3 -10  157.54   11.88
   4  -3  -9  103.38   10.04
   4  -3  -8   25.28    8.38
   4  -3  -7  300.58    3.68
   4  -3  -7  302.76   10.53
   4  -3  -6   23.23    1.95
   4  -3  -6   24.92    6.37
   4  -3  -6   14.85    6.65
   4  -3  -5 1478.31   21.76
   4  -3  -5 1489.37   28.85
   4  -3  -5 1516.42   29.39
   4  -3  -4  113.75    6.26
   4  -3  -3    2.73    4.73
   4  -3  -2  387.59    8.78
  -4   3   2  364.52    8.20
   4  -3  -1   48.76    5.21
  -4   3   1   80.46    7.85
   4  -3   0  438.30   12.46
  -4   3   0  419.55    8.90
   4  -3   1  279.40    7.37
  -4   3  -1  274.62    7.31
   4  -3   2 1960.84   35.16
  -4   3  -2 1915.84   34.97
   4  -3   3   34.49    5.22
  -4   3  -3   33.61    5.43
   4  -3   4 1320.55   23.54
  -4   3  -4 1330.51   28.93
   4  -3   5   77.68    6.01
  -4   3  -5  100.81    9.96
   4  -3   6   12.29    6.23
  -4   3  -6   17.17    6.61
   4  -3   7  164.58   12.80
  -4   3  -7  186.10    9.07
   4  -3   8  321.82   16.88
  -4   3  -8  308.68   12.01
   4  -3   9  949.01   24.58
  -4   3  -9  982.87   24.68
   4  -3  10   16.27    9.96
  -4   3 -10   25.14   10.18
   4  -3  11  369.48   16.69
  -4   3 -11  356.10   17.12
   4  -3  12  150.31   21.98
  -4   3 -12  139.58   14.10
   4  -3  13    1.98   13.26
  -4   3 -13    6.11   13.56
   4  -3  14  186.05   17.83
  -4   3 -14  175.17   18.06
   4  -2 -14  442.80   22.16
   4  -2 -13  105.37   21.54
   4  -2 -12  166.52   13.81
   4  -2 -11   52.44   11.15
   4  -2 -10  360.20   20.54
   4  -2  -9  778.36   20.03
   4  -2  -8  378.06   11.81
   4  -2  -7  321.97    6.42
   4  -2  -7  332.57   10.28
   4  -2  -6  613.55    8.28
   4  -2  -6  617.54   13.06
   4  -2  -5 1338.62   21.24
   4  -2  -5 1347.89   24.15
   4  -2  -5 1374.77   24.94
   4  -2  -4 1710.93   26.42
   4  -2  -4 1667.19   34.51
   4  -2  -3   13.88    4.43
   4  -2  -2  371.26    7.58
  -4   2   2  386.51    7.59
   4  -2  -1  963.05   14.48
  -4   2   1  908.41   13.99
   4  -2   0 2329.69   41.67
  -4   2   0 2365.99   46.61
   4  -2   1  251.62    8.73
  -4   2  -1  224.90    8.76
   4  -2   2  871.72   14.08
  -4   2  -2  864.47   14.15
   4  -2   3  976.77   16.43
  -4   2  -3 1006.95   20.95
   4  -2   4   18.00    7.37
  -4   2  -4    9.13    4.81
   4  -2   5 2854.01   61.52
  -4   2  -5 2826.93   61.13
   4  -2   6   37.08    6.15
  -4   2  -6   36.84    9.93
   4  -2   7  286.74   10.36
  -4   2  -7  290.52   10.37
   4  -2   8    4.80    7.61
  -4   2  -8    0.85    7.80
   4  -2   9  104.26   14.89
  -4   2  -9  104.20   14.80
   4  -2  10   18.73    9.93
  -4   2 -10   13.96    9.84
   4  -2  11   17.63   10.73
  -4   2 -11    5.43   10.66
   4  -2  12   -0.38   18.47
  -4   2 -12   -4.69   12.03
   4  -2  13  189.28   15.72
  -4   2 -13  179.68   24.33
   4  -2  14   24.10   23.89
  -4   2 -14   21.99   23.72
   4  -1 -14   64.95   14.29
   4  -1 -13   26.07   12.24
   4  -1 -12   19.75   10.68
   4  -1 -11 1301.04   34.24
   4  -1 -10 1409.83   43.23
   4  -1  -9  447.76   13.64
   4  -1  -8  210.07    6.67
   4  -1  -8  205.94    8.94
   4  -1  -7   30.66    3.22
   4  -1  -7   33.66    5.86
   4  -1  -6  205.72    4.85
   4  -1  -6  230.30    7.11
   4  -1  -5 4259.84  101.97
   4  -1  -5 4302.03  108.45
   4  -1  -5 4351.85  109.71
   4  -1  -4 1588.08   28.37
   4  -1  -4 1618.07   29.33
   4  -1  -4 1540.32   24.87
   4  -1  -3 1209.01   18.86
   4  -1  -3 1110.39   16.58
   4  -1  -2 2338.17   38.84
   4  -1  -1  626.94   10.83
  -4   1   1  627.38   10.64
   4  -1   0   84.55    3.60
  -4   1   0   88.78    3.49
   4  -1   1  822.10   11.72
  -4   1  -1  851.34   14.95
   4  -1   2 1364.89   21.10
  -4   1  -2 1356.44   21.25
   4  -1   3 2096.24   36.43
  -4   1  -3 2044.32   36.43
   4  -1   4  962.48   19.30
  -4   1  -4  925.98   15.71
   4  -1   5   58.30    8.07
  -4   1  -5   37.77    5.62
   4  -1   6   90.62   10.30
  -4   1  -6   98.44    6.73
   4  -1   7  421.42   11.88
  -4   1  -7  415.38   11.71
   4  -1   8   50.50    8.20
  -4   1  -8   58.46    8.10
   4  -1   9  426.23   14.68
  -4   1  -9  454.93   21.60
   4  -1  10  879.20   24.41
  -4   1 -10  895.36   34.00
   4  -1  11  248.35   14.51
  -4   1 -11  272.57   14.91
   4  -1  12   36.22   19.17
  -4   1 -12   48.06   12.64
   4  -1  13   40.72   14.35
  -4   1 -13   48.23   14.22
   4   0 -14   24.82   19.65
   4   0 -13  106.24   12.58
   4   0 -12   86.27   17.03
   4   0 -11 1476.70   37.15
   4   0 -10   36.24   12.76
  -4   0  10   23.09    4.81
   4   0  -9  233.49    9.12
  -4   0   9  200.00    6.40
   4   0  -8   16.05    3.87
   4   0  -8   10.65    9.22
   4   0  -7   44.44    3.95
   4   0  -7   55.63    5.41
   4   0  -6    4.80    5.88
   4   0  -6    4.16    4.01
   4   0  -5  656.29   10.90
   4   0  -5  659.15   10.22
   4   0  -4   62.85    6.94
   4   0  -4   53.38    4.84
   4   0  -4   51.54    3.13
   4   0  -3  302.12    7.52
   4   0  -3  303.92    6.16
   4   0  -3  292.67    4.58
   4   0  -2 4305.21  104.29
   4   0  -2 4033.27   82.32
   4   0  -1 6720.43  189.17
  -4   0   1 6776.89  187.10
   4   0   0   37.24    2.27
  -4   0   0   36.16    2.26
   4   0   1 2602.42   43.22
  -4   0  -1 2621.07   44.18
   4   0   2  231.03    6.38
  -4   0  -2  228.60    4.77
   4   0   3  288.68    6.00
  -4   0  -3  288.60    8.09
   4   0   4    3.74    4.13
  -4   0  -4    3.79    6.39
   4   0   5   65.24    8.49
  -4   0  -5   71.22    5.37
   4   0   6  131.72    7.23
  -4   0  -6  140.85    7.42
   4   0   7  579.25   14.63
  -4   0  -7  621.43   15.20
   4   0   8  613.43   22.49
  -4   0  -8  634.62   17.19
   4   0   9  180.14   10.86
  -4   0  -9  197.02   11.59
   4   0  10  119.03   17.22
  -4   0 -10  122.40   11.58
   4   0  11   67.55   11.76
  -4   0 -11   65.34   12.08
   4   0  12  113.33   21.41
  -4   0 -12  133.97   14.43
   4   0  13   10.78   13.86
  -4   0 -13   38.09   21.51
   4   1 -14   30.88   18.20
  -4  -1  14    1.09    6.07
   4   1 -13   28.68   10.33
  -4  -1  13   12.49    9.57
   4   1 -12  525.34   16.74
  -4  -1  12  478.26   17.04
   4   1 -11   54.90    8.48
  -4  -1  11   39.77    6.11
   4   1 -10  566.05   14.67
  -4  -1  10  549.07   12.76
   4   1  -9  767.93   14.74
   4   1  -9  768.78   21.44
  -4  -1   9  778.85   15.80
   4   1  -8  816.15   15.25
   4   1  -8  872.56   16.55
  -4  -1   8  858.46   16.64
   4   1  -7   19.16    7.39
   4   1  -7   14.37    4.26
  -4  -1   7   26.05    7.85
   4   1  -6  140.53    5.93
   4   1  -6  153.64    4.64
  -4  -1   6  153.30    6.29
   4   1  -5 2082.86   39.67
   4   1  -5 2045.29   32.88
   4   1  -4   97.44    8.34
   4   1  -4   84.20    2.55
   4   1  -4   81.84    2.62
   4   1  -3  157.61    6.30
   4   1  -3  147.56    3.02
   4   1  -3  148.59    3.14
   4   1  -2  147.78    6.67
   4   1  -2  148.82    2.05
   4   1  -2  145.20    1.98
   4   1  -113184.30  760.29
   4   1  -115285.10  707.12
   4   1   0   25.61    5.32
   4   1   0   24.35    2.07
  -4  -1   0   21.37    2.16
   4   1   1  217.77    3.46
  -4  -1  -1  217.74    3.46
   4   1   2 1408.30   22.86
  -4  -1  -2 1563.73   24.02
   4   1   3  269.75    5.67
  -4  -1  -3  266.13    5.70
   4   1   4  524.54   12.80
  -4  -1  -4  540.22   10.05
   4   1   5  195.13    6.96
  -4  -1  -5  206.62    7.41
   4   1   6 3173.90   76.71
  -4  -1  -6 3117.29   86.21
   4   1   7 1111.58   30.53
  -4  -1  -7 1067.77   24.16
   4   1   8   -0.56    7.94
  -4  -1  -8    8.44    8.24
   4   1   9 1800.09   56.05
  -4  -1  -9 1810.36   45.73
   4   1  10   37.51   10.21
  -4  -1 -10   48.78   16.59
   4   1  11  171.38   13.68
  -4  -1 -11  171.45   21.54
   4   1  12  308.83   25.93
  -4  -1 -12  269.15   17.43
   4   2 -14   10.20   16.91
  -4  -2  14    5.59    7.94
   4   2 -13   33.34    9.89
  -4  -2  13   23.32    7.78
   4   2 -12   50.12    8.91
  -4  -2  12   50.84   11.84
   4   2 -11  500.58   14.17
  -4  -2  11  510.27   19.23
   4   2 -10   26.71   10.09
  -4  -2  10   17.18   10.64
   4   2  -9  163.93    7.49
   4   2  -9  148.68   10.44
  -4  -2   9  168.30   12.46
   4   2  -8   25.55    6.04
   4   2  -8   40.07    4.66
  -4  -2   8   34.36    6.62
   4   2  -7   99.40    6.59
   4   2  -7   93.93    4.41
  -4  -2   7  105.25    7.21
   4   2  -6   85.16    9.44
   4   2  -6   80.76    5.08
  -4  -2   6   73.36    6.73
   4   2  -5  227.44   11.50
   4   2  -5  214.92    3.67
  -4  -2   5  212.25    8.00
   4   2  -4 2158.61   50.69
   4   2  -4 2152.56   29.86
   4   2  -4 2191.88   29.54
  -4  -2   4 2194.63   45.63
   4   2  -3  240.57   11.79
   4   2  -2  167.80   10.75
   4   2  -1 2362.42   48.91
   4   2   0   31.73    5.94
  -4  -2   0   27.62    1.20
   4   2   1  157.52    7.26
   4   2   1  142.51    3.71
   4   2   2  423.95   14.37
   4   2   2  396.55    7.54
  -4  -2  -2  379.84    5.86
   4   2   3 1007.43   19.46
   4   2   3  984.63   15.01
  -4  -2  -3  997.83   18.26
   4   2   4  660.13   14.11
   4   2   4  662.42   11.57
  -4  -2  -4  646.14   12.05
   4   2   5   25.70    5.24
  -4  -2  -5   22.96    5.39
   4   2   6   10.01    6.11
  -4  -2  -6    5.64    9.78
   4   2   7   13.94    7.06
  -4  -2  -7   36.14   11.42
   4   2   8  320.98   17.87
  -4  -2  -8  346.89   12.90
   4   2   9   31.34    9.16
  -4  -2  -9   29.26    9.46
   4   2  10  612.99   20.58
  -4  -2 -10  642.67   21.13
   4   2  11  199.80    9.70
   4   2  11  222.50   22.40
  -4  -2 -11  196.39   14.93
   4   2  12  101.82    8.77
   4   2  12  110.47   14.73
  -4  -2 -12  138.05   22.73
   4   3 -14    4.42   10.43
  -4  -3  14   20.12   14.32
   4   3 -13    4.62   14.28
  -4  -3  13   25.59   13.87
   4   3 -12  126.99   14.31
  -4  -3  12  114.54    9.80
  -4  -3  12  129.29   10.18
   4   3 -11   27.13   10.82
  -4  -3  11   10.01    8.10
  -4  -3  11    6.83    7.43
   4   3 -10   50.85    9.87
  -4  -3  10   50.08    8.40
  -4  -3  10   43.84    6.76
   4   3  -9  557.95   14.44
   4   3  -9  588.96   15.72
  -4  -3   9  578.22   15.60
  -4  -3   9  603.93   12.66
   4   3  -8  741.07   17.09
   4   3  -8  772.73   13.25
  -4  -3   8  746.80   18.53
  -4  -3   8  774.73   13.77
   4   3  -7    1.98    6.52
   4   3  -7   10.96    5.09
  -4  -3   7   12.23   11.44
   4   3  -6  108.14    7.52
   4   3  -6  120.88    4.89
  -4  -3   6  127.81    8.52
   4   3  -5  537.47   13.39
   4   3  -5  553.20    6.84
  -4  -3   5  566.04   13.94
   4   3  -4   -8.39    6.53
  -4  -3   4   25.02    6.53
   4   3  -3  175.77    8.20
  -4  -3   3  182.33    8.59
   4   3  -2  983.91   25.80
   4   3  -1   76.72    7.31
   4   3   0  219.82    8.57
   4   3   1   37.89    6.37
  -4  -3  -1   25.58    1.90
   4   3   2   77.56    6.85
  -4  -3  -2   66.41    4.86
   4   3   3  216.86    8.77
  -4  -3  -3  206.37    8.10
   4   3   4  133.72   11.28
  -4  -3  -4  118.13    5.66
   4   3   5  125.90    7.48
   4   3   5  101.57    6.32
  -4  -3  -5   97.48    6.60
   4   3   6   48.93    7.03
   4   3   6   51.04    6.88
  -4  -3  -6   47.70    6.92
   4   3   7   78.09    7.51
   4   3   7   93.65    8.51
  -4  -3  -7   76.02    8.26
   4   3   8   20.68    6.78
   4   3   8    8.70    8.67
  -4  -3  -8   11.33    8.30
   4   3   9   39.08    7.32
   4   3   9   42.67    9.62
  -4  -3  -9   23.61   15.46
   4   3  10   73.44   11.98
  -4  -3 -10   73.42   18.05
   4   3  11    7.98   11.25
  -4  -3 -11    9.90   12.19
   4   4 -14  141.93   11.63
  -4  -4  14  148.34   12.20
   4   4 -13   24.95    8.98
  -4  -4  13   45.94   10.32
  -4  -4  13   30.61    9.56
   4   4 -12  265.27   10.82
  -4  -4  12  265.06   13.26
  -4  -4  12  252.44   11.77
   4   4 -11  255.20    9.53
  -4  -4  11  250.58   13.03
  -4  -4  11  256.64   10.22
   4   4 -10   29.23    9.19
  -4  -4  10   26.99    9.01
  -4  -4  10   22.43    9.56
   4   4  -9  416.66   13.72
   4   4  -9  435.54    9.61
  -4  -4   9  455.62   15.20
  -4  -4   9  460.98   13.91
   4   4  -8  408.46   13.30
   4   4  -8  443.25    8.36
  -4  -4   8  419.64   14.47
  -4  -4   8  433.03    8.68
   4   4  -7  182.90    9.97
   4   4  -7  213.65    6.56
  -4  -4   7  202.28   10.96
  -4  -4   7  207.49    4.92
   4   4  -6  257.08   15.18
   4   4  -6  235.17    5.06
  -4  -4   6  239.46   11.37
   4   4  -5  523.15   14.27
  -4  -4   5  537.46   15.53
   4   4  -4   89.89    8.39
  -4  -4   4   98.86   12.83
   4   4  -3 1620.74   35.94
  -4  -4   3 1592.20   36.33
   4   4  -2 2447.39   56.93
   4   4  -1  640.12   15.49
   4   4   0   33.58   11.24
   4   4   1  522.44   13.11
  -4  -4  -1  497.82    7.77
   4   4   2   25.55   10.68
  -4  -4  -2   11.37    3.18
  -4  -4  -2   16.09    3.12
   4   4   3 1205.40   25.17
  -4  -4  -3 1153.86   23.18
   4   4   4  739.95   17.06
  -4  -4  -4  742.84   18.11
   4   4   5  157.02    8.18
  -4  -4  -5  158.70   11.23
   4   4   6  193.96    8.85
  -4  -4  -6  192.33   13.34
   4   4   7   72.26    7.50
  -4  -4  -7   74.77    8.46
   4   4   8  167.47    8.70
  -4  -4  -8  170.49   11.08
   4   4   9   24.98    7.04
  -4  -4  -9   19.17   10.30
   4   4  10  136.28    8.75
  -4  -4 -10  133.30   20.21
   4   5 -13   89.44    9.89
  -4  -5  13   76.66   12.81
  -4  -5  13  114.30   10.36
   4   5 -12   11.49    7.63
  -4  -5  12    4.32   10.80
  -4  -5  12    2.31   12.32
   4   5 -11    4.11   10.09
  -4  -5  11   11.93   10.44
  -4  -5  11    2.33   10.68
   4   5 -10   11.20    5.58
  -4  -5  10   21.87   10.06
  -4  -5  10   -5.16    8.73
   4   5  -9    8.27    8.79
   4   5  -9   18.07    4.74
  -4  -5   9   -7.00    9.85
  -4  -5   9   12.08    7.28
   4   5  -8  220.35   16.76
   4   5  -8  213.26    7.76
  -4  -5   8  195.22   12.21
  -4  -5   8  199.93    7.48
   4   5  -7   36.40    8.98
   4   5  -7   28.57    4.57
  -4  -5   7   40.02    9.50
   4   5  -6   12.05    8.87
   4   5  -6   21.52    2.39
  -4  -5   6   22.87    9.35
   4   5  -5   -5.76    7.97
  -4  -5   5   -5.40    9.16
   4   5  -4   11.13    8.48
  -4  -5   4    0.53   14.12
   4   5  -3 1966.65   47.06
  -4  -5   3 1928.98   47.08
   4   5  -2   22.33   12.99
   4   5  -1  133.48    9.43
   4   5   0   72.96   12.87
  -4  -5   0   78.81    2.01
  -4  -5   0   74.35    1.93
   4   5   1   21.96    7.29
  -4  -5  -1    9.96    2.51
   4   5   2  336.17   11.10
  -4  -5  -2  295.75    8.41
  -4  -5  -2  302.35    8.24
   4   5   3  143.41   13.35
  -4  -5  -3  145.28    5.88
  -4  -5  -3  161.47    5.60
   4   5   4  159.41   13.21
  -4  -5  -4  150.01    6.75
  -4  -5  -4  142.49    6.79
   4   5   5  204.54    9.60
  -4  -5  -5  207.73    8.70
   4   5   6   21.19    7.17
  -4  -5  -6   24.47    7.39
   4   5   7   79.27    8.40
  -4  -5  -7   88.89   14.09
   4   5   8    3.20   11.48
  -4  -5  -8   19.00    9.30
   4   5   9   16.30   11.26
  -4  -5  -9   11.60   10.51
   4   6 -12   23.74    7.98
  -4  -6  12   -5.10   12.41
  -4  -6  12   24.80   12.23
   4   6 -11  299.37   10.12
  -4  -6  11  289.33   16.66
  -4  -6  11  303.77   10.28
   4   6 -10  256.28   11.74
  -4  -6  10  220.35   15.74
  -4  -6  10  263.26    8.36
   4   6  -9  246.99    6.84
  -4  -6   9  231.23   14.70
  -4  -6   9  235.91    6.77
   4   6  -8   74.12   10.66
   4   6  -8   64.20    3.97
  -4  -6   8   74.55   11.66
   4   6  -7   32.09   10.20
  -4  -6   7   26.90   16.45
   4   6  -6   10.73   15.03
  -4  -6   6   -4.67   10.73
   4   6  -5    9.21    9.35
  -4  -6   5    9.31   10.40
   4   6  -4   17.02   14.20
  -4  -6   4    7.02   16.45
   4   6  -3 1402.96   34.66
  -4  -6   3 1364.62   35.76
   4   6  -2  659.59   25.83
   4   6  -1  236.76   11.26
   4   6   0  140.22    9.73
  -4  -6   0  127.04    3.13
  -4  -6   0  124.59    3.14
   4   6   1   69.67    8.45
  -4  -6  -1   58.59    3.23
   4   6   2   32.73    8.27
  -4  -6  -2   31.78    4.09
  -4  -6  -2   28.24    6.07
   4   6   3  138.04    9.51
  -4  -6  -3  151.15    9.15
  -4  -6  -3  141.99    6.06
   4   6   4  271.89   11.18
  -4  -6  -4  250.52    8.56
  -4  -6  -4  252.01   12.06
   4   6   5   -8.91    7.47
  -4  -6  -5   -0.48    6.79
  -4  -6  -5  -10.70    6.44
   4   6   6  208.89   15.36
  -4  -6  -6  234.59   10.86
  -4  -6  -6  215.11   10.59
   4   6   7   11.17    7.69
  -4  -6  -7  -11.22   13.78
  -4  -6  -7   -3.73    8.71
   4   6   8    1.54    7.83
  -4  -6  -8    3.93   15.46
  -4  -7  11   14.09   13.20
  -4  -7  10    7.90   12.83
  -4  -7   9   87.44   13.28
   4   7  -8   14.19   11.20
  -4  -7   8    5.78   11.84
   4   7  -7   15.41   10.99
  -4  -7   7   29.80   18.71
   4   7  -6  187.37   13.28
  -4  -7   6  160.19   14.45
   4   7  -5  209.94   19.81
  -4  -7   5  196.44   14.14
   4   7  -4   35.52   10.44
  -4  -7   4   18.34   17.12
   4   7  -3   12.35    9.97
  -4  -7   3   26.50   10.93
   4   7  -2   32.71    9.61
   4   7  -1  122.70   10.46
   4   7   0    0.29   13.49
  -4  -7   0    3.01    2.71
  -4  -7   0    2.25    2.99
   4   7   1  332.56   13.24
  -4  -7  -1  303.48    6.08
   4   7   2  154.99   10.67
  -4  -7  -2  155.81    8.34
  -4  -7  -2  155.52    8.03
   4   7   3  220.78   11.40
  -4  -7  -3  206.31   10.85
  -4  -7  -3  215.14   10.51
   4   7   4   41.87    8.75
  -4  -7  -4   46.15   10.40
  -4  -7  -4   41.69    9.88
   4   7   5   19.63    8.15
  -4  -7  -5    6.86    7.18
  -4  -7  -5   10.02   10.96
   4   7   6   -1.41    8.11
  -4  -7  -6   -1.90    8.23
  -4  -7  -6   -2.70    8.08
  -4  -8  10   28.99   14.54
  -4  -8   9  259.70   18.58
  -4  -8   8   37.29   21.97
   4   8  -7  216.58   16.14
  -4  -8   7  230.46   17.45
   4   8  -6   41.48   12.46
  -4  -8   6   17.53   13.80
   4   8  -5   18.85   11.99
  -4  -8   5   29.20   20.56
   4   8  -4    5.20   10.91
  -4  -8   4  -26.11   11.47
   4   8  -3   34.11   17.23
  -4  -8   3   18.65   12.10
   4   8  -2   69.84   11.34
   4   8  -1   74.01   10.89
   4   8   0   57.68   16.08
   4   8   1   79.80   16.22
   4   8   2  353.53   14.55
   4   8   3    7.86    9.12
   4   8   4   94.26   10.32
  -4  -9   8  401.78   23.94
  -4  -9   7  121.82   17.81
   4   9  -6  143.78   15.28
  -4  -9   6  164.57   16.94
   4   9  -5  107.97   14.41
  -4  -9   5   91.66   14.97
   4   9  -4   17.70   19.93
  -4  -9   4    8.69   13.56
   4   9  -3  275.71   16.04
   4   9  -2    4.53   11.46
   4   9  -1   33.50   11.50
   4   9   0  152.55   19.91
   4   9   1   43.65   11.23
   5 -13  -1    4.31    8.63
   5 -13  -1    0.89   14.95
   5 -13   0   46.30    9.60
   5 -13   0   44.77   14.68
   5 -13   1   66.80   10.63
   5 -13   1  121.34   14.78
   5 -13   2  116.72   17.70
   5 -13   2  115.86   15.71
   5 -13   3   52.90   11.72
   5 -13   3   69.25   14.48
   5 -13   4   43.10   11.66
  -5  13  -4   23.03   14.23
   5 -13   5   35.77   18.79
  -5  13  -5   25.83   14.21
   5 -13   6   30.90   12.57
   5 -13   6   26.34   13.92
  -5  13  -6   24.69   14.11
   5 -12  -4  296.87   22.10
   5 -12  -3   34.12   15.43
   5 -12  -2  128.09   12.85
   5 -12  -2  158.22   25.39
   5 -12  -1   14.49   12.08
   5 -12  -1   56.20   14.32
   5 -12   0   84.92   13.86
   5 -12   0   74.97   14.56
   5 -12   1  209.14   11.53
   5 -12   1  189.09   15.82
   5 -12   2  -10.30   14.37
   5 -12   3   66.51   10.41
  -5  12  -3   50.02   13.45
   5 -12   4   44.28   10.58
  -5  12  -4   27.81   13.13
   5 -12   5   20.00   17.04
   5 -12   5   37.89   13.16
  -5  12  -5   39.40   12.76
   5 -12   6  116.83   13.02
   5 -12   6  123.53   14.98
  -5  12  -6  152.50   16.23
   5 -12   7 1200.42   38.09
   5 -12   7 1248.85   41.44
  -5  12  -7 1190.64   40.74
   5 -12   8    7.44   12.47
   5 -12   8   18.69   13.00
  -5  12  -8   22.98   14.24
   5 -12   9   15.79   12.91
   5 -12   9   -0.53   14.31
  -5  12  -9   -2.49   22.09
   5 -11  -6   23.19   15.00
   5 -11  -6  -31.10   16.30
   5 -11  -5   35.05   15.65
   5 -11  -4   75.96   15.58
   5 -11  -3   14.67    8.75
   5 -11  -3   23.77   21.10
   5 -11  -2   39.28    6.57
   5 -11  -2   27.08   13.72
   5 -11  -1   80.18    7.73
   5 -11  -1   82.40   13.71
   5 -11   0   -6.20    7.19
  -5  11   0   18.08   11.72
   5 -11   1  131.25   14.20
  -5  11  -1  133.75   13.69
   5 -11   2   -8.34    8.14
  -5  11  -2    7.43   11.77
   5 -11   3   24.46    8.72
   5 -11   3   22.20   11.21
  -5  11  -3   26.99   11.54
   5 -11   4   27.85   11.47
  -5  11  -4   -9.31   10.96
   5 -11   5   58.54   11.92
  -5  11  -5   26.86   12.58
   5 -11   6  276.35   16.52
  -5  11  -6  269.12   24.57
   5 -11   7  341.52   17.98
  -5  11  -7  308.94   18.21
   5 -11   8   10.11   13.14
  -5  11  -8   31.88   13.03
   5 -11   9   63.77   14.36
  -5  11  -9   61.76   22.33
   5 -11  10   36.55   14.54
  -5  11 -10   51.49   15.25
   5 -10  -8  160.12   17.58
   5 -10  -8  126.98   18.91
   5 -10  -7  258.72   19.26
   5 -10  -7  266.02   20.10
   5 -10  -6   52.02   14.37
   5 -10  -6   54.90   15.71
   5 -10  -5   64.77   14.59
   5 -10  -4   89.18    7.42
   5 -10  -4  113.76   14.76
   5 -10  -3   15.83    5.09
   5 -10  -3   35.01   12.50
   5 -10  -2  142.68   10.19
   5 -10  -2  138.39   14.09
   5 -10  -1  146.89   11.58
   5 -10  -1  169.17   20.86
  -5  10   1  146.48   13.49
   5 -10   0   41.22    6.98
   5 -10   0   68.06   11.51
  -5  10   0   47.78   11.42
   5 -10   1  610.31   20.65
  -5  10  -1  586.71   21.05
   5 -10   2   82.28   11.50
  -5  10  -2   56.20   11.30
   5 -10   3   23.00   10.55
  -5  10  -3    6.22   10.18
   5 -10   4   30.66   11.09
  -5  10  -4   30.41   10.93
   5 -10   5   77.00   11.99
  -5  10  -5   85.12   11.82
   5 -10   6  532.04   20.34
  -5  10  -6  523.53   29.15
   5 -10   7  201.91   14.64
  -5  10  -7  206.16   15.10
   5 -10   8   52.97   18.99
  -5  10  -8   42.65   12.64
   5 -10   9   22.28   12.77
  -5  10  -9   27.62   21.04
   5 -10  10  115.10   15.32
  -5  10 -10  111.44   15.94
   5 -10  11  198.03   18.07
  -5  10 -11  201.97   18.41
   5  -9  -9  101.26   16.40
   5  -9  -9   72.87   28.18
   5  -9  -8    7.76   21.33
   5  -9  -8   -5.18   15.13
   5  -9  -7   96.43   14.81
   5  -9  -7  108.06   15.60
   5  -9  -6   15.62   12.19
   5  -9  -6   -1.64   21.03
   5  -9  -5   33.81    4.22
   5  -9  -5   81.16   13.12
   5  -9  -4  113.67    6.78
   5  -9  -4  158.53   13.56
   5  -9  -3   35.84    4.65
   5  -9  -3   53.18   18.14
   5  -9  -2   65.91    5.36
   5  -9  -2   60.51   11.45
   5  -9  -1   81.76   11.23
  -5   9   1   76.36   11.06
   5  -9   0   12.36    9.99
  -5   9   0   -0.47   15.05
   5  -9   1  127.59   11.27
  -5   9  -1  146.01   17.33
   5  -9   2  113.82   10.75
  -5   9  -2  107.04   10.73
   5  -9   3   21.00    9.82
  -5   9  -3   19.03   10.00
   5  -9   4  315.97   20.54
  -5   9  -4  305.70   14.39
   5  -9   5   55.24   16.56
  -5   9  -5   27.64   16.91
   5  -9   6  142.63   18.71
  -5   9  -6  136.19   19.00
   5  -9   7  160.91   12.64
  -5   9  -7  144.09   13.31
   5  -9   8   -8.07   11.65
  -5   9  -8   -7.69   11.93
   5  -9   9   73.96   13.47
  -5   9  -9  131.90   20.89
   5  -9  10  106.90   14.93
  -5   9 -10  152.35   15.21
   5  -9  11   40.44   22.29
  -5   9 -11   37.94   14.33
   5  -9  12   85.75   15.28
  -5   9 -12   43.24   24.45
   5  -8 -10  114.26   17.38
   5  -8 -10  118.10   28.65
   5  -8  -9   -1.54   13.25
   5  -8  -9   37.66   14.27
   5  -8  -8   13.04   20.47
   5  -8  -8   27.36   14.02
   5  -8  -7  185.40   23.39
   5  -8  -7  275.20   24.37
   5  -8  -6  155.58   13.19
   5  -8  -6  165.78   13.97
   5  -8  -5  306.07    6.43
   5  -8  -5  407.93   24.61
   5  -8  -4   28.23    5.38
   5  -8  -4   22.98   10.96
   5  -8  -3  406.04   16.63
   5  -8  -2  338.48   14.45
  -5   8   2  324.43   14.44
   5  -8  -1  156.19   11.07
  -5   8   1  144.54   11.08
   5  -8   0  443.94   15.82
  -5   8   0  485.63   15.74
   5  -8   1  166.17   10.59
  -5   8  -1  143.67   11.10
   5  -8   2  412.59   14.28
  -5   8  -2  388.15   20.46
   5  -8   3   -4.28   14.02
  -5   8  -3   17.60   14.15
   5  -8   4   22.31    9.06
  -5   8  -4   33.82   14.61
   5  -8   5   23.06    9.72
  -5   8  -5   18.04   15.08
   5  -8   6  286.46   13.80
  -5   8  -6  240.24   21.16
   5  -8   7 1031.08   28.72
  -5   8  -7  978.36   29.20
   5  -8   8   -2.35   10.69
  -5   8  -8   30.63   10.87
   5  -8   9  475.39   19.60
  -5   8  -9  506.48   20.45
   5  -8  10   71.30   13.32
  -5   8 -10   78.32   13.70
   5  -8  11    2.54   12.98
  -5   8 -11   14.39   13.42
   5  -8  12   44.81   14.99
  -5   8 -12   40.19   23.09
   5  -8  13   41.65   15.76
  -5   8 -13   17.79   16.79
   5  -7 -11   21.78   14.09
   5  -7 -11  -15.22   15.88
   5  -7 -10   44.91   14.96
   5  -7 -10   86.20   16.34
   5  -7  -9  281.19   17.41
   5  -7  -9  292.05   18.97
   5  -7  -8  877.58   38.09
   5  -7  -8  950.91   41.65
   5  -7  -7    2.34   16.88
   5  -7  -7    6.04   11.61
   5  -7  -6   43.38   17.03
   5  -7  -5    7.80   10.07
   5  -7  -4  858.84   24.11
   5  -7  -3 5822.89  211.78
   5  -7  -2 1904.97   45.70
  -5   7   2 1856.80   45.50
   5  -7  -1  269.03   11.49
  -5   7   1  249.31   11.52
   5  -7   0    3.54    8.14
  -5   7   0   13.66    7.74
   5  -7   1  226.89   10.12
  -5   7  -1  202.47   10.09
   5  -7   2  -13.94   12.39
  -5   7  -2    9.66    7.75
   5  -7   3  121.85    9.17
  -5   7  -3  128.79   14.78
   5  -7   4  491.33   14.89
  -5   7  -4  443.12   21.52
   5  -7   5  465.44   15.39
  -5   7  -5  494.56   22.32
   5  -7   6 2280.48   66.92
  -5   7  -6 2034.83   67.71
   5  -7   7   81.63   10.70
  -5   7  -7   86.36   10.87
   5  -7   8  150.00   12.27
  -5   7  -8  147.71   12.36
   5  -7   9  250.81   14.52
  -5   7  -9  242.90   15.02
   5  -7  10   56.39   12.13
  -5   7 -10    2.52   12.68
   5  -7  11  235.51   24.52
  -5   7 -11  220.14   16.91
   5  -7  12  182.40   26.05
  -5   7 -12  171.73   17.57
   5  -7  13  340.46   22.98
  -5   7 -13  379.37   33.98
   5  -6 -12   29.32   14.99
   5  -6 -12   16.78   16.40
   5  -6 -11   11.55   13.42
   5  -6 -11    2.65   14.88
   5  -6 -10  167.26   15.47
   5  -6 -10  157.26   15.67
   5  -6  -9  -19.95   18.32
   5  -6  -9    9.19   19.66
   5  -6  -8   17.78   10.35
   5  -6  -8    4.59   11.41
   5  -6  -7   40.39    9.95
   5  -6  -7   79.69   11.23
   5  -6  -6   -0.97    9.08
   5  -6  -6   20.73    9.84
   5  -6  -5  150.89   16.29
   5  -6  -4   87.71   14.77
   5  -6  -3   40.28    8.03
   5  -6  -2  159.77   14.02
  -5   6   2  154.52    9.10
   5  -6  -1  831.06   18.63
  -5   6   1  841.71   18.45
   5  -6   0   40.64    7.29
  -5   6   0   37.14    7.14
   5  -6   1   14.84   11.02
  -5   6  -1   34.24    7.19
   5  -6   2  195.04    9.21
  -5   6  -2  195.05    9.13
   5  -6   3  471.04   13.07
  -5   6  -3  447.88   12.51
   5  -6   4  298.23   11.29
  -5   6  -4  289.33   16.15
   5  -6   5  931.29   22.28
  -5   6  -5  910.05   29.85
   5  -6   6   20.01    8.30
  -5   6  -6   17.76   14.00
   5  -6   7  493.12   22.63
  -5   6  -7  488.67   16.16
   5  -6   8   69.51   16.15
  -5   6  -8   45.35   10.55
   5  -6   9   95.70   16.83
  -5   6  -9   62.33   11.53
   5  -6  10  101.25   12.21
  -5   6 -10   76.42   20.06
   5  -6  11  270.05   16.37
  -5   6 -11  226.57   16.92
   5  -6  12   24.43   13.29
  -5   6 -12  -20.86   13.42
   5  -6  13   54.79   15.46
  -5   6 -13   58.32   15.54
   5  -5 -12   93.12   14.74
   5  -5 -12  107.26   25.37
   5  -5 -11   67.89   19.83
   5  -5 -11   33.64   21.16
   5  -5 -10   12.56   11.30
   5  -5 -10   22.87   11.93
   5  -5  -9   16.03   10.79
   5  -5  -9   26.15   11.38
   5  -5  -8   38.49    9.57
   5  -5  -8   31.85   10.49
   5  -5  -7  418.17   14.93
   5  -5  -7  431.01   16.09
   5  -5  -6  759.09   19.36
   5  -5  -6  791.24   28.08
   5  -5  -5  429.47   13.81
   5  -5  -4  149.22    8.88
   5  -5  -3   91.00    7.53
   5  -5  -2   16.64    6.55
  -5   5   2    4.12    9.54
   5  -5  -1  155.03    7.73
  -5   5   1  145.82    7.59
   5  -5   0  343.75    9.73
  -5   5   0  322.21    9.29
   5  -5   1 1160.06   22.65
  -5   5  -1 1161.51   22.79
   5  -5   2  274.91   13.26
  -5   5  -2  275.75    9.30
   5  -5   3   92.17    7.44
  -5   5  -3  104.14    7.54
   5  -5   4  250.87   13.91
  -5   5  -4  274.50   14.53
   5  -5   5   32.84    7.28
  -5   5  -5   -4.25   11.80
   5  -5   6  306.04   11.56
  -5   5  -6  310.99   17.35
   5  -5   7  557.01   16.24
  -5   5  -7  543.63   16.44
   5  -5   8  305.10   13.28
  -5   5  -8  306.91   13.34
   5  -5   9  228.46   13.07
  -5   5  -9  225.89   13.48
   5  -5  10  128.90   12.53
  -5   5 -10  120.93   19.74
   5  -5  11  478.27   19.61
  -5   5 -11  458.45   20.27
   5  -5  12   51.51   14.04
  -5   5 -12   79.41   14.42
   5  -5  13   39.99   22.91
  -5   5 -13   60.14   15.13
   5  -4 -13   20.96   14.25
   5  -4 -13   41.31   15.73
   5  -4 -12   85.71   22.05
   5  -4 -12  120.15   15.56
   5  -4 -11  150.91   13.83
   5  -4 -11  127.23   14.75
   5  -4 -10   30.31   10.88
   5  -4 -10   68.91   11.90
   5  -4  -9  368.63   15.16
   5  -4  -9  386.71   23.44
   5  -4  -8   15.48    8.80
   5  -4  -8   -0.39    9.30
   5  -4  -7  109.20    3.79
   5  -4  -7  112.91    9.30
   5  -4  -7  139.42    9.55
   5  -4  -6   44.58    4.11
   5  -4  -6   46.05    7.80
   5  -4  -6   45.00    8.14
   5  -4  -5   47.97    4.64
   5  -4  -5   31.62    7.28
   5  -4  -4    5.68    6.17
   5  -4  -3  412.70   10.50
   5  -4  -2  833.85   20.13
  -5   4   2  780.29   15.18
   5  -4  -1   68.76    5.77
  -5   4   1   58.35    8.55
   5  -4   0 2735.88   57.73
  -5   4   0 2653.73   56.29
   5  -4   1 1875.66   41.41
  -5   4  -1 1865.73   36.16
   5  -4   2   98.40    6.18
  -5   4  -2   96.59    6.21
   5  -4   3   55.34    6.04
  -5   4  -3   62.95    6.56
   5  -4   4  790.62   21.04
  -5   4  -4  801.17   21.73
   5  -4   5 1379.13   28.64
  -5   4  -5 1378.95   35.59
   5  -4   6   79.50    7.92
  -5   4  -6   80.07   12.88
   5  -4   7   26.71    7.86
  -5   4  -7    7.05    8.01
   5  -4   8   -2.02    8.66
  -5   4  -8   18.26   14.01
   5  -4   9   30.04    9.69
  -5   4  -9   38.53   10.09
   5  -4  10  309.02   15.20
  -5   4 -10  293.44   15.61
   5  -4  11   32.30   11.75
  -5   4 -11   19.92   19.15
   5  -4  12  767.88   39.16
  -5   4 -12  757.95   38.88
   5  -4  13   52.54   14.73
  -5   4 -13   42.13   23.52
   5  -3 -13  167.95   16.11
   5  -3 -12   35.90   12.67
   5  -3 -11   68.97   11.55
   5  -3 -10  109.17   16.42
   5  -3 -10  100.78   11.45
   5  -3  -9   67.60    9.76
   5  -3  -9   94.37   10.15
   5  -3  -8   26.95    3.94
   5  -3  -8   13.81    8.32
   5  -3  -8   19.00    8.59
   5  -3  -7  116.03    5.06
   5  -3  -7  117.37    8.24
   5  -3  -7  101.11    8.78
   5  -3  -6    4.71    2.99
   5  -3  -6   11.42    6.25
   5  -3  -6   -2.59   10.46
   5  -3  -5   10.08    5.24
   5  -3  -5   21.69    9.51
   5  -3  -4 1435.76   32.16
   5  -3  -3   13.11    4.84
   5  -3  -2   -2.61    4.53
  -5   3   2   -5.14    6.85
   5  -3  -1  160.25    5.99
  -5   3   1  150.48    8.35
   5  -3   0  414.09    8.78
  -5   3   0  428.63    8.68
   5  -3   1  286.67    7.17
  -5   3  -1  276.67    7.28
   5  -3   2   40.87    4.95
  -5   3  -2   55.11    5.23
   5  -3   3  120.27    8.89
  -5   3  -3  117.63    6.19
   5  -3   4  169.51    7.07
  -5   3  -4  155.74   10.96
   5  -3   5   -2.80    6.01
  -5   3  -5   -0.63    9.74
   5  -3   6  269.64   14.45
  -5   3  -6  300.07   14.68
   5  -3   7  193.45   14.61
  -5   3  -7  188.97   10.00
   5  -3   8  105.40   14.62
  -5   3  -8  131.68   15.28
   5  -3   9    0.35    9.06
  -5   3  -9   10.14    9.50
   5  -3  10    5.16   10.23
  -5   3 -10   11.08   10.46
   5  -3  11  160.49   13.68
  -5   3 -11  183.92   14.14
   5  -3  12   95.89   21.88
  -5   3 -12   85.05   14.53
   5  -3  13   35.30   14.32
  -5   3 -13   46.04   14.66
   5  -2 -14  254.43   18.26
   5  -2 -13    0.73   19.51
   5  -2 -12  532.13   20.50
   5  -2 -11   57.26   10.68
   5  -2 -10   -8.60    8.96
   5  -2  -9   48.55    3.52
   5  -2  -9   49.45   12.92
   5  -2  -8  409.05    9.14
   5  -2  -8  405.41   12.04
   5  -2  -8  403.64   12.85
   5  -2  -7   62.94    5.67
   5  -2  -7   60.70    6.90
   5  -2  -7   55.57   11.06
   5  -2  -6  241.49    7.81
   5  -2  -6  231.98   11.37
   5  -2  -6  236.21    8.13
   5  -2  -5   33.43    6.04
   5  -2  -5   53.48    5.18
   5  -2  -5   38.07    5.40
   5  -2  -4   16.15    3.94
   5  -2  -4   15.51    7.11
   5  -2  -3  302.04    6.77
   5  -2  -2  180.61    7.62
  -5   2   2  180.68    5.17
   5  -2  -1 1640.87   26.88
  -5   2   1 1616.39   29.85
   5  -2   0 2952.00   58.63
  -5   2   0 2875.34   57.83
   5  -2   1 2389.36   47.98
  -5   2  -1 2333.97   48.60
   5  -2   2  225.70    8.42
  -5   2  -2  226.29    6.27
   5  -2   3    7.65    4.51
  -5   2  -3    8.30    4.53
   5  -2   4 1314.98   23.79
  -5   2  -4 1281.10   28.59
   5  -2   5  990.90   19.13
  -5   2  -5  998.07   24.74
   5  -2   6 1813.43   38.32
  -5   2  -6 1749.60   46.29
   5  -2   7  317.24   11.14
  -5   2  -7  306.05   11.14
   5  -2   8  540.18   15.65
  -5   2  -8  536.91   16.08
   5  -2   9    4.88   14.00
  -5   2  -9    8.69   14.52
   5  -2  10  145.36   12.36
  -5   2 -10  151.64   12.68
   5  -2  11  178.54   13.85
  -5   2 -11  158.88   14.21
   5  -2  12  253.13   24.49
  -5   2 -12  231.89   16.77
   5  -2  13  463.41   22.23
  -5   2 -13  427.38   22.88
   5  -1 -14   84.74   14.09
   5  -1 -13   15.37   11.64
   5  -1 -12   30.04   16.68
   5  -1 -11   71.02   10.16
   5  -1 -10  376.86   13.26
   5  -1  -9   -4.03    3.98
   5  -1  -9   13.25   11.31
   5  -1  -8   44.48    6.50
   5  -1  -8   59.64    6.81
   5  -1  -7   21.26    6.33
   5  -1  -7   27.88    5.56
   5  -1  -7   18.27    5.85
   5  -1  -6  646.74   11.27
   5  -1  -6  654.10   12.35
   5  -1  -6  615.20   12.15
   5  -1  -5  253.80    9.45
   5  -1  -5  250.23    9.29
   5  -1  -5  255.10    6.51
   5  -1  -4  954.04   16.73
   5  -1  -4  961.03   15.04
   5  -1  -4  893.81   14.02
   5  -1  -3  212.54    6.93
   5  -1  -3  204.66    4.70
   5  -1  -2  189.04    4.49
   5  -1  -1   96.44    5.14
  -5   1   1   84.73    5.03
   5  -1   0   85.36    4.99
  -5   1   0   76.22    5.17
   5  -1   1  416.37    6.81
  -5   1  -1  446.58    9.52
   5  -1   2  405.46    7.20
  -5   1  -2  392.06    7.34
   5  -1   3  212.94    8.35
  -5   1  -3  211.53    8.97
   5  -1   4   59.21    5.13
  -5   1  -4   65.63    5.31
   5  -1   5 2692.15   58.80
  -5   1  -5 2587.23   65.22
   5  -1   6  936.62   19.63
  -5   1  -6  923.17   19.71
   5  -1   7 1926.22   51.68
  -5   1  -7 1894.77   43.95
   5  -1   8  134.28    9.77
  -5   1  -8  125.96   10.12
   5  -1   9   -5.75    8.97
  -5   1  -9    4.93    9.45
   5  -1  10  244.17   13.47
  -5   1 -10  225.37   14.07
   5  -1  11  229.61   14.39
  -5   1 -11  220.18   15.08
   5  -1  12   92.51   21.24
  -5   1 -12  102.09   14.34
   5  -1  13    4.10   13.89
  -5   1 -13   -3.89   13.93
   5   0 -14  184.34   22.93
   5   0 -13  283.98   15.46
   5   0 -12  291.02   20.04
   5   0 -11   26.78    8.61
   5   0 -10   56.73   12.48
   5   0  -9  332.26    8.40
   5   0  -9  366.33   10.74
   5   0  -8   35.63    7.48
   5   0  -8   36.65    5.73
   5   0  -7  913.24   17.07
   5   0  -7  979.79   21.23
   5   0  -6  734.93   17.71
   5   0  -6  722.20   12.33
   5   0  -6  700.89   15.70
   5   0  -5  528.55   11.13
   5   0  -5  495.11   10.66
   5   0  -5  503.64    8.46
   5   0  -4   17.88    5.29
   5   0  -4   27.78    3.05
   5   0  -4   35.12    4.55
   5   0  -3   72.59    5.86
   5   0  -3   62.58    4.10
   5   0  -3   56.87    4.05
   5   0  -2   25.91    6.04
   5   0  -2   31.74    3.23
   5   0  -1  137.01    7.22
   5   0  -1  144.29    2.87
  -5   0   1  140.59    3.98
   5   0   0 1915.91   29.70
  -5   0   0 1906.84   30.02
   5   0   1   40.61    4.14
  -5   0  -1   18.00    2.92
   5   0   2  606.28    9.12
  -5   0  -2  598.13    9.39
   5   0   3   -0.02    3.76
  -5   0  -3    1.67    5.92
   5   0   4  250.41    6.91
  -5   0  -4  228.82    6.85
   5   0   5  475.10   10.72
  -5   0  -5  460.48   15.03
   5   0   6  759.15   21.52
  -5   0  -6  761.50   17.06
   5   0   7  288.15   10.41
  -5   0  -7  292.32   15.71
   5   0   8   42.24   13.13
  -5   0  -8   35.77    8.66
   5   0   9  851.28   23.37
  -5   0  -9  856.45   23.88
   5   0  10  126.80   17.54
  -5   0 -10   91.92   11.85
   5   0  11   22.13   11.69
  -5   0 -11   16.72   11.57
   5   0  12   28.77   19.72
  -5   0 -12    8.39   12.89
   5   1 -14    7.36   17.44
   5   1 -13   19.52    9.92
   5   1 -12   18.04    9.03
   5   1 -11   41.94   12.30
   5   1 -10 1449.72   30.20
   5   1 -10 1535.09   33.14
   5   1  -9   11.77    5.89
   5   1  -9    9.38    8.92
   5   1  -8   89.67    9.96
   5   1  -8  103.56    5.69
   5   1  -7  105.19    6.65
   5   1  -7   86.94    4.79
   5   1  -6   47.58    6.14
   5   1  -6   39.27    5.58
   5   1  -6   44.89    5.77
   5   1  -5  291.82    8.89
   5   1  -5  291.47    4.97
   5   1  -5  302.85    6.68
   5   1  -4  594.38   13.40
   5   1  -4  584.52    8.03
   5   1  -4  602.72    7.23
   5   1  -3   39.00    6.26
   5   1  -3   34.04    2.02
   5   1  -3   31.19    1.95
   5   1  -2  452.09   11.43
   5   1  -2  429.92    3.95
   5   1  -1 3549.77   85.23
   5   1  -1 3149.47   50.88
   5   1   0  505.22   17.13
   5   1   0  477.99    5.96
  -5  -1   0  480.35    6.09
   5   1   1  657.53   14.76
   5   1   1  634.34    7.83
  -5  -1  -1  616.38    7.97
   5   1   2   68.41    4.99
  -5  -1  -2   61.84    3.34
   5   1   3 1246.82   19.49
  -5  -1  -3 1155.26   21.90
   5   1   4  170.00    8.47
  -5  -1  -4  156.59    5.98
   5   1   5   12.80    5.38
  -5  -1  -5   26.19    8.40
   5   1   6  935.71   24.45
  -5  -1  -6  935.88   19.76
   5   1   7  992.64   22.90
  -5  -1  -7  980.39   22.82
   5   1   8   92.13    9.75
  -5  -1  -8  102.16   14.48
   5   1   9  182.86   17.08
  -5  -1  -9  171.46   17.65
   5   1  10  -15.88   10.24
  -5  -1 -10    3.14   16.36
   5   1  11  160.89   13.88
  -5  -1 -11  163.43   14.23
   5   2 -14   54.14   11.09
   5   2 -13  246.00   18.45
   5   2 -12    3.27    7.78
  -5  -2  12    0.49    8.00
   5   2 -11   12.30    7.01
  -5  -2  11   11.30    7.86
   5   2 -10  287.93   10.55
   5   2 -10  306.16    9.45
  -5  -2  10  285.52   11.61
   5   2  -9   22.52    6.98
   5   2  -9   20.20    8.02
  -5  -2   9   37.31    7.70
   5   2  -8   23.36    6.76
   5   2  -8   15.71    6.60
  -5  -2   8    5.30    7.59
   5   2  -7   14.15    6.32
   5   2  -7    5.25    3.38
   5   2  -6   45.49    7.14
   5   2  -6   50.48    2.88
   5   2  -6   49.11    2.94
   5   2  -5  342.93   10.55
   5   2  -5  324.71    4.93
   5   2  -5  310.92    4.96
   5   2  -4   56.33    7.54
   5   2  -3  486.46   12.99
   5   2  -2  775.52   17.56
   5   2  -1   37.95   11.65
   5   2   0  130.94    8.70
   5   2   1   16.26    7.26
   5   2   1   16.97    2.90
  -5  -2  -1   13.64    1.95
   5   2   2  642.84   16.15
   5   2   2  655.73   10.99
   5   2   3  142.47   12.85
   5   2   3  151.02    4.77
  -5  -2  -3  151.40    7.19
   5   2   4  164.17    8.97
   5   2   4  175.69    5.97
  -5  -2  -4  151.31    8.75
   5   2   5   63.60    7.79
   5   2   5   52.15    5.78
  -5  -2  -5   42.95    5.91
   5   2   6   19.77    7.49
   5   2   6   21.83    6.19
  -5  -2  -6   37.69   10.53
   5   2   7   30.09    7.56
   5   2   7   30.57   11.36
  -5  -2  -7   23.01    7.65
   5   2   8  204.54   10.39
   5   2   8  228.23   11.23
  -5  -2  -8  200.95   10.95
   5   2   9   15.31    7.99
   5   2   9    6.79    9.22
  -5  -2  -9    8.98    9.87
   5   2  10    3.84    8.53
   5   2  10   11.22   10.60
  -5  -2 -10   -0.10   10.78
   5   2  11   26.41    8.93
   5   2  11   16.50   19.14
  -5  -2 -11   57.95   19.21
   5   3 -13  222.76   11.42
  -5  -3  13  188.37   12.39
   5   3 -12  160.82    9.50
  -5  -3  12  146.39   11.29
   5   3 -11   -5.77    6.47
  -5  -3  11   -2.77   13.88
   5   3 -10  377.22   12.76
   5   3 -10  405.52   10.32
  -5  -3  10  393.63   20.01
   5   3  -9  491.99   14.68
   5   3  -9  529.78   10.51
  -5  -3   9  510.07   15.86
   5   3  -8  374.75   12.47
   5   3  -8  359.41    6.99
  -5  -3   8  374.64   13.51
   5   3  -7   30.47    7.43
   5   3  -7   13.61    2.82
  -5  -3   7    7.69    8.26
   5   3  -6  151.63    9.16
   5   3  -6  146.57    2.57
   5   3  -6  134.94    3.46
   5   3  -5  371.72   17.85
   5   3  -4  718.76   18.10
   5   3  -3  870.71   21.12
   5   3  -2   48.96    8.66
   5   3  -1  641.33   16.54
   5   3   0  284.16   11.49
   5   3   1   84.70    8.39
  -5  -3  -1   84.50    2.75
  -5  -3  -1   80.15    2.66
   5   3   2   28.37    7.67
  -5  -3  -2   28.57    2.85
   5   3   3  453.93   13.73
  -5  -3  -3  398.89   10.38
   5   3   4  133.34    9.05
  -5  -3  -4  127.27    8.72
   5   3   5  501.29   20.63
  -5  -3  -5  473.55   11.61
   5   3   6  415.12   13.42
   5   3   6  420.63   11.92
  -5  -3  -6  413.33   11.94
   5   3   7  142.86    9.62
   5   3   7  152.63    9.45
  -5  -3  -7  147.34    9.63
   5   3   8  219.39   11.49
   5   3   8  235.63   11.96
  -5  -3  -8  224.10   11.99
   5   3   9   17.54   12.91
  -5  -3  -9   -3.91   10.04
   5   3  10   19.50   13.46
  -5  -3 -10   19.93   11.12
   5   4 -13   16.65    8.58
  -5  -4  13    7.43   17.51
   5   4 -12   -9.06    7.22
  -5  -4  12   23.08   16.66
   5   4 -11   -5.00    6.48
  -5  -4  11   18.73   10.25
   5   4 -10   21.43    9.05
   5   4 -10   33.18    8.43
  -5  -4  10   29.57   16.16
   5   4  -9   67.98    9.42
   5   4  -9   69.06    7.04
  -5  -4   9   40.67   16.74
   5   4  -8   41.67   14.05
   5   4  -8   61.66    5.40
  -5  -4   8   63.38   10.03
   5   4  -7  280.97   12.14
   5   4  -7  274.26    4.89
   5   4  -7  267.64    4.84
  -5  -4   7  272.20   13.25
   5   4  -6  298.88   12.37
  -5  -4   6  325.07   13.42
   5   4  -5   19.52    8.95
   5   4  -4 1050.60   34.66
   5   4  -3   54.58    9.81
   5   4  -2 1347.51   32.40
   5   4  -1    2.36    8.67
   5   4   0  597.67   17.10
   5   4   1   64.86    9.00
  -5  -4  -1   57.66    2.07
  -5  -4  -1   58.54    2.08
   5   4   2  364.59   18.60
  -5  -4  -2  346.50    7.67
   5   4   3  195.71   10.39
  -5  -4  -3  178.42    5.63
   5   4   4  386.28   13.52
  -5  -4  -4  398.16    9.64
   5   4   5   60.13    8.71
  -5  -4  -5   79.87    6.75
   5   4   6   12.89    7.99
  -5  -4  -6   22.63   11.01
   5   4   7  180.98   10.45
  -5  -4  -7  169.81   15.47
   5   4   8   13.21    8.42
  -5  -4  -8   30.68   14.62
   5   4   9   74.45    9.50
  -5  -4  -9   81.70   17.95
  -5  -5  12  116.99   14.32
   5   5 -11  151.73   11.38
  -5  -5  11  162.40   14.28
   5   5 -10   29.29   10.49
   5   5 -10   32.88    8.41
  -5  -5  10   46.13   11.85
   5   5  -9   37.01   15.79
  -5  -5   9   47.37   11.42
   5   5  -8   97.94   10.83
   5   5  -8   70.04    3.77
  -5  -5   8   44.48   17.53
   5   5  -7  153.16   11.91
  -5  -5   7  167.04   12.71
   5   5  -6  346.44   20.79
  -5  -5   6  328.46   15.32
   5   5  -5  353.00   14.59
   5   5  -4   78.69   10.47
   5   5  -3   -1.75    9.78
   5   5  -2   32.97    9.71
   5   5  -1   53.42    9.91
   5   5   0  150.21   10.73
   5   5   1  282.21   12.65
   5   5   2  101.56    9.95
  -5  -5  -2   90.38    5.24
  -5  -5  -2   94.55    3.17
   5   5   3  159.25   15.93
  -5  -5  -3  151.17    8.05
  -5  -5  -3  134.12    5.05
   5   5   4    2.35    8.61
  -5  -5  -4    7.43    5.23
  -5  -5  -4   17.08    7.67
   5   5   5   38.95    8.96
  -5  -5  -5   32.28   10.12
   5   5   6   -0.83    8.66
  -5  -5  -6    7.71   11.35
   5   5   7   72.57    9.80
  -5  -5  -7   81.16   14.36
  -5  -6  11    1.51   13.15
  -5  -6  10  145.80   14.91
   5   6  -9   92.13   12.35
  -5  -6   9   91.18   13.98
   5   6  -8  216.15   14.61
  -5  -6   8  187.83   22.49
   5   6  -7   34.37   11.55
  -5  -6   7   33.55   11.94
   5   6  -6   21.74   11.51
  -5  -6   6   30.16   11.64
   5   6  -5   -4.60   16.46
   5   6  -4   63.83   11.20
   5   6  -3  822.83   33.95
   5   6  -2  583.71   19.77
   5   6  -1   46.79   10.13
   5   6   0   26.45    9.59
   5   6   1   50.89   10.07
   5   6   2   15.83    9.31
   5   6   3   -3.88    9.04
   5   6   4   74.40   15.53
   5   6   5  137.27   16.69
   5   6   6  169.82   17.04
  -5  -6  -6  158.59    9.67
  -5  -6  -6  148.65    9.09
  -5  -7  10  -32.90   14.76
   5   7  -9   -6.90   12.75
  -5  -7   9   45.17   21.26
   5   7  -8   39.36   12.39
  -5  -7   8   16.10   21.24
   5   7  -7   26.25   12.54
  -5  -7   7   20.19   13.39
   5   7  -6   15.09   12.11
  -5  -7   6    4.96   12.74
   5   7  -5   -1.66   11.80
   5   7  -4   37.55   12.18
   5   7  -3  390.09   17.43
   5   7  -2   32.11   11.11
   5   7  -1   30.83   16.99
   5   7   0    6.33   10.59
   5   7   1    6.47   10.01
   5   7   2  112.04   11.42
   5   7   3    2.29    9.95
   5   7   4   23.43   10.21
   5   8  -8   50.29   14.82
  -5  -8   8   81.56   16.26
   5   8  -7   56.18   14.94
  -5  -8   7   96.59   15.99
   5   8  -6  599.30   24.58
  -5  -8   6  523.19   25.83
   5   8  -5  128.63   15.64
   5   8  -4   63.66   20.97
   5   8  -3   18.31   12.38
   5   8  -2   65.85   13.37
   5   8  -1  197.29   21.76
   5   8   0    7.54   11.10
   5   8   1   70.39   11.97
   6 -13   0  100.24   16.06
   6 -13   1  130.37   11.72
  -6  13  -1  108.60   17.49
   6 -13   2   11.00   10.53
   6 -13   2   30.08   14.58
  -6  13  -2   12.78   14.57
   6 -13   3   24.49   10.89
   6 -13   3    9.98   15.10
   6 -13   4   64.33   18.52
   6 -13   5   60.37   19.64
   6 -12  -4   17.84   16.85
   6 -12  -3   31.49   16.15
   6 -12  -2   44.49    7.76
   6 -12  -2   56.14   16.44
   6 -12  -1   49.93    8.63
   6 -12  -1   85.62   24.17
   6 -12   0  -16.99    8.45
   6 -12   0   -3.48   14.23
  -6  12   0   -0.23   13.89
   6 -12   1   86.19   15.00
   6 -12   1   82.72   14.47
  -6  12  -1  100.70   15.04
   6 -12   2   12.75    9.08
   6 -12   2    1.05   13.46
   6 -12   3   62.43   10.40
  -6  12  -4    3.38   13.71
  -6  12  -5  -19.59   13.67
   6 -12   6   77.25   14.87
  -6  12  -6   68.91   15.22
   6 -12   7  262.82   19.33
  -6  12  -7  234.14   29.23
   6 -12   8  184.53   18.54
  -6  12  -8  228.71   19.11
   6 -11  -6   21.30   16.01
   6 -11  -6   35.57   17.44
   6 -11  -5  163.10   18.91
   6 -11  -4   87.21   15.85
   6 -11  -3  142.59   11.56
   6 -11  -3  191.49   17.93
   6 -11  -2  162.64    8.88
   6 -11  -2  198.14   25.64
   6 -11  -1    3.79    6.86
   6 -11  -1    4.55   12.99
   6 -11   0   12.62   12.61
   6 -11   1   35.19   12.56
   6 -11   2  526.67   20.86
  -6  11  -2  457.00   21.47
  -6  11  -3   61.44   13.47
  -6  11  -4  255.86   16.60
   6 -11   5   47.97   20.31
  -6  11  -5   19.04   12.73
   6 -11   6   31.04   13.10
  -6  11  -6   29.74   21.30
   6 -11   7  104.89   15.00
  -6  11  -7   86.50   15.15
   6 -11   8   13.45   13.20
  -6  11  -8    6.65   14.05
   6 -11   9  230.65   19.17
  -6  11  -9  272.25   29.65
   6 -11  10   25.54   15.80
  -6  11 -10   43.67   16.20
   6 -10  -7   -0.93   23.64
   6 -10  -7    6.51   16.03
   6 -10  -6   41.67   16.06
   6 -10  -5    2.45   14.56
   6 -10  -4   12.53    4.65
   6 -10  -4   19.83   14.00
   6 -10  -3   33.84    8.60
   6 -10  -3   45.29   20.29
   6 -10  -2   83.26   14.05
   6 -10  -1  288.25   16.61
  -6  10   1  251.44   16.22
   6 -10   0   35.20   11.98
  -6  10   0   18.54   12.17
   6 -10   1  136.46   13.59
  -6  10  -1  154.72   13.24
  -6  10  -2   -4.82   11.46
  -6  10  -3  -15.35   11.04
  -6  10  -4   -9.11   11.22
   6 -10   5   30.39   18.75
  -6  10  -5   11.02   11.70
   6 -10   6  276.94   25.25
  -6  10  -6  346.06   26.72
   6 -10   7   86.20   21.35
  -6  10  -7  103.28   13.90
   6 -10   8   25.78   20.64
  -6  10  -8   22.47   13.67
   6 -10   9   -2.77   14.13
  -6  10  -9   43.03   14.34
   6 -10  10  114.71   16.52
  -6  10 -10  105.52   16.62
   6 -10  11   35.76   15.67
  -6  10 -11   -2.51   16.00
   6  -9  -9   30.55   15.05
   6  -9  -9   11.86   16.12
   6  -9  -8  408.54   23.49
   6  -9  -8  490.40   24.99
   6  -9  -7  228.07   17.77
   6  -9  -7  232.65   19.31
   6  -9  -6   -4.96   13.59
   6  -9  -5   11.21    5.10
   6  -9  -5   14.51   13.39
   6  -9  -4   68.52   13.10
   6  -9  -3   31.03   12.03
   6  -9  -2  688.77   23.34
   6  -9  -1  213.03   14.32
  -6   9   1  266.50   21.05
  -6   9   0   70.11   11.39
  -6   9  -1  144.21   12.46
   6  -9   2  298.40   20.22
  -6   9  -2  134.28   12.43
   6  -9   3   16.75   10.74
  -6   9  -3   33.95   10.92
   6  -9   4    1.70   10.08
  -6   9  -4   -2.26   10.82
   6  -9   5  336.54   16.36
  -6   9  -5  320.81   23.63
   6  -9   6   17.88   11.66
  -6   9  -6   21.49   11.57
   6  -9   7   -6.75   11.32
  -6   9  -7   23.98   12.10
   6  -9   8   -7.61   12.04
  -6   9  -8    2.71   20.09
   6  -9   9    8.06   13.48
  -6   9  -9    8.46   13.64
   6  -9  10   60.40   14.83
  -6   9 -10   37.28   23.66
   6  -9  11   94.65   24.40
  -6   9 -11   69.75   16.44
   6  -8 -10   29.59   15.74
   6  -8 -10   33.86   16.80
   6  -8  -9  -15.51   13.67
   6  -8  -9    9.86   23.64
   6  -8  -8   -0.88   13.14
   6  -8  -8   11.23   13.87
   6  -8  -7   18.29   12.43
   6  -8  -7  -15.46   13.21
   6  -8  -6   48.19    3.32
   6  -8  -6   78.47   12.93
   6  -8  -5  163.56   14.54
   6  -8  -4   -8.22   11.17
   6  -8  -3   16.09   10.59
   6  -8  -2 1067.69   38.88
  -6   8   2  999.39   28.75
  -6   8   1  141.57   11.89
  -6   8   0  398.90   15.60
   6  -8   1   63.50    9.95
  -6   8  -1   74.89   10.17
   6  -8   2  171.02   11.56
   6  -8   3  627.86   19.18
   6  -8   4  154.13   11.46
  -6   8  -4  120.27   17.60
   6  -8   5  303.55   14.33
  -6   8  -5  276.60   13.72
   6  -8   6   -1.06   10.62
  -6   8  -6    8.30   10.75
   6  -8   7  188.12   13.67
  -6   8  -7  158.85   14.21
   6  -8   8  705.61   24.34
  -6   8  -8  633.67   33.64
   6  -8   9   96.10   13.42
  -6   8  -9  108.46   14.58
   6  -8  10   28.42   13.49
  -6   8 -10   42.42   21.54
   6  -8  11    0.04   14.53
  -6   8 -11   18.06   14.29
   6  -8  12   -7.39   15.53
  -6   8 -12   14.90   15.87
   6  -7 -11    3.46   14.89
   6  -7 -11   55.64   25.84
   6  -7 -10   20.23   13.71
   6  -7 -10    5.29   14.90
   6  -7  -9   52.94   13.55
   6  -7  -9   66.73   14.83
   6  -7  -8   81.91   12.67
   6  -7  -8   99.60   13.97
   6  -7  -7  -10.28   10.76
   6  -7  -7   16.38   11.14
   6  -7  -6  290.20    6.52
   6  -7  -6  403.32   16.18
   6  -7  -5  352.51   16.28
   6  -7  -4  219.65   13.32
   6  -7  -3  -20.49   15.72
   6  -7  -2 1083.99   35.02
  -6   7   2 1013.11   26.41
   6  -7  -1   10.75   13.45
  -6   7   1   -7.54   13.23
   6  -7   0  157.55   10.42
  -6   7   0  160.64   10.34
   6  -7   1  363.70   13.11
  -6   7  -1  391.20   13.21
   6  -7   2   34.94    8.51
  -6   7  -2    8.50    8.68
   6  -7   3  455.28   15.04
  -6   7  -3  451.71   15.08
   6  -7   4 1004.72   33.84
  -6   7  -4  961.04   25.07
   6  -7   5 1764.20   44.46
  -6   7  -5 1737.21   44.81
   6  -7   6  160.25   11.92
  -6   7  -6  142.74   12.48
   6  -7   7    7.44   10.33
  -6   7  -7   11.59   10.79
   6  -7   8  147.26   12.86
  -6   7  -8  142.94   13.17
   6  -7   9   12.08   11.85
  -6   7  -9   12.34   11.89
   6  -7  10   52.38   13.53
  -6   7 -10   40.31   13.29
   6  -7  11   33.06   21.71
  -6   7 -11   77.15   22.85
   6  -7  12   30.38   23.62
  -6   7 -12   24.15   15.18
   6  -6 -11  386.45   20.79
   6  -6 -11  418.09   23.23
   6  -6 -10   84.33   13.87
   6  -6 -10   61.52   14.79
   6  -6  -9  340.93   17.70
   6  -6  -9  352.03   28.06
   6  -6  -8   43.56   10.77
   6  -6  -8   27.82   11.82
   6  -6  -7  153.69   18.38
   6  -6  -7  135.93   12.46
   6  -6  -6  120.18    3.69
   6  -6  -6   86.96   11.11
   6  -6  -5   22.04   14.89
   6  -6  -4 1583.07   49.04
   6  -6  -3  701.41   19.02
   6  -6  -2  200.31   15.23
  -6   6   2  201.85   15.47
   6  -6  -1   72.23   13.33
  -6   6   1   80.16    8.21
   6  -6   0   19.06    7.70
  -6   6   0   29.69    7.63
   6  -6   1  506.25   14.16
  -6   6  -1  501.89   20.06
   6  -6   2   18.03   12.44
  -6   6  -2   28.66    7.87
   6  -6   3  281.71   11.13
  -6   6  -3  280.50   11.53
   6  -6   4  796.01   20.18
  -6   6  -4  792.56   20.19
   6  -6   5 1076.53   26.66
  -6   6  -5 1073.16   27.25
   6  -6   6   37.33   14.15
  -6   6  -6   42.78    9.76
   6  -6   7   43.94   15.47
  -6   6  -7    7.10   15.63
   6  -6   8  161.68   12.17
  -6   6  -8  176.24   12.90
   6  -6   9    4.84   17.07
  -6   6  -9   18.20   17.70
   6  -6  10  134.32   20.81
  -6   6 -10  112.91   14.27
   6  -6  11  144.31   14.59
  -6   6 -11   89.04   15.29
   6  -6  12  128.65   16.16
  -6   6 -12   93.55   25.44
   6  -5 -12   11.62   13.49
   6  -5 -12   27.58   14.70
   6  -5 -11   83.19   13.73
   6  -5 -11   66.22   23.20
   6  -5 -10  133.34   20.78
   6  -5 -10  118.54   14.28
   6  -5  -9    7.09   16.42
   6  -5  -9   -3.81   11.30
   6  -5  -8   10.96    2.70
   6  -5  -8   21.48    9.46
   6  -5  -8    8.35   16.36
   6  -5  -7    8.80    3.97
   6  -5  -7   14.87    8.81
   6  -5  -7   12.57    9.17
   6  -5  -6  299.78    7.89
   6  -5  -6  330.06   18.55
   6  -5  -5  261.61   11.14
   6  -5  -4    6.27    7.80
   6  -5  -3  410.74   12.34
   6  -5  -2  291.86   14.72
  -6   5   2  262.37   14.30
   6  -5  -1   90.49    7.47
  -6   5   1   63.26    7.33
   6  -5   0  126.21    7.76
  -6   5   0  131.16   11.74
   6  -5   1 2591.16   60.25
  -6   5  -1 2664.71   61.62
   6  -5   2  146.53    8.31
  -6   5  -2  140.30   12.65
   6  -5   3    7.99   10.99
  -6   5  -3   19.12    7.25
   6  -5   4    9.76    7.37
  -6   5  -4   -3.74    7.54
   6  -5   5   38.37    7.78
  -6   5  -5   20.90    8.28
   6  -5   6   46.06   13.10
  -6   5  -6   19.80    8.49
   6  -5   7  118.23   15.32
  -6   5  -7  111.95   16.08
   6  -5   8  476.38   23.18
  -6   5  -8  448.89   17.22
   6  -5   9  204.08   19.84
  -6   5  -9  193.44   20.91
   6  -5  10  498.94   19.36
  -6   5 -10  479.17   19.88
   6  -5  11   19.76   13.39
  -6   5 -11   35.05   13.44
   6  -5  12   92.34   14.98
  -6   5 -12   84.76   15.14
   6  -5  13   14.58   23.28
  -6   5 -13   13.68   15.72
   6  -4 -12   -4.66   19.75
   6  -4 -12    9.43   13.54
   6  -4 -11  814.11   28.30
   6  -4 -11  864.21   29.35
   6  -4 -10  534.01   19.39
   6  -4 -10  511.16   20.32
   6  -4  -9    6.18    2.27
   6  -4  -9   -0.12    9.77
   6  -4  -9   26.68   15.80
   6  -4  -8  508.33    9.65
   6  -4  -8  513.08   16.34
   6  -4  -8  559.71   17.71
   6  -4  -7  194.53    6.75
   6  -4  -7  185.08   10.33
   6  -4  -7  222.13   16.11
   6  -4  -6  140.98    7.11
   6  -4  -6  142.78    9.46
   6  -4  -6  161.17    9.41
   6  -4  -5  238.05    8.85
   6  -4  -5  241.33    9.93
   6  -4  -4   77.42    7.63
   6  -4  -3  982.86   25.87
   6  -4  -2   11.99    6.05
  -6   4   2   23.15    5.74
   6  -4  -1  222.02   11.42
  -6   4   1  214.94    7.85
   6  -4   0  531.76   12.05
  -6   4   0  533.71   11.71
   6  -4   1  616.31   17.64
  -6   4  -1  616.77   13.23
   6  -4   2   11.19    6.05
  -6   4  -2   28.58    6.10
   6  -4   3   58.86    6.84
  -6   4  -3   46.93   10.80
   6  -4   4  360.76   10.79
  -6   4  -4  374.26   11.36
   6  -4   5   93.32   12.20
  -6   4  -5  101.96    8.44
   6  -4   6  222.85   15.23
  -6   4  -6  210.64   15.70
   6  -4   7   32.69   13.13
  -6   4  -7   19.55    8.78
   6  -4   8   48.60   14.34
  -6   4  -8   38.34    9.63
   6  -4   9  290.15   20.63
  -6   4  -9  263.65   14.28
   6  -4  10  104.33   12.71
  -6   4 -10  115.30   20.04
   6  -4  11  212.35   15.33
  -6   4 -11  198.97   15.65
   6  -4  12   21.44   13.92
  -6   4 -12   34.95   14.04
   6  -3 -13   24.01   13.26
   6  -3 -13   21.46   14.48
   6  -3 -12  408.94   19.48
   6  -3 -12  413.20   29.08
   6  -3 -11  617.59   22.61
   6  -3 -11  717.45   32.51
   6  -3 -10  277.33   19.46
   6  -3 -10  234.72   13.93
   6  -3  -9   22.47    5.50
   6  -3  -9   19.95    8.92
   6  -3  -9   29.11    9.60
   6  -3  -8   -0.31    3.57
   6  -3  -8   13.01    7.81
   6  -3  -8   -7.60   13.06
   6  -3  -7  145.48    5.06
   6  -3  -7  147.92    8.56
   6  -3  -7  134.28    8.98
   6  -3  -6 1328.65   22.69
   6  -3  -6 1323.51   34.69
   6  -3  -6 1347.95   28.94
   6  -3  -5 1327.73   23.30
   6  -3  -5 1217.01   25.51
   6  -3  -4   13.44    4.70
   6  -3  -4   12.78    6.00
   6  -3  -3 1608.89   31.21
   6  -3  -2   26.36    7.96
  -6   3   2   19.68    7.76
   6  -3  -1   75.54    5.71
  -6   3   1   76.79    8.27
   6  -3   0    8.45    4.81
  -6   3   0    1.76    4.58
   6  -3   1  200.30    6.88
  -6   3  -1  190.40    6.95
   6  -3   2  350.77   12.40
  -6   3  -2  357.59    9.20
   6  -3   3  217.87    7.73
  -6   3  -3  233.14   11.74
   6  -3   4  292.54   13.14
  -6   3  -4  266.39   13.10
   6  -3   5   20.38    6.78
  -6   3  -5   34.83   10.92
   6  -3   6 1187.82   25.99
  -6   3  -6 1121.44   33.20
   6  -3   7    4.44    8.12
  -6   3  -7   30.07    8.35
   6  -3   8  626.48   18.67
  -6   3  -8  657.82   26.40
   6  -3   9  356.73   21.17
  -6   3  -9  345.10   15.61
   6  -3  10    5.52   10.61
  -6   3 -10   22.71   11.04
   6  -3  11  225.71   15.43
  -6   3 -11  229.00   16.30
   6  -3  12  283.57   26.10
  -6   3 -12  257.56   18.09
   6  -2 -13   11.05   12.28
   6  -2 -13   -2.70   13.12
   6  -2 -12   27.71   11.48
   6  -2 -12   27.44   12.10
   6  -2 -11   -6.13    9.99
   6  -2 -11   -8.79   10.47
   6  -2 -10  127.11   10.12
   6  -2 -10  115.82   16.61
   6  -2  -9    7.85    4.15
   6  -2  -9    7.07   11.98
   6  -2  -9   15.42    8.14
   6  -2  -8    7.92    4.24
   6  -2  -8    6.58   10.65
   6  -2  -8   13.05    7.18
   6  -2  -7  151.87    5.78
   6  -2  -7  164.83   11.76
   6  -2  -7  158.96    8.15
   6  -2  -6 1290.75   23.31
   6  -2  -6 1222.31   30.11
   6  -2  -6 1364.35   26.58
   6  -2  -5    0.34    4.87
   6  -2  -5    1.70    5.12
   6  -2  -5    3.77    5.17
   6  -2  -4  186.31    7.16
   6  -2  -4  191.71    9.64
   6  -2  -3   21.56    5.65
   6  -2  -3   21.41    6.97
   6  -2  -2    1.65    6.56
  -6   2   2    3.92    3.97
   6  -2  -1   -2.14    6.33
  -6   2   1    2.74    3.93
   6  -2   0  754.32   15.58
  -6   2   0  739.39   15.36
   6  -2   1  161.18    7.99
  -6   2  -1  155.71    5.74
   6  -2   2  278.02    9.88
  -6   2  -2  273.36   10.95
   6  -2   3   15.56    5.04
  -6   2  -3   18.41    5.14
   6  -2   4  392.02   10.11
  -6   2  -4  402.06   14.26
   6  -2   5  140.24    7.67
  -6   2  -5  132.81   11.83
   6  -2   6  552.04   13.97
  -6   2  -6  521.71   14.35
   6  -2   7   93.16    8.71
  -6   2  -7   72.77    9.00
   6  -2   8  734.87   19.67
  -6   2  -8  712.42   20.32
   6  -2   9  288.74   13.51
  -6   2  -9  298.65   20.68
   6  -2  10   14.14   10.48
  -6   2 -10  -11.50   11.01
   6  -2  11    1.26   11.77
  -6   2 -11    5.34   11.90
   6  -2  12   14.55   20.77
  -6   2 -12   47.91   13.95
   6  -1 -13   59.41   12.03
   6  -1 -12   81.39   16.61
   6  -1 -12   51.37   11.47
   6  -1 -11   58.24    9.76
   6  -1 -11   61.23   10.24
   6  -1 -10  569.48   12.01
   6  -1 -10  593.52   16.72
   6  -1 -10  634.47   17.91
   6  -1  -9  211.29   10.25
   6  -1  -9  248.98   14.20
   6  -1  -9  267.35   14.90
   6  -1  -8   37.75    5.06
   6  -1  -8   49.16    6.42
   6  -1  -8   38.49    6.66
   6  -1  -7  294.50    8.09
   6  -1  -7  301.54    8.78
   6  -1  -7  299.33    9.11
   6  -1  -6  111.30    6.63
   6  -1  -6  113.32    6.23
   6  -1  -6  117.93    5.95
   6  -1  -5 1729.61   35.14
   6  -1  -5 1765.64   36.59
   6  -1  -5 1729.70   35.56
   6  -1  -4  563.58   12.77
   6  -1  -4  563.20    9.75
   6  -1  -4  561.51   12.53
   6  -1  -3  736.81   15.85
   6  -1  -3  707.78   13.85
   6  -1  -2  174.61    7.89
   6  -1  -2  152.05    4.57
   6  -1  -1    4.59    4.85
  -6   1   1   -1.97    3.06
   6  -1   0  176.06    4.69
  -6   1   0  164.46    6.67
   6  -1   1  183.66    5.10
  -6   1  -1  178.57    5.18
   6  -1   2   83.54    4.60
  -6   1  -2   91.96    5.01
   6  -1   3  833.66   14.50
  -6   1  -3  775.37   14.22
   6  -1   4 1247.16   23.17
  -6   1  -4 1195.20   22.70
   6  -1   5   17.79    6.09
  -6   1  -5   15.90    6.10
   6  -1   6   27.24    6.69
  -6   1  -6   33.02    7.12
   6  -1   7   -8.91    7.41
  -6   1  -7  -12.65   12.60
   6  -1   8   -6.36   13.12
  -6   1  -8   -8.46    8.65
   6  -1   9   59.12    9.76
  -6   1  -9   56.52   10.56
   6  -1  10  462.38   26.21
  -6   1 -10  500.81   19.28
   6  -1  11  219.02   14.78
  -6   1 -11  203.08   15.51
   6   0 -13    0.89   10.27
   6   0 -12   -3.60    9.20
   6   0 -11   -5.26    8.14
   6   0 -10  197.27    7.97
   6   0 -10  224.39   14.45
   6   0 -10  223.66   10.07
   6   0  -9   87.62    6.66
   6   0  -9   81.02    7.10
   6   0  -9   99.61   11.36
   6   0  -8  313.13   13.54
   6   0  -8  337.27   12.93
   6   0  -8  362.93    9.59
   6   0  -7  243.23    9.13
   6   0  -7  267.54   10.42
   6   0  -7  272.73    7.71
   6   0  -6   39.39    6.30
   6   0  -6   24.45    4.18
   6   0  -6   26.60    6.60
   6   0  -5   -0.51    6.40
   6   0  -5    6.94    3.42
   6   0  -5    2.16    3.54
   6   0  -4  116.57    7.86
   6   0  -4  117.07    5.38
   6   0  -4  117.51    3.83
   6   0  -3  182.36    8.58
   6   0  -3  174.72    5.15
   6   0  -3  178.48    3.81
   6   0  -2   64.18    7.77
   6   0  -2   80.87    3.86
   6   0  -1  474.96   13.10
   6   0  -1  494.11    7.58
   6   0   0  592.59   14.78
   6   0   0  573.60    7.76
  -6   0   0  555.45    7.56
   6   0   1  767.21   13.18
  -6   0  -1  757.74   13.24
   6   0   2   40.07    3.90
  -6   0  -2   34.20    4.03
   6   0   3   11.22    6.43
  -6   0  -3    8.58    6.52
   6   0   4   36.37    7.83
  -6   0  -4   18.34    5.10
   6   0   5  198.63    7.65
  -6   0  -5  193.43    7.91
   6   0   6  148.27    8.09
  -6   0  -6  160.92   12.36
   6   0   7  283.06   10.72
  -6   0  -7  265.01   11.24
   6   0   8  412.52   14.25
  -6   0  -8  419.99   20.83
   6   0   9   58.58   15.76
  -6   0  -9   88.13   16.61
   6   0  10   61.21   11.36
  -6   0 -10   51.43   11.86
   6   0  11   -3.95   11.63
  -6   0 -11   12.26   12.46
   6   1 -13   69.95   15.80
   6   1 -12  664.23   18.89
   6   1 -11  179.58    9.00
   6   1 -11  213.48   13.99
   6   1 -10   26.28    7.03
   6   1 -10   24.91    6.41
   6   1 -10   21.43    7.01
   6   1  -9  817.67   18.87
   6   1  -9  824.06   16.80
   6   1  -9  884.49   22.56
   6   1  -8  559.05   13.89
   6   1  -8  555.24   14.26
   6   1  -8  568.68   11.39
   6   1  -7   15.76   11.12
   6   1  -7   21.98    4.05
   6   1  -7   32.16    6.68
   6   1  -6  -14.36   10.69
   6   1  -6   -0.21    2.98
   6   1  -6   -0.28    3.07
   6   1  -5    0.99    7.04
   6   1  -5   -5.08    3.65
   6   1  -5    0.58    2.47
   6   1  -4   -1.55    7.39
   6   1  -4    2.11    2.29
   6   1  -4   -0.95    2.44
   6   1  -3 1514.22   34.12
   6   1  -3 1452.08   15.51
   6   1  -2  394.00   13.08
   6   1  -1 1567.79   43.57
   6   1  -1 1438.69   15.37
   6   1   0  359.09   12.80
   6   1   0  322.25    4.79
  -6  -1   0  320.83    4.77
   6   1   1   -1.87    8.03
   6   1   1    2.59    2.28
  -6  -1  -1    5.27    3.78
   6   1   2  477.15   14.35
   6   1   2  474.31    9.45
  -6  -1  -2  478.51   10.16
   6   1   3    8.43    6.16
  -6  -1  -3   23.70    6.15
   6   1   4   39.77    4.94
  -6  -1  -4   42.22    8.08
   6   1   5   10.59    8.61
  -6  -1  -5   11.73    9.06
   6   1   6  242.88    9.29
  -6  -1  -6  228.50    9.44
   6   1   7   64.33    8.17
  -6  -1  -7   65.76   12.98
   6   1   8  433.18   20.68
  -6  -1  -8  409.44   14.73
   6   1   9  448.15   16.74
  -6  -1  -9  447.98   17.08
   6   1  10    2.42   10.67
  -6  -1 -10  -13.63   11.09
   6   2 -13   -7.61    8.91
   6   2 -12    0.50   12.09
   6   2 -11  681.94   17.84
   6   2 -11  658.78   21.26
   6   2 -10  118.33    8.91
   6   2 -10  102.07   10.15
   6   2 -10  101.15    7.65
   6   2  -9   95.37    8.97
   6   2  -9  101.52    8.44
   6   2  -9  109.16    9.47
   6   2  -8    4.37    7.55
   6   2  -8    9.49    6.00
   6   2  -8   -8.78    6.46
   6   2  -7   18.54    8.06
   6   2  -7   31.52    3.08
   6   2  -7   24.04    4.98
   6   2  -6  297.39   11.55
   6   2  -6  289.45    4.04
   6   2  -6  287.11    5.36
   6   2  -5  -15.82   12.96
   6   2  -4 1331.07   40.65
   6   2  -3 2883.25   77.02
   6   2  -2 1455.37   34.87
   6   2  -1 1902.74   55.99
   6   2   0   76.04    9.51
   6   2   1    9.78   13.58
  -6  -2  -1    5.55    1.65
   6   2   2  670.52   18.59
   6   2   2  662.31   11.06
  -6  -2  -2  654.08   11.49
   6   2   3 2153.26   53.93
   6   2   3 2121.70   38.11
  -6  -2  -3 2045.97   37.48
   6   2   4   25.25    9.20
   6   2   4   39.55    7.40
  -6  -2  -4   36.21    5.06
   6   2   5    6.85   13.45
   6   2   5   20.57    8.82
  -6  -2  -5    9.35    5.91
   6   2   6   15.37    8.55
   6   2   6    1.56    6.47
  -6  -2  -6  -17.71   10.56
   6   2   7  140.04   10.75
   6   2   7  153.61    9.62
  -6  -2  -7  148.81    9.88
   6   2   8   66.28   10.37
   6   2   8   83.42    9.70
  -6  -2  -8   79.24    9.95
   6   2   9   50.03   15.17
   6   2   9   30.91   10.29
  -6  -2  -9   45.71   10.51
   6   3 -12    0.67   10.81
   6   3 -11   -4.51    8.94
   6   3 -11   21.79    9.39
   6   3 -10   73.98    9.91
   6   3 -10   77.91    5.86
   6   3 -10   74.59    6.11
   6   3  -9   23.89    8.80
   6   3  -9   10.44    6.25
   6   3  -9    2.60    4.30
   6   3  -8    3.19   13.41
   6   3  -8   17.14    4.56
   6   3  -8   22.15    4.74
   6   3  -7   20.29    8.44
   6   3  -7   14.09    2.16
   6   3  -7   13.37    1.47
   6   3  -6  116.86   10.23
   6   3  -5  -16.73    9.17
   6   3  -4  264.46   18.62
   6   3  -3  139.31   11.25
   6   3  -2   35.51    9.95
   6   3  -1   94.28   10.74
   6   3   0  390.51   14.87
   6   3   1   10.44    9.34
   6   3   2  122.31   15.92
  -6  -3  -2  100.98    3.16
   6   3   3  349.56   13.77
  -6  -3  -3  373.36   10.01
   6   3   4  159.42   11.40
  -6  -3  -4  191.88    9.56
   6   3   5   37.15    9.54
  -6  -3  -5   29.76    9.57
   6   3   6   36.74    9.63
  -6  -3  -6   50.17    7.49
   6   3   7  131.89   11.45
  -6  -3  -7  143.33   14.81
   6   3   8   18.29    9.83
  -6  -3  -8   35.44   14.24
   6   4 -11   24.22   10.10
   6   4 -10  183.85   19.14
   6   4  -9  137.85   11.79
   6   4  -8    2.32    9.82
   6   4  -7   23.31    9.85
   6   4  -6   18.23   15.37
   6   4  -5  272.02   13.93
   6   4  -4  229.20   13.15
   6   4  -3    3.18   10.01
   6   4  -2   24.90   10.51
   6   4  -1  791.28   23.80
   6   4   0   48.60   10.11
   6   4   1  361.40   15.13
   6   4   2    9.90   14.90
  -6  -4  -2    8.43    2.83
  -6  -4  -2    4.86    2.44
   6   4   3  223.60   12.39
  -6  -4  -3  202.50    7.95
   6   4   4   43.54   10.06
  -6  -4  -4   57.76    5.51
   6   4   5   63.76   10.07
  -6  -4  -5   49.11    6.53
   6   4   6   40.12   10.10
  -6  -4  -6   45.57    7.63
   6   4   7    3.27    9.92
  -6  -4  -7   19.62   12.61
   6   5 -10   30.49   11.38
   6   5  -9   -1.72   11.33
   6   5  -8    7.49   11.26
   6   5  -7  141.36   13.08
   6   5  -6  112.58   12.77
   6   5  -5    9.20   17.15
   6   5  -4  223.41   15.05
   6   5  -3   87.47   18.38
   6   5  -2   97.01   12.75
   6   5  -1   49.21   11.53
   6   5   0  103.58   11.97
   6   5   1  101.50   11.21
   6   5   2  239.86   13.49
   6   5   3  140.09   18.59
   6   5   4   20.83   16.43
   6   5   5   24.30   10.57
   6   5   6   24.17   10.88
   6   6  -9   33.18   20.48
   6   6  -8   17.93   13.12
   6   6  -7   63.51   13.43
   6   6  -6   52.27   13.05
   6   6  -5  112.91   13.25
   6   6  -4   88.00   13.13
   6   6  -3   43.00   12.47
   6   6  -2    6.27   12.14
   6   6  -1   21.23   18.05
   6   6   0   23.25   11.16
   6   6   1    6.02   10.78
   6   6   2   29.36   11.10
   6   6   3   27.44   11.31
   6   6   4   27.88   17.55
   6   7  -7  175.40   17.18
   6   7  -6  444.97   22.85
   6   7  -5   19.07   13.92
   6   7  -4   66.26   22.39
   6   7  -3   48.78   13.53
   6   7  -2   28.04   12.60
   6   7  -1  245.70   24.98
   6   7   0   15.87   12.33
   6   7   1  177.09   15.00
   7 -13   2  -19.63   10.22
  -7  13  -2   43.86   15.42
   7 -13   3   25.17   11.14
   7 -13   3   28.24   15.74
  -7  13  -3   29.96   16.11
   7 -12  -3   26.91   17.51
   7 -12  -2   29.01    8.26
   7 -12  -2   48.32   16.73
   7 -12  -1   88.54    9.16
   7 -12  -1   80.56   17.34
  -7  12   0  161.16   17.16
  -7  12  -1   13.57   14.49
   7 -12   2    6.80   14.37
   7 -12   3   27.87   14.57
   7 -12   4   88.01   15.75
   7 -12   5   92.96   24.12
  -7  12  -5   65.13   15.59
   7 -12   6   -6.69   24.00
  -7  12  -6  -10.58   15.34
   7 -12   7  376.81   22.74
  -7  12  -7  328.07   23.15
   7 -11  -5   64.92   17.64
   7 -11  -4   24.04   16.85
   7 -11  -3  360.76   16.28
   7 -11  -3  441.46   22.96
   7 -11  -2   50.83   15.25
  -7  11   1   37.42   14.52
   7 -11   2   75.33   14.40
   7 -11   3   46.56   13.79
  -7  11  -3   49.25   13.94
   7 -11   4  113.33   14.89
  -7  11  -4   88.60   14.16
   7 -11   5   39.93   13.36
  -7  11  -5    7.48   14.43
   7 -11   6   -5.48   22.61
  -7  11  -6   14.95   22.18
   7 -11   7  111.23   25.18
  -7  11  -7   87.87   16.89
   7 -11   8  106.27   16.31
  -7  11  -8   74.79   17.42
   7 -11   9   31.74   16.17
  -7  11  -9   45.01   16.48
   7 -10  -7   41.42   16.30
   7 -10  -7    4.49   17.01
   7 -10  -6   36.92   16.13
   7 -10  -5  178.63   18.55
   7 -10  -4   30.89   14.97
   7 -10  -3  299.78   19.20
   7 -10  -2   97.99   15.50
   7 -10  -1  -11.97   19.79
  -7  10   1  -12.31   13.07
   7 -10   0    1.90   12.43
  -7  10   0   -5.27   12.03
   7 -10   1  136.02   14.00
  -7  10  -1  103.70   13.83
   7 -10   2   22.47   12.14
  -7  10  -2   13.53   12.44
   7 -10   3   28.28   12.25
  -7  10  -3   14.86   12.14
   7 -10   4   75.08   13.10
  -7  10  -4   31.20   13.54
   7 -10   5   99.32   14.43
  -7  10  -5  109.54   22.94
   7 -10   6  161.52   16.48
  -7  10  -6  188.62   16.02
   7 -10   7  138.38   15.03
  -7  10  -7   76.69   15.94
   7 -10   8  101.06   15.91
  -7  10  -8   86.47   24.99
   7 -10   9   44.13   24.26
  -7  10  -9   51.52   15.67
   7 -10  10    0.12   15.75
  -7  10 -10    0.97   25.32
   7  -9  -8  201.68   18.93
   7  -9  -8  221.29   19.93
   7  -9  -7   25.31   14.36
   7  -9  -7   33.70   15.28
   7  -9  -6   17.37   13.74
   7  -9  -5   33.30   13.89
   7  -9  -4  640.13   25.18
   7  -9  -3  634.24   23.84
   7  -9  -2  113.73   20.08
  -7   9   2   99.99   13.39
   7  -9  -1   30.16   11.89
  -7   9   1   27.36   11.50
   7  -9   0  162.51   13.46
  -7   9   0  172.19   13.67
   7  -9   1   36.40   11.09
  -7   9  -1    2.71   11.32
   7  -9   2  676.41   22.83
   7  -9   3  627.12   21.91
   7  -9   4    4.01   11.46
  -7   9  -4  108.87   19.10
   7  -9   5   38.40   11.99
  -7   9  -5   60.49   11.88
   7  -9   6  472.50   20.60
  -7   9  -6  443.68   19.44
   7  -9   7   52.58   13.24
  -7   9  -7   66.51   13.69
   7  -9   8   47.92   13.69
  -7   9  -8   27.68   13.84
   7  -9   9   16.48   14.50
  -7   9  -9   20.17   14.07
   7  -9  10  366.96   21.96
  -7   9 -10  345.81   22.55
   7  -9  11   88.04   16.84
  -7   9 -11   37.30   26.68
   7  -8  -9   61.78   15.14
   7  -8  -9   66.60   16.09
   7  -8  -8  159.08   16.53
   7  -8  -8  195.38   26.84
   7  -8  -7   -7.25   12.53
   7  -8  -7   20.61   13.77
   7  -8  -6   -0.44    3.30
   7  -8  -6   15.89   19.41
   7  -8  -5    7.45   12.24
   7  -8  -4  382.62   17.47
   7  -8  -3   18.41   17.74
   7  -8  -2   24.21   10.59
  -7   8   2   29.01   10.42
   7  -8  -1  213.35   13.52
  -7   8   1  206.50   13.12
   7  -8   0  129.33   11.47
  -7   8   0  127.70   11.58
   7  -8   1   17.46   10.01
  -7   8  -1   12.30    9.72
   7  -8   2   41.25   10.89
  -7   8  -2   67.14   10.31
   7  -8   3 1015.47   36.93
  -7   8  -3  943.48   27.48
   7  -8   4   17.11   17.31
  -7   8  -4   32.31   10.64
   7  -8   5   35.14   16.93
  -7   8  -5   20.56   10.96
   7  -8   6   63.65   18.14
  -7   8  -6   57.95   12.39
   7  -8   7   25.54   18.20
  -7   8  -7   38.22   18.70
   7  -8   8   40.95   19.24
  -7   8  -8    9.20   12.71
   7  -8   9   52.43   21.73
  -7   8  -9   52.39   21.80
   7  -8  10  253.30   18.37
  -7   8 -10  242.31   19.17
   7  -8  11   89.20   16.64
  -7   8 -11  101.52   17.71
   7  -7 -10   80.42   15.24
   7  -7 -10   87.91   25.27
   7  -7  -9   98.08   14.06
   7  -7  -9   86.03   15.07
   7  -7  -8  309.66   17.35
   7  -7  -8  337.37   18.01
   7  -7  -7  116.67   12.75
   7  -7  -7   81.00   20.60
   7  -7  -6   49.04    6.10
   7  -7  -6   64.91   12.22
   7  -7  -5    1.92   10.56
   7  -7  -4  717.53   30.85
   7  -7  -3  340.32   21.89
   7  -7  -2  114.68   11.22
  -7   7   2  114.35   11.07
   7  -7  -1 1854.34   47.53
  -7   7   1 1816.55   58.08
   7  -7   0   65.49   15.12
  -7   7   0   46.98   15.66
   7  -7   1    6.12   13.72
  -7   7  -1  -11.30    8.60
   7  -7   2  409.84   14.70
  -7   7  -2  395.69   14.55
   7  -7   3   31.67    9.45
  -7   7  -3   29.16    9.51
   7  -7   4  156.31   11.45
  -7   7  -4  164.81   11.99
   7  -7   5   13.69    9.88
  -7   7  -5   21.04   10.47
   7  -7   6 1252.68   33.97
  -7   7  -6 1230.11   45.82
   7  -7   7   65.62   11.76
  -7   7  -7   79.11   11.98
   7  -7   8  127.54   13.28
  -7   7  -8  146.25   14.13
   7  -7   9   20.18   12.22
  -7   7  -9   17.24   12.84
   7  -7  10   17.19   13.64
  -7   7 -10    0.26   13.73
   7  -7  11   73.29   15.06
  -7   7 -11   72.89   15.86
   7  -6 -11   11.46   14.03
   7  -6 -11   21.42   14.97
   7  -6 -10   -3.84   12.73
   7  -6 -10    3.08   13.41
   7  -6  -9   14.78   11.60
   7  -6  -9    1.19   12.52
   7  -6  -8   16.78   10.71
   7  -6  -8   20.54   11.54
   7  -6  -7   52.57    5.60
   7  -6  -7   43.50   10.88
   7  -6  -7   40.52   11.09
   7  -6  -6   38.91    4.40
   7  -6  -6   37.62   10.28
   7  -6  -5   14.69   15.21
   7  -6  -4 1765.00   56.13
   7  -6  -3    1.34   13.55
   7  -6  -2    7.62   13.32
  -7   6   2   13.14   13.04
   7  -6  -1  919.03   30.00
  -7   6   1  900.27   22.27
   7  -6   0   28.89    8.49
  -7   6   0   43.18    8.37
   7  -6   1  536.34   15.85
  -7   6  -1  553.39   15.43
   7  -6   2   19.43    8.17
  -7   6  -2   26.28   13.23
   7  -6   3   98.02   14.50
  -7   6  -3  103.11   14.67
   7  -6   4  842.46   21.85
  -7   6  -4  847.12   30.60
   7  -6   5  247.09   12.91
  -7   6  -5  235.40   19.01
   7  -6   6   81.53   10.84
  -7   6  -6   79.82   11.24
   7  -6   7  196.49   12.57
  -7   6  -7  177.66   12.83
   7  -6   8    2.21   10.44
  -7   6  -8   27.00   17.06
   7  -6   9  127.82   13.27
  -7   6  -9  125.24   13.47
   7  -6  10  116.54   14.07
  -7   6 -10   98.31   14.75
   7  -6  11  174.60   24.64
  -7   6 -11  102.87   16.46
   7  -5 -11   60.05   13.61
   7  -5 -11   68.12   22.99
   7  -5 -10   36.58   12.48
   7  -5 -10   43.72   13.17
   7  -5  -9   25.61   16.92
   7  -5  -9  -18.86   11.11
   7  -5  -8   34.73    3.68
   7  -5  -8   53.21   15.81
   7  -5  -8   40.66   16.70
   7  -5  -7    3.05    6.12
   7  -5  -7    5.68   14.25
   7  -5  -7   20.04    9.28
   7  -5  -6   78.70    7.81
   7  -5  -6   74.38    9.85
   7  -5  -5  800.18   15.24
   7  -5  -5  754.03   27.94
   7  -5  -4   23.44   12.99
   7  -5  -3  171.24   14.40
   7  -5  -2  335.07   11.70
  -7   5   2  366.47   16.93
   7  -5  -1  461.59   13.06
  -7   5   1  436.62   12.76
   7  -5   0  627.34   15.72
  -7   5   0  615.72   15.49
   7  -5   1    6.64    7.19
  -7   5  -1    8.31    7.27
   7  -5   2   19.62    7.30
  -7   5  -2   16.70    7.39
   7  -5   3   -1.27    7.45
  -7   5  -3   10.36    7.41
   7  -5   4   -5.09   12.01
  -7   5  -4    6.72    8.23
   7  -5   5  429.96   14.53
  -7   5  -5  403.77   14.55
   7  -5   6  180.30   11.12
  -7   5  -6  182.90   11.68
   7  -5   7   12.69    9.37
  -7   5  -7    1.09    9.54
   7  -5   8   37.39   10.72
  -7   5  -8   52.77   10.82
   7  -5   9   46.53   11.51
  -7   5  -9   47.89   11.88
   7  -5  10   -7.52   18.95
  -7   5 -10    6.32   12.55
   7  -5  11  116.21   14.84
  -7   5 -11  108.07   15.54
   7  -4 -12    3.26   13.20
   7  -4 -12   18.28   13.68
   7  -4 -11   18.38   18.99
   7  -4 -11   35.70   13.06
   7  -4 -10   20.59   10.66
   7  -4 -10    4.64   11.47
   7  -4  -9   99.95    6.70
   7  -4  -9  105.15   11.33
   7  -4  -9  126.99   11.62
   7  -4  -8  180.07    5.83
   7  -4  -8  173.10   11.03
   7  -4  -8  176.13   12.01
   7  -4  -7    5.34    4.52
   7  -4  -7    5.75    8.17
   7  -4  -7   26.23    8.35
   7  -4  -6  168.33    6.47
   7  -4  -6  169.73    9.59
   7  -4  -6  153.59   14.80
   7  -4  -5  273.16   11.55
   7  -4  -5  251.51   15.90
   7  -4  -4    3.71    7.03
   7  -4  -3 1363.33   29.21
   7  -4  -2  788.94   17.61
  -7   4   2  770.00   22.46
   7  -4  -1   54.14    6.79
  -7   4   1   46.79    6.65
   7  -4   0 1130.96   23.32
  -7   4   0 1113.61   28.33
   7  -4   1   83.09    7.02
  -7   4  -1   78.64    7.08
   7  -4   2   75.55    7.12
  -7   4  -2   86.04   11.20
   7  -4   3  189.34   13.20
  -7   4  -3  176.76    9.31
   7  -4   4  751.99   17.94
  -7   4  -4  738.10   18.18
   7  -4   5 3036.89   79.91
  -7   4  -5 2968.10   80.25
   7  -4   6  110.02    9.25
  -7   4  -6  106.73    9.78
   7  -4   7  128.23   10.33
  -7   4  -7  109.76   10.81
   7  -4   8   13.87    9.46
  -7   4  -8    1.31   10.07
   7  -4   9   21.12   10.86
  -7   4  -9   33.20   11.13
   7  -4  10  387.81   26.85
  -7   4 -10  427.51   28.46
   7  -4  11  344.82   18.24
  -7   4 -11  278.91   18.98
   7  -3 -12   29.96   12.25
   7  -3 -12   63.52   20.81
   7  -3 -11  145.94   13.25
   7  -3 -11  199.83   14.14
   7  -3 -10  150.77    5.76
   7  -3 -10  132.53   17.61
   7  -3 -10  174.13   12.95
   7  -3  -9  126.12    5.77
   7  -3  -9  129.01   10.12
   7  -3  -9  149.11   16.61
   7  -3  -8   -3.80    4.71
   7  -3  -8   -2.66    7.99
   7  -3  -8   -1.21    8.24
   7  -3  -7   25.66    7.93
   7  -3  -7   21.91    7.22
   7  -3  -7   26.64    7.47
   7  -3  -6  109.72    6.33
   7  -3  -6  107.36   11.34
   7  -3  -6  115.57    8.08
   7  -3  -5   97.81   10.11
   7  -3  -5   86.42    7.22
   7  -3  -4  231.78    8.48
   7  -3  -4  207.33    8.40
   7  -3  -3   -9.07    8.70
   7  -3  -2  171.97    7.17
  -7   3   2  167.59    7.05
   7  -3  -1  321.18    8.80
  -7   3   1  315.88    8.78
   7  -3   0  797.16   19.93
  -7   3   0  740.86   14.89
   7  -3   1   81.91    6.12
  -7   3  -1   76.70    9.29
   7  -3   2  175.33   10.78
  -7   3  -2  164.31    7.73
   7  -3   3   27.44    6.14
  -7   3  -3   11.51    9.98
   7  -3   4  356.55   10.92
  -7   3  -4  354.36   15.44
   7  -3   5  289.53   10.62
  -7   3  -5  274.38   15.71
   7  -3   6  136.02    9.13
  -7   3  -6  110.44    9.34
   7  -3   7  142.78   10.38
  -7   3  -7  171.35   10.84
   7  -3   8    2.18    9.39
  -7   3  -8   12.96   15.29
   7  -3   9  385.79   16.08
  -7   3  -9  383.05   17.01
   7  -3  10   52.55   18.97
  -7   3 -10   53.54   12.69
   7  -3  11  108.99   14.59
  -7   3 -11  126.82   14.59
   7  -2 -12   16.57   10.85
   7  -2 -12   12.30   11.41
   7  -2 -11   17.37    5.19
   7  -2 -11   26.58   10.20
   7  -2 -11   13.04   16.11
   7  -2 -10  244.57   11.44
   7  -2 -10  267.78   17.64
   7  -2 -10  268.70   13.03
   7  -2  -9   15.14    5.05
   7  -2  -9    7.72   12.26
   7  -2  -9   16.76   12.65
   7  -2  -8   76.39    6.04
   7  -2  -8   87.43    7.76
   7  -2  -8   90.63    8.14
   7  -2  -7  640.36   14.02
   7  -2  -7  652.76   15.36
   7  -2  -7  660.96   15.16
   7  -2  -6  388.06   14.88
   7  -2  -6  416.13   14.52
   7  -2  -6  402.37   10.74
   7  -2  -5   76.27    6.98
   7  -2  -5   81.28    9.23
   7  -2  -5   74.21    6.04
   7  -2  -4  130.24    8.18
   7  -2  -4  126.11    6.31
   7  -2  -3   88.75    7.48
   7  -2  -3   76.94    8.22
   7  -2  -2  117.10    8.26
   7  -2  -1  468.71    9.39
  -7   2   1  466.25   12.54
   7  -2   0  172.52    5.95
  -7   2   0  154.58    8.63
   7  -2   1  565.81   10.85
  -7   2  -1  550.49   14.55
   7  -2   2   32.81    7.97
  -7   2  -2   22.53    8.31
   7  -2   3   25.52    5.48
  -7   2  -3   10.96    5.93
   7  -2   4  196.02    7.95
  -7   2  -4  172.67    8.02
   7  -2   5  289.67   10.12
  -7   2  -5  260.69    9.81
   7  -2   6   10.88    7.25
  -7   2  -6   -9.76    7.49
   7  -2   7  157.02   14.93
  -7   2  -7  117.48   15.40
   7  -2   8  208.72   11.89
  -7   2  -8  207.32   12.38
   7  -2   9   64.84   11.24
  -7   2  -9  101.28   18.02
   7  -2  10   -0.02   11.41
  -7   2 -10   22.76   11.68
   7  -2  11   43.87   13.13
  -7   2 -11   66.04   13.85
   7  -1 -12   30.12    9.98
   7  -1 -12   13.72   10.45
   7  -1 -11   51.02   10.05
   7  -1 -11   53.33    9.51
   7  -1 -11   79.69   15.11
   7  -1 -10  256.23   15.95
   7  -1 -10  255.08   11.69
   7  -1  -9  256.26    8.74
   7  -1  -9  244.43   10.15
   7  -1  -9  286.81   15.16
   7  -1  -8   81.40   10.26
   7  -1  -8   61.99    6.75
   7  -1  -8   68.97    7.05
   7  -1  -7   12.93    6.39
   7  -1  -7   18.71    5.56
   7  -1  -7    8.04    5.47
   7  -1  -6    6.27    6.91
   7  -1  -6   24.52    5.17
   7  -1  -6    8.90    7.85
   7  -1  -5  297.72   10.62
   7  -1  -5  308.88    7.47
   7  -1  -5  303.32    7.49
   7  -1  -4  549.91   14.71
   7  -1  -4  512.19   12.33
   7  -1  -4  527.08    9.84
   7  -1  -3  148.27    9.61
   7  -1  -3  168.63    5.06
   7  -1  -2  469.84   13.85
   7  -1  -2  496.09   10.49
   7  -1  -1   32.15    8.29
   7  -1  -1   28.44    5.59
  -7   1   1   34.42    3.65
   7  -1   0   40.58    5.82
  -7   1   0   30.82    6.12
   7  -1   1    8.42    6.17
  -7   1  -1    7.55    6.25
   7  -1   2  188.16    6.24
  -7   1  -2  198.19    6.56
   7  -1   3  659.64   12.93
  -7   1  -3  644.51   17.27
   7  -1   4   35.66    5.84
  -7   1  -4   27.82    5.87
   7  -1   5  790.88   17.12
  -7   1  -5  780.55   17.46
   7  -1   6  166.89   13.32
  -7   1  -6  162.05   13.68
   7  -1   7   -1.89    7.85
  -7   1  -7    1.39    8.33
   7  -1   8   11.41    8.92
  -7   1  -8   14.38   14.95
   7  -1   9   87.29   16.92
  -7   1  -9   81.97   12.12
   7  -1  10  126.73   12.71
  -7   1 -10  129.57   13.69
   7   0 -12   36.73    9.30
   7   0 -12   44.35    9.80
   7   0 -11    9.14   10.75
   7   0 -11   10.61   12.59
   7   0 -11   27.59   13.28
   7   0 -10   -0.73    6.76
   7   0 -10   -2.52    6.94
   7   0 -10   -4.02    7.40
   7   0  -9  231.35    9.83
   7   0  -9  233.89   12.62
   7   0  -9  243.20   13.34
   7   0  -8    0.08    7.04
   7   0  -8   -2.08    5.31
   7   0  -8    1.20    8.53
   7   0  -7  143.40    8.98
   7   0  -7  146.07    6.11
   7   0  -7  158.96    9.28
   7   0  -6  227.00   10.12
   7   0  -6  215.38    8.58
   7   0  -6  234.18    8.68
   7   0  -5    9.44    7.81
   7   0  -5    2.70    5.12
   7   0  -5    7.99    5.41
   7   0  -4  679.07   18.08
   7   0  -4  671.39    9.72
   7   0  -4  698.56    9.89
   7   0  -3   50.53    8.90
   7   0  -3   55.50    4.19
   7   0  -3   58.93    4.21
   7   0  -2   25.55    8.71
   7   0  -2   20.43    3.62
   7   0  -1   48.66    9.25
   7   0  -1   28.47    3.87
   7   0   0    2.03    8.78
   7   0   0   -2.32    4.20
  -7   0   0   -0.59    4.28
   7   0   1    6.27    9.01
   7   0   1   10.88    5.08
  -7   0  -1    7.19    5.40
   7   0   2   47.06    6.38
  -7   0  -2   49.45    4.47
   7   0   3   37.13    7.24
  -7   0  -3   42.87    5.02
   7   0   4   19.42    5.33
  -7   0  -4    7.34    5.41
   7   0   5  242.92    8.62
  -7   0  -5  225.57    9.02
   7   0   6   22.10    6.90
  -7   0  -6   10.91    7.40
   7   0   7    4.29    7.75
  -7   0  -7    4.32   13.20
   7   0   8   41.45    9.14
  -7   0  -8   30.08   10.02
   7   0   9   11.28   10.26
  -7   0  -9   15.79   10.85
   7   0  10    7.48   11.45
  -7   0 -10   36.29   18.79
   7   1 -12  141.49   14.95
   7   1 -12  168.67   11.03
   7   1 -11    6.39   12.58
   7   1 -11   10.36    7.16
   7   1 -11    7.77   11.84
   7   1 -10  201.34   10.61
   7   1 -10  202.48    8.31
   7   1 -10  231.12    9.18
   7   1  -9   12.15    7.97
   7   1  -9   19.11    8.15
   7   1  -9   22.47    5.77
   7   1  -8  332.74   12.58
   7   1  -8  346.55   10.78
   7   1  -8  346.98    8.15
   7   1  -7   15.11    8.39
   7   1  -7   19.71    3.65
   7   1  -7   15.46    3.83
   7   1  -6   21.84    8.65
   7   1  -6   37.58    2.87
   7   1  -6   39.61    4.72
   7   1  -5  728.68   26.49
   7   1  -5  661.92    8.69
   7   1  -5  698.67    7.94
   7   1  -4  986.95   25.69
   7   1  -3  393.65   14.52
   7   1  -2  116.01   10.62
   7   1  -1 1753.08   44.37
   7   1   0   -6.39    9.51
   7   1   0    3.70    1.24
   7   1   1   19.18    9.59
   7   1   1   12.69    3.57
  -7  -1  -1   10.80    3.87
   7   1   2  224.50   18.72
   7   1   2  217.76    7.12
  -7  -1  -2  226.86    5.62
   7   1   3   -4.43    9.39
   7   1   3    5.89    6.36
  -7  -1  -3    5.63    4.32
   7   1   4   21.26   10.09
   7   1   4   29.87    5.11
  -7  -1  -4   30.78    8.56
   7   1   5  112.76   10.99
   7   1   5   96.34    7.20
  -7  -1  -5  107.13   11.03
   7   1   6  104.00   11.19
   7   1   6   95.95    8.21
  -7  -1  -6   75.68   12.86
   7   1   7  884.06   29.33
  -7  -1  -7  923.79   24.00
   7   1   8   79.68    9.86
  -7  -1  -8   70.02   10.72
   7   1   9  463.59   19.44
   7   1   9  493.45   17.99
  -7  -1  -9  479.75   26.41
   7   2 -11  728.72   28.36
   7   2 -10   91.60   15.72
   7   2  -9   88.23   15.59
   7   2  -9   94.88    7.41
   7   2  -9   72.46    5.20
   7   2  -8   19.63    8.59
   7   2  -8    5.99    3.04
   7   2  -8    8.09    5.13
   7   2  -7  -11.02    9.00
   7   2  -7    1.26    2.74
   7   2  -6  -10.75    9.24
   7   2  -5   33.71    9.85
   7   2  -4   22.01   15.36
   7   2  -3   13.01    9.80
   7   2  -2  -20.92   10.33
   7   2  -1  193.14   12.91
   7   2   0   10.99   10.46
   7   2   1   20.99   10.19
   7   2   2  -15.54   15.29
  -7  -2  -2    1.05    4.07
   7   2   3  -13.79   10.21
   7   2   3   -7.18    3.66
  -7  -2  -3   -4.32    4.17
   7   2   4  157.92   12.71
   7   2   4  151.79    8.96
  -7  -2  -4  166.48    6.97
   7   2   5  100.51   11.36
   7   2   5   97.57    9.80
  -7  -2  -5   74.81    7.18
   7   2   6   19.67   10.54
   7   2   6   17.38   10.67
  -7  -2  -6   12.68   11.54
   7   2   7   82.09   11.79
   7   2   7   76.64   13.35
  -7  -2  -7   80.93    9.44
   7   2   8    6.73   11.29
   7   2   8  -20.76   14.70
  -7  -2  -8   21.07   14.84
   7   3 -11   53.15   16.42
   7   3 -10  118.50   11.43
   7   3  -9   76.78   11.21
   7   3  -8  320.60   14.91
   7   3  -7    4.34   10.34
   7   3  -6   25.77   16.70
   7   3  -5   72.67   11.43
   7   3  -4    7.51   10.52
   7   3  -3  -15.51   10.64
   7   3  -2  538.20   20.10
   7   3  -1  209.06   14.19
   7   3   0   -2.00   10.53
   7   3   1   18.90   10.09
   7   3   2   -1.07   10.28
   7   3   3   83.20   18.31
   7   3   4   -4.20   10.55
   7   3   5   41.01   11.26
   7   3   6   79.07   12.45
   7   3   7  141.69   13.37
  -7  -3  -7  116.85   15.14
   7   4 -10   60.68   12.23
   7   4  -9   13.52   11.43
   7   4  -8   44.43   17.81
   7   4  -7   95.36   12.76
   7   4  -6    5.80   11.54
   7   4  -5  150.34   13.23
   7   4  -4  529.56   20.59
   7   4  -3   83.22   20.36
   7   4  -2   66.55   12.53
   7   4  -1  -10.27   11.53
   7   4   0   57.69   12.40
   7   4   1   19.93   11.53
   7   4   2   44.84   11.87
   7   4   3  495.52   27.95
   7   4   4   60.41   18.42
   7   4   5   -9.19   17.69
   7   5  -9   25.50   12.71
   7   5  -8   23.17   12.76
   7   5  -7   66.45   21.73
   7   5  -6  258.90   17.32
   7   5  -5    3.70   12.49
   7   5  -4    9.22   12.61
   7   5  -3   42.69   20.94
   7   5  -2   20.39   12.62
   7   5  -1   -4.16   12.38
   7   5   0   -9.15   11.79
   7   5   1   24.47   12.24
   7   5   2   21.32   11.88
   7   5   3  -21.28   12.19
   7   6  -6  136.44   24.97
   7   6  -5  -29.72   14.27
   7   6  -4  -22.00   21.44
   7   6  -3  231.36   17.89
   7   6  -2  354.85   20.17
   7   6  -1  -19.21   20.97
   7   6   0   -3.71   13.30
   8 -12  -1   24.67   16.50
   8 -12   0   51.85   16.27
  -8  12   0   71.42   16.90
  -8  12  -1    4.45   15.50
   8 -12   4   27.15   15.62
   8 -12   5   23.05   15.82
  -8  12  -5   50.28   15.87
   8 -11  -4  117.68   19.05
   8 -11  -3   12.69   17.60
   8 -11  -2  467.10   37.47
   8 -11  -1   20.78   14.94
  -8  11   1   30.12   14.36
   8 -11   0   43.56   14.40
  -8  11  -3   85.17   15.77
   8 -11   4  215.25   17.82
  -8  11  -4  202.54   17.50
   8 -11   5   90.18   15.48
  -8  11  -5   98.11   16.68
   8 -11   6  -16.85   15.29
  -8  11  -6   -9.55   14.82
   8 -11   7   13.86   15.19
  -8  11  -7   32.04   16.21
   8 -10  -6   18.95   16.50
   8 -10  -5    5.79   24.13
   8 -10  -4   58.44   15.55
   8 -10  -3  206.26   27.28
   8 -10  -2   78.97   15.34
   8 -10  -1  210.47   16.73
  -8  10   1  193.46   16.65
   8 -10   0   15.71   12.87
  -8  10   0   -6.10   13.07
   8 -10   1  222.76   16.80
  -8  10  -1  223.33   16.62
  -8  10  -2   15.72   12.66
  -8  10  -3  234.68   16.94
   8 -10   4  109.60   15.12
  -8  10  -4  130.81   24.18
   8 -10   5   34.04   13.15
  -8  10  -5    5.29   14.08
   8 -10   6  272.01   18.89
  -8  10  -6  256.28   19.41
   8 -10   7  179.11   17.04
  -8  10  -7  151.05   17.12
   8 -10   8   22.57   15.81
  -8  10  -8   63.53   15.99
   8  -9  -7   15.10   14.64
   8  -9  -7   34.70   15.97
   8  -9  -6   38.02   23.29
   8  -9  -5   -7.01   14.14
   8  -9  -4   10.03   13.50
   8  -9  -3   99.74   22.46
   8  -9  -2   -7.89   12.40
  -8   9   2    1.07   12.10
   8  -9  -1   19.12   11.66
  -8   9   1   -4.79   11.56
   8  -9   0   30.96   11.86
   8  -9   1   51.58   12.25
   8  -9   2   64.44   12.09
   8  -9   3    3.42   11.84
  -8   9  -3   17.28   11.77
   8  -9   4   23.42   18.78
  -8   9  -4   32.02   12.50
   8  -9   5   38.83   19.68
  -8   9  -5   16.07   12.79
   8  -9   6   16.94   20.11
  -8   9  -6  -11.57   13.15
   8  -9   7  132.40   23.94
  -8   9  -7  190.19   16.08
   8  -9   8  -21.71   14.73
  -8   9  -8  -36.45   15.05
   8  -9   9   40.71   15.24
  -8   9  -9   23.18   15.16
   8  -8  -8    9.55   14.01
   8  -8  -8    3.18   14.97
   8  -8  -7   69.74   13.98
   8  -8  -7   50.34   15.06
   8  -8  -6   77.48    8.18
   8  -8  -6  101.68   14.60
   8  -8  -5  253.84   16.51
   8  -8  -4   58.86   12.85
   8  -8  -3   55.08   18.43
   8  -8  -2    5.19   11.12
  -8   8   2   16.26   10.82
   8  -8  -1   78.35   11.56
  -8   8   1   65.59   11.27
   8  -8   0    7.58   10.25
  -8   8   0   -0.86   10.69
   8  -8   1  246.02   13.90
  -8   8  -1  213.01   14.21
   8  -8   2  265.80   14.33
  -8   8  -2  232.00   14.05
   8  -8   3   89.53   11.81
  -8   8  -3   91.59   11.96
   8  -8   4   37.64   11.08
  -8   8  -4   19.30   11.19
   8  -8   5   85.90   12.13
  -8   8  -5   67.27   19.34
   8  -8   6   43.96   12.04
  -8   8  -6   21.71   12.32
   8  -8   7  113.24   14.18
  -8   8  -7   96.90   14.26
   8  -8   8   29.66   13.63
  -8   8  -8   26.65   22.33
   8  -8   9  209.75   17.04
  -8   8  -9  173.38   17.94
   8  -8  10   71.47   24.29
  -8   8 -10   62.02   25.78
   8  -7  -9   23.71   13.64
   8  -7  -9   32.05   14.52
   8  -7  -8   12.12   12.51
   8  -7  -8    8.08   13.28
   8  -7  -7   14.48   11.86
   8  -7  -7    7.37   19.83
   8  -7  -6    8.34    8.08
   8  -7  -6    7.30   11.90
   8  -7  -5  171.07   13.39
   8  -7  -4   -7.32   16.82
   8  -7  -3  157.20   18.50
   8  -7  -2   68.75   10.67
  -8   7   2   68.62   10.41
   8  -7  -1  296.82   13.74
  -8   7   1  279.69   13.45
   8  -7   0   90.28   10.74
  -8   7   0  109.82   10.77
   8  -7   1   72.36   10.31
   8  -7   2   16.26   14.91
   8  -7   3   53.61   15.68
  -8   7  -3   44.68   16.45
   8  -7   4   40.09   16.64
  -8   7  -4   36.39   16.99
   8  -7   5  491.28   18.88
  -8   7  -5  529.55   19.15
   8  -7   6  121.98   11.92
  -8   7  -6  104.76   12.86
   8  -7   7  143.05   13.61
  -8   7  -7  146.57   21.98
   8  -7   8   13.83   19.23
  -8   7  -8  -15.67   12.97
   8  -7   9   38.27   20.16
  -8   7  -9   -6.82   13.60
   8  -7  10   12.76   14.35
  -8   7 -10   28.01   14.83
   8  -6 -10   84.54   14.46
   8  -6 -10   68.79   14.72
   8  -6  -9  130.35   14.04
   8  -6  -9  122.34   22.21
   8  -6  -8  106.61   13.06
   8  -6  -8  147.99   14.04
   8  -6  -7    2.05    4.65
   8  -6  -7   14.06   10.67
   8  -6  -7    6.32   17.39
   8  -6  -6  651.79   14.34
   8  -6  -6  655.63   22.36
   8  -6  -5  158.01   12.12
   8  -6  -4   23.96   15.59
   8  -6  -3  168.95   17.03
   8  -6  -2   35.59   14.62
  -8   6   2   18.17    9.16
   8  -6  -1   65.88    9.35
  -8   6   1   82.39   13.86
   8  -6   0    9.05    8.37
  -8   6   0   -9.23   13.29
   8  -6   1   -2.92    8.35
  -8   6  -1    2.84    8.28
   8  -6   2   -0.61    8.60
  -8   6  -2   -5.59    8.88
   8  -6   3   -1.40    8.97
  -8   6  -3   -1.53    8.93
   8  -6   4  599.76   18.59
  -8   6  -4  574.15   18.70
   8  -6   5 1110.24   39.57
  -8   6  -5 1114.27   31.09
   8  -6   6  163.27   18.76
  -8   6  -6  189.88   19.98
   8  -6   7  151.90   19.95
  -8   6  -7  163.80   13.32
   8  -6   8   16.94   11.14
  -8   6  -8  -13.19   11.84
   8  -6   9   13.36   12.18
  -8   6  -9   -5.46   12.96
   8  -6  10    7.46   13.21
  -8   6 -10   21.14   13.98
   8  -5 -10    8.44   11.89
   8  -5 -10   -6.29   12.13
   8  -5  -9   -2.86   17.14
   8  -5  -9   16.78   11.20
   8  -5  -8   23.10    4.97
   8  -5  -8   18.29   15.76
   8  -5  -8   36.22   11.02
   8  -5  -7  105.62    9.55
   8  -5  -7  146.47   16.56
   8  -5  -7  113.03   11.80
   8  -5  -6  391.67   14.19
   8  -5  -6  366.30   15.14
   8  -5  -5  780.20   16.96
   8  -5  -5  748.50   21.22
   8  -5  -4  170.16   10.83
   8  -5  -3  296.52   12.15
   8  -5  -2  171.22    9.76
  -8   5   2  154.14    9.58
   8  -5  -1  122.92    8.85
  -8   5   1  123.41   13.53
   8  -5   0   28.55   12.07
  -8   5   0    5.60    7.79
   8  -5   1  479.87   13.93
  -8   5  -1  436.82   13.48
   8  -5   2  316.16   11.79
  -8   5  -2  302.91   12.30
   8  -5   3  121.10    9.38
  -8   5  -3  114.33   14.78
   8  -5   4   63.09    9.00
  -8   5  -4   84.01   14.81
   8  -5   5   66.84   15.04
  -8   5  -5   40.76   15.31
   8  -5   6  309.39   19.64
  -8   5  -6  264.90   13.79
   8  -5   7  161.29   11.90
  -8   5  -7  114.58   12.34
   8  -5   8  231.28   14.41
  -8   5  -8  231.95   22.24
   8  -5   9   53.24   12.36
  -8   5  -9   83.09   13.19
   8  -5  10  128.67   15.38
  -8   5 -10  141.60   15.63
   8  -4 -11   28.29   12.11
   8  -4 -11   21.31   12.93
   8  -4 -10  127.56   12.47
   8  -4 -10  114.64   20.12
   8  -4  -9   32.08    5.41
   8  -4  -9   47.81   10.46
   8  -4  -9   57.90   10.79
   8  -4  -8   10.02    5.43
   8  -4  -8    3.15    8.70
   8  -4  -8   -7.79   14.88
   8  -4  -7   90.68   10.02
   8  -4  -7  105.60    8.95
   8  -4  -7   69.68    9.96
   8  -4  -6  178.06    7.97
   8  -4  -6  173.03    9.69
   8  -4  -6  179.75   10.46
   8  -4  -5   53.70    7.20
   8  -4  -5   46.65    8.23
   8  -4  -4  142.32    8.40
   8  -4  -4  133.93    9.08
   8  -4  -3    4.82   11.54
   8  -4  -2  100.95    7.56
  -8   4   2   84.35    7.69
   8  -4  -1    4.77    6.80
  -8   4   1   12.80   10.32
   8  -4   0  291.39   14.22
  -8   4   0  268.49    9.91
   8  -4   1   49.62    7.13
  -8   4  -1   49.03   10.91
   8  -4   2    3.36    6.92
  -8   4  -2    2.95    7.02
   8  -4   3   19.52   11.09
  -8   4  -3   -2.51    7.46
   8  -4   4   25.44   12.31
  -8   4  -4   31.22    8.25
   8  -4   5    4.02   12.55
  -8   4  -5   -5.96    8.32
   8  -4   6  -17.18   13.75
  -8   4  -6   -5.41    8.81
   8  -4   7  197.07   18.18
  -8   4  -7  168.44   18.72
   8  -4   8   48.53   10.87
  -8   4  -8   26.66   11.24
   8  -4   9    3.34   10.98
  -8   4  -9  -32.61   12.13
   8  -4  10   10.73   12.45
  -8   4 -10    8.96   13.03
   8  -3 -11   31.78   17.43
   8  -3 -11   42.65   12.08
   8  -3 -10   77.54    9.66
   8  -3 -10  107.09   16.71
   8  -3 -10  116.07   17.67
   8  -3  -9  154.90    7.47
   8  -3  -9  167.09   10.95
   8  -3  -9  181.94   11.39
   8  -3  -8   17.68    9.32
   8  -3  -8   24.93    8.03
   8  -3  -8   29.80    8.65
   8  -3  -7   62.44    6.86
   8  -3  -7   56.04    7.88
   8  -3  -7   80.40   12.91
   8  -3  -6  204.45    8.80
   8  -3  -6  192.14    9.12
   8  -3  -6  212.04   14.11
   8  -3  -5    2.89    7.08
   8  -3  -5    7.51   10.39
   8  -3  -4  416.98   13.18
   8  -3  -4  412.25   11.76
   8  -3  -3  302.82   11.94
   8  -3  -3  316.49    9.70
   8  -3  -2   48.95    6.37
   8  -3  -1   55.27    6.41
  -8   3   1   69.50    6.24
   8  -3   0  143.04    7.16
  -8   3   0  144.54    7.27
   8  -3   1  334.08    9.89
  -8   3  -1  326.60   13.99
   8  -3   2   25.56    9.67
  -8   3  -2    6.59    6.53
   8  -3   3   59.11    7.20
  -8   3  -3   74.20    7.67
   8  -3   4   98.23    7.92
  -8   3  -4  100.27   12.49
   8  -3   5   46.67    7.75
  -8   3  -5   22.38   12.92
   8  -3   6   35.95    8.40
  -8   3  -6   26.87    8.96
   8  -3   7   75.35   10.22
  -8   3  -7   76.66   10.18
   8  -3   8   11.95   15.46
  -8   3  -8    5.08   16.48
   8  -3   9  206.16   13.87
  -8   3  -9  214.03   15.29
   8  -3  10   42.39   13.02
  -8   3 -10   63.49   13.70
   8  -2 -11   -1.88    6.38
   8  -2 -11   25.92   15.06
   8  -2 -11  -12.77   10.12
   8  -2 -10   27.29   10.14
   8  -2 -10   17.39   13.88
   8  -2 -10   38.14   14.11
   8  -2  -9   35.70    6.69
   8  -2  -9   30.28    8.23
   8  -2  -9   27.46    8.25
   8  -2  -8    5.30    6.62
   8  -2  -8    3.56    7.09
   8  -2  -8   17.30    7.26
   8  -2  -7   -1.00   10.68
   8  -2  -7    3.30    6.55
   8  -2  -7    7.00    6.70
   8  -2  -6  498.30   19.38
   8  -2  -6  472.71   11.93
   8  -2  -6  477.93   12.17
   8  -2  -5   57.01   12.74
   8  -2  -5   43.69    5.88
   8  -2  -5   37.60    9.44
   8  -2  -4  117.37   14.45
   8  -2  -4   91.86    6.25
   8  -2  -3    8.00    8.47
   8  -2  -2   72.24    9.28
   8  -2  -2   80.58    5.59
   8  -2  -1   64.63    5.05
  -8   2   1   47.86    5.26
   8  -2   0   45.88    7.70
  -8   2   0   35.56    8.01
   8  -2   1  179.84    6.80
  -8   2  -1  168.72   10.15
   8  -2   2  153.52   10.19
  -8   2  -2  151.12    7.32
   8  -2   3   47.52    9.63
  -8   2  -3   45.34   10.36
   8  -2   4  398.58   15.66
  -8   2  -4  365.97   11.61
   8  -2   5   -8.93   11.03
  -8   2  -5    4.19    7.31
   8  -2   6   88.82   13.63
  -8   2  -6   78.61    8.97
   8  -2   7   63.77    9.31
  -8   2  -7   53.86    9.86
   8  -2   8  120.52   11.58
  -8   2  -8  129.69   12.46
   8  -2   9   46.92   17.82
  -8   2  -9   52.35   12.30
   8  -1 -11   10.71    7.24
   8  -1 -11    8.95   13.51
   8  -1 -11   14.07    9.30
   8  -1 -10  319.70   15.66
   8  -1 -10  301.17   12.00
   8  -1 -10  325.69   12.09
   8  -1  -9   17.69    7.50
   8  -1  -9   17.14    7.23
   8  -1  -9   22.42   11.36
   8  -1  -8   11.54    7.47
   8  -1  -8   13.45    9.78
   8  -1  -8   17.68   10.10
   8  -1  -7   -1.22    7.89
   8  -1  -7  -11.67    8.59
   8  -1  -7  -10.70    9.00
   8  -1  -6  357.74   13.19
   8  -1  -6  345.30   11.84
   8  -1  -6  363.71    9.24
   8  -1  -5   22.26    8.81
   8  -1  -5   33.20    7.37
   8  -1  -5   30.38    7.62
   8  -1  -4 1010.17   26.70
   8  -1  -4 1046.48   17.54
   8  -1  -4 1088.70   21.56
   8  -1  -3  460.92   22.47
   8  -1  -3  465.03   11.36
   8  -1  -2   -2.14    9.37
   8  -1  -2   15.94    5.79
   8  -1  -1    9.42    9.14
   8  -1  -1    9.14    5.76
   8  -1   0   51.92   10.12
   8  -1   0   24.52    6.32
   8  -1   1   13.16    6.67
  -8   1  -1   -1.18    4.41
   8  -1   2  158.38    6.27
  -8   1  -2  163.21    6.69
   8  -1   3   51.76    5.73
  -8   1  -3   43.16    6.10
   8  -1   4   37.36    6.38
  -8   1  -4   39.20    6.68
   8  -1   5    7.81   10.64
  -8   1  -5   17.53    7.43
   8  -1   6   52.46    8.01
  -8   1  -6   32.41    8.68
   8  -1   7    4.30    8.25
  -8   1  -7    4.05    9.11
   8  -1   8  -26.39    9.84
  -8   1  -8   -4.00   10.43
   8  -1   9   31.79   10.96
  -8   1  -9   21.70   18.30
   8   0 -11   15.96    8.32
   8   0 -11   29.25    7.80
   8   0 -11    9.94   13.15
   8   0 -10  274.15   17.57
   8   0 -10  305.76   14.91
   8   0 -10  290.62   10.81
   8   0  -9   -0.03   12.72
   8   0  -9    4.84    5.90
   8   0  -9    8.19    6.26
   8   0  -8   92.69   14.28
   8   0  -8   70.10    8.81
   8   0  -8   78.26    6.16
   8   0  -7  224.50   17.22
   8   0  -7  223.09    6.57
   8   0  -7  225.25   10.01
   8   0  -6  250.00   12.11
   8   0  -6  224.63    8.08
   8   0  -6  256.18    8.85
   8   0  -5   96.60   10.94
   8   0  -5  108.29    5.64
   8   0  -5  114.91    4.04
   8   0  -4  920.74   24.97
   8   0  -4  878.98   11.83
   8   0  -3  194.00   18.23
   8   0  -3  178.79    3.38
   8   0  -3  181.19    3.47
   8   0  -2   35.84   10.02
   8   0  -2   33.75    3.19
   8   0  -2   39.06    3.28
   8   0  -1   80.23   11.52
   8   0  -1   93.05    2.90
   8   0   0  271.87   14.60
   8   0   0  280.58    6.85
  -8   0   0  271.90    6.72
   8   0   1  297.39   14.81
   8   0   1  297.57    8.45
  -8   0  -1  302.15    8.72
   8   0   2  858.87   26.24
   8   0   2  873.58   14.81
  -8   0  -2  878.51   15.43
   8   0   3   43.61   11.71
   8   0   3   65.34    8.15
  -8   0  -3   63.33    5.97
   8   0   4   33.24    6.01
  -8   0  -4   45.65    9.51
   8   0   5    4.89   10.14
  -8   0  -5   12.29   10.85
   8   0   6  149.25    9.39
  -8   0  -6  166.66   15.35
   8   0   7    7.69   13.06
  -8   0  -7   18.04    9.32
   8   0   8   11.13    9.72
  -8   0  -8   23.85   16.43
   8   1 -10   53.19    9.82
   8   1  -9   21.51    9.34
   8   1  -8   -6.98    9.13
   8   1  -7  -23.52    9.94
   8   1  -6    8.99    9.95
   8   1  -5  131.14   17.76
   8   1  -4   -0.39   10.29
   8   1  -3   14.59   10.23
   8   1  -2  319.97   15.55
   8   1  -1   15.24   11.04
   8   1   0   10.04   11.37
   8   1   1   49.94   12.14
   8   1   1   41.67    2.96
  -8  -1  -1   40.19    2.90
   8   1   2  101.28   12.83
   8   1   2   91.83    3.68
  -8  -1  -2  105.72    4.07
   8   1   3   49.44   11.85
   8   1   3   30.05    6.63
  -8  -1  -3   33.20    8.14
   8   1   4   13.21   17.83
   8   1   4    1.92    4.90
  -8  -1  -4   -8.74    8.91
   8   1   5   32.76   18.53
   8   1   5   33.60    6.41
  -8  -1  -5   55.94   11.78
   8   1   6  169.96   13.80
   8   1   6  127.45    8.83
   8   1   7   61.93   12.97
   8   1   7   70.36   13.95
  -8  -1  -7   72.51    9.99
   8   2 -10  153.60   12.69
   8   2  -9    4.36   10.20
   8   2  -8   36.26   16.76
   8   2  -7   17.15   10.70
   8   2  -6   25.51   11.16
   8   2  -5   69.00   11.83
   8   2  -4   82.88   12.69
   8   2  -3   87.80   12.99
   8   2  -2 1082.64   44.51
   8   2  -1   26.94   11.74
   8   2   0  158.52   13.49
   8   2   1    6.73   11.76
   8   2   2   55.72   12.56
   8   2   3   47.99   12.32
   8   2   4   40.70   12.08
   8   2   5   13.19   19.17
   8   2   6   58.93   20.54
   8   3  -9   26.57   18.52
   8   3  -8   72.84   12.40
   8   3  -7  212.22   15.76
   8   3  -6    4.83   18.54
   8   3  -5   17.85   12.51
   8   3  -4  144.23   21.90
   8   3  -3   16.32   12.09
   8   3  -2  131.49   22.89
   8   3  -1   44.74   13.17
   8   3   0   35.70   13.15
   8   3   1   17.66   12.60
   8   3   2  147.95   14.86
   8   3   3   52.87   13.08
   8   3   4   24.09   12.20
   8   4  -7  385.46   19.80
   8   4  -6   14.36   13.37
   8   4  -5   10.79   13.52
   8   4  -4    4.98   13.90
   8   4  -3   12.82   13.81
   8   4  -2   49.56   14.43
   8   4  -1   34.96   13.76
   8   4   0   20.76   20.91
   8   4   1    5.19   13.24
   8   4   2   35.70   13.24
   9 -11  -2   11.87   16.65
  -9  11   1   -9.24   15.59
   9 -11   2  260.04   19.70
  -9  11  -2  253.85   20.18
   9 -11   3   95.23   16.25
  -9  11  -3   89.59   16.49
   9 -11   4   83.20   23.94
  -9  11  -4   21.29   15.19
   9 -11   5   23.33   23.57
  -9  11  -5   25.62   24.68
   9 -10  -4   -7.96   16.30
   9 -10  -3   79.79   16.16
   9 -10  -2   11.86   14.59
   9 -10  -1   19.68   14.22
  -9  10   1  -15.10   13.94
  -9  10   0  105.66   15.33
  -9  10  -1    1.24   13.87
   9 -10   2  -15.37   13.36
   9 -10   3   12.15   13.76
   9 -10   4    2.02   13.57
   9 -10   5   35.40   14.70
  -9  10  -5   18.18   14.51
   9 -10   6   36.86   22.94
  -9  10  -6   20.11   15.18
   9 -10   7   23.84   23.73
  -9  10  -7    3.06   15.92
   9  -9  -6   44.33   23.82
   9  -9  -5    0.23   14.35
   9  -9  -4   78.31   23.39
   9  -9  -3   -3.06   13.19
   9  -9  -2  259.34   17.48
   9  -9  -1   74.68   13.81
  -9   9  -1   50.01   13.26
  -9   9  -2  107.42   13.97
  -9   9  -3   27.64   12.67
   9  -9   4   72.06   13.51
  -9   9  -4   69.24   13.59
   9  -9   5   95.57   14.67
  -9   9  -5   85.92   21.34
   9  -9   6   31.56   13.45
  -9   9  -6   -7.79   13.83
   9  -9   7   62.18   15.15
  -9   9  -7   35.69   15.15
   9  -9   8   -9.81   14.94
  -9   9  -8   30.91   15.00
   9  -8  -7  114.27   15.73
   9  -8  -7  149.04   16.45
   9  -8  -6   -5.23   13.50
   9  -8  -5   17.83   12.95
   9  -8  -4  218.28   24.82
   9  -8  -3   12.97   12.38
   9  -8  -2   80.63   13.06
  -9   8   2   72.00   12.72
   9  -8  -1   25.29   11.39
  -9   8   1   11.69   11.30
   9  -8   0   82.24   12.22
  -9   8   0   99.07   12.72
   9  -8   1   60.25   11.95
   9  -8   2   29.84   11.30
   9  -8   3  148.80   13.58
  -9   8  -3  135.26   20.83
   9  -8   4  118.73   13.38
  -9   8  -4  112.90   13.79
   9  -8   5  252.97   16.04
  -9   8  -5  262.61   16.89
   9  -8   6   31.57   19.76
  -9   8  -6   -2.48   13.08
   9  -8   7    0.77   20.88
  -9   8  -7   20.90   21.13
   9  -8   8   55.09   14.91
  -9   8  -8   52.92   15.26
   9  -7  -8   31.51   12.97
   9  -7  -8   33.78   14.44
   9  -7  -7  101.73   13.74
   9  -7  -7  100.94   21.84
   9  -7  -6  129.61    7.92
   9  -7  -6  101.45   14.22
   9  -7  -5   16.87   11.81
   9  -7  -4  127.57   12.99
   9  -7  -3   28.94   17.38
   9  -7  -2   35.97   11.18
  -9   7   2   36.70   10.87
   9  -7  -1  318.22   14.80
  -9   7   1  302.58   14.94
   9  -7   0    1.51   10.23
  -9   7   0    2.52    9.97
   9  -7   1   14.78    9.88
  -9   7  -1   15.69    9.95
   9  -7   2   -0.10   10.04
  -9   7  -2   20.11   10.02
   9  -7   3    6.97   10.48
  -9   7  -3   14.85   10.36
   9  -7   4  486.99   19.51
  -9   7  -4  502.74   19.61
   9  -7   5    2.94   11.16
  -9   7  -5    9.87   17.96
   9  -7   6   59.90   12.54
  -9   7  -6   79.93   12.84
   9  -7   7   67.08   13.50
  -9   7  -7   94.37   13.50
   9  -7   8    9.27   12.94
  -9   7  -8    7.83   20.99
   9  -6  -8   19.86   11.74
   9  -6  -8   26.94   12.51
   9  -6  -7   50.06    6.58
   9  -6  -7   35.83   17.87
   9  -6  -7   55.17   18.71
   9  -6  -6   17.07   10.95
   9  -6  -6    4.24   10.95
   9  -6  -5  157.58    9.14
   9  -6  -5  157.29   12.52
   9  -6  -4  766.74   23.75
   9  -6  -3   74.83   10.73
   9  -6  -2  320.77   14.33
  -9   6   2  336.22   13.99
   9  -6  -1   50.10    9.61
  -9   6   1   44.50    9.37
   9  -6   0   17.19    9.04
  -9   6   0    3.02    9.35
   9  -6   1  109.60   10.64
  -9   6  -1  116.67   10.52
   9  -6   2   56.79    9.74
  -9   6  -2   58.02   10.03
   9  -6   3  132.84   11.27
  -9   6  -3  122.70   11.42
   9  -6   4  957.83   27.10
  -9   6  -4  923.25   27.73
   9  -6   5  505.39   19.53
  -9   6  -5  514.32   18.94
   9  -6   6  485.00   19.17
  -9   6  -6  472.23   19.25
   9  -6   7   11.93   11.89
  -9   6  -7   31.68   18.39
   9  -6   8   90.38   13.37
  -9   6  -8   53.14   14.11
   9  -6   9  130.64   15.59
  -9   6  -9  133.92   25.26
   9  -5  -9   54.22   12.02
   9  -5  -9   47.60   19.92
   9  -5  -8    6.61    6.26
   9  -5  -8   -0.19   10.43
   9  -5  -8   16.91   11.10
   9  -5  -7   33.07    7.18
   9  -5  -7   24.19    9.95
   9  -5  -7   44.27   10.83
   9  -5  -6  104.87    8.28
   9  -5  -6   95.49   10.63
   9  -5  -6   79.20   16.81
   9  -5  -5  196.90   10.37
   9  -5  -5  205.88   11.93
   9  -5  -4   68.76    8.72
   9  -5  -4   78.66    9.72
   9  -5  -3    6.44    8.67
   9  -5  -2  -18.43    8.32
  -9   5   2   -2.59    8.24
   9  -5  -1   44.15   13.03
  -9   5   1   33.20    8.18
   9  -5   0   41.21   13.29
  -9   5   0   30.29    8.26
   9  -5   1   16.71    8.11
  -9   5  -1    7.59   12.72
   9  -5   2   49.91    8.71
  -9   5  -2   57.64   13.99
   9  -5   3  196.76   11.35
  -9   5  -3  212.96   11.69
   9  -5   4   53.56    9.47
  -9   5  -4   30.19    9.52
   9  -5   5  141.26   11.34
  -9   5  -5  116.59   17.40
   9  -5   6    2.98   10.29
  -9   5  -6   -1.91   10.44
   9  -5   7    9.71   10.86
  -9   5  -7    5.22   11.38
   9  -5   8   36.64   11.92
  -9   5  -8   28.13   20.05
   9  -4  -9   14.61   10.44
   9  -4  -9   12.68   16.76
   9  -4  -8   40.64    7.18
   9  -4  -8   63.71   14.63
   9  -4  -8   36.58   10.46
   9  -4  -7   42.69    7.56
   9  -4  -7   35.21   13.87
   9  -4  -7   43.03    9.65
   9  -4  -6   50.82   12.40
   9  -4  -6   51.94   13.13
   9  -4  -6   37.80    9.05
   9  -4  -5   61.89   13.62
   9  -4  -5   51.67    8.90
   9  -4  -4   10.09   13.13
   9  -4  -4   49.87    7.99
   9  -4  -3   29.65    7.85
   9  -4  -2  328.49   11.47
   9  -4  -1   16.99   10.98
  -9   4   1    2.40    7.01
   9  -4   0  132.76    8.56
  -9   4   0  133.95    8.73
   9  -4   1   16.16    7.14
  -9   4  -1    9.71   11.08
   9  -4   2    3.41    7.42
  -9   4  -2    3.22    7.79
   9  -4   3    5.21    7.69
  -9   4  -3   -0.71    8.21
   9  -4   4  275.44   17.10
  -9   4  -4  219.28   11.67
   9  -4   5  176.05   11.13
  -9   4  -5  161.28   11.31
   9  -4   6    7.87    9.55
  -9   4  -6   13.44   10.08
   9  -4   7   12.09   10.19
  -9   4  -7    9.10   10.97
   9  -4   8   29.52   11.58
  -9   4  -8   22.56   12.26
   9  -3  -9   13.63   11.33
   9  -3  -9    6.88    9.09
   9  -3  -9   30.51   15.10
   9  -3  -8    9.46    7.35
   9  -3  -8   -0.24    8.62
   9  -3  -8    9.82   13.60
   9  -3  -7   39.94    8.19
   9  -3  -7   38.88   12.30
   9  -3  -7   45.50    8.51
   9  -3  -6   50.56    8.61
   9  -3  -6   54.23    7.80
   9  -3  -6   47.48    8.16
   9  -3  -5  672.72   19.60
   9  -3  -5  662.21   16.58
   9  -3  -5  662.32   22.26
   9  -3  -4  215.27   12.43
   9  -3  -4  250.09   13.91
   9  -3  -3   20.94    9.19
   9  -3  -3    7.91    6.43
   9  -3  -2    0.09    9.22
   9  -3  -2    6.76    9.49
   9  -3  -1  219.81    8.61
  -9   3   1  212.44   12.57
   9  -3   0   87.95    6.88
  -9   3   0   84.73    7.27
   9  -3   1  356.46   14.95
  -9   3  -1  344.60   15.39
   9  -3   2  307.69   10.50
  -9   3  -2  306.82   10.56
   9  -3   3    5.38    7.00
  -9   3  -3    6.10    7.79
   9  -3   4  287.10   11.26
  -9   3  -4  256.80   11.36
   9  -3   5   92.27    9.43
  -9   3  -5   91.58    9.69
   9  -3   6   31.17   14.28
  -9   3  -6   18.52    9.89
   9  -3   7   60.75   15.91
  -9   3  -7   23.64   11.00
   9  -3   8   49.87   11.35
  -9   3  -8   34.06   12.40
   9  -2  -9    9.45    7.77
   9  -2  -9    5.70   12.57
   9  -2  -9   10.90    8.34
   9  -2  -8   18.32   12.68
   9  -2  -8   -1.27   11.34
   9  -2  -8   11.62    7.65
   9  -2  -7   23.62   13.60
   9  -2  -7   37.09   10.58
   9  -2  -7   29.14    7.34
   9  -2  -6   32.04   14.57
   9  -2  -6   26.45   10.02
   9  -2  -6   42.07    6.86
   9  -2  -5  254.97   12.77
   9  -2  -5  252.19   12.23
   9  -2  -5  264.31   12.98
   9  -2  -4   20.85    9.86
   9  -2  -4   19.28    5.58
   9  -2  -4   20.13    5.68
   9  -2  -3   90.34   11.13
   9  -2  -3   94.02    9.14
   9  -2  -2   54.47   15.76
   9  -2  -2   16.95    5.03
   9  -2  -1   36.78   10.47
   9  -2  -1   39.64    5.37
   9  -2   0   15.36    5.39
  -9   2   0    6.56    8.49
   9  -2   1   46.67    8.95
  -9   2  -1   56.18    6.45
   9  -2   2   62.40    9.99
  -9   2  -2   55.52    7.12
   9  -2   3   18.40    6.41
  -9   2  -3   16.37    7.04
   9  -2   4    5.28   11.17
  -9   2  -4   11.00   11.51
   9  -2   5   11.84   12.28
  -9   2  -5   -2.05   12.93
   9  -2   6  103.69   10.00
  -9   2  -6   99.66   10.85
   9  -2   7   30.32    9.85
  -9   2  -7   25.44   10.59
   9  -1  -9   30.85    9.40
   9  -1  -8   -4.81    9.10
   9  -1  -8    3.65    5.95
   9  -1  -8   -0.25    6.51
   9  -1  -7   51.19   10.08
   9  -1  -7   56.19    9.04
   9  -1  -7   52.83    6.42
   9  -1  -6  102.45   11.06
   9  -1  -6  106.62    8.54
   9  -1  -6  111.46    9.33
   9  -1  -5  404.71   16.39
   9  -1  -5  367.23   10.98
   9  -1  -5  395.76   12.33
   9  -1  -4   40.18   16.83
   9  -1  -4   47.23    6.48
   9  -1  -4   36.28    6.50
   9  -1  -3   -2.52   10.32
   9  -1  -3    3.43    5.53
   9  -1  -3    0.34    5.84
   9  -1  -2  316.94   15.66
   9  -1  -2  301.67    9.11
   9  -1  -1   -7.00   11.12
   9  -1  -1   -2.76    3.65
   9  -1   0   10.18   11.04
   9  -1   0   10.18    4.24
  -9   1   0    4.77    6.61
   9  -1   1   32.85   12.15
   9  -1   1   32.24    7.33
  -9   1  -1   36.93    7.99
   9  -1   2   65.29    5.64
  -9   1  -2   61.96    9.41
   9  -1   3  251.87    8.72
  -9   1  -3  271.72    9.90
   9  -1   4  156.38    8.17
  -9   1  -4  154.32   13.83
   9  -1   5   14.26   11.48
  -9   1  -5    6.70   13.04
   9  -1   6  252.71   11.81
  -9   1  -6  271.77   19.44
   9   0  -9   15.75   10.04
   9   0  -8    6.10   15.63
   9   0  -7   37.76   17.12
   9   0  -6   20.22   10.69
   9   0  -5   10.08   10.86
   9   0  -4    7.10   10.86
   9   0  -3   19.96   11.34
   9   0  -2  109.20   12.90
   9   0  -1   15.92   11.88
   9   0   0  105.59   13.94
   9   0   1  143.02   14.97
   9   0   2   65.83   20.65
   9   0   3   -1.54   12.41
   9   0   4  182.59   15.67
   9   0   5   -7.61   12.74
   9   1  -8   28.75   11.45
   9   1  -7  101.44   12.94
   9   1  -6   81.04   19.53
   9   1  -5  133.12   13.49
   9   1  -4  154.37   14.28
   9   1  -3  116.68   21.41
   9   1  -2  126.48   14.10
   9   1  -1  262.17   24.80
   9   1   0  120.76   14.55
   9   1   1   37.60   13.04
   9   1   2   68.95   21.65
   9   1   3  -16.31   13.55
   9   1   4   47.05   14.26
   9   2  -7   12.79   12.60
   9   2  -6  -20.26   12.95
   9   2  -5    3.34   20.32
   9   2  -4   29.63   13.66
   9   2  -3  357.30   19.39
   9   2  -2  184.06   16.85
   9   2  -1  189.93   25.09
   9   2   0   35.21   13.78
   9   2   1  106.50   15.70
   9   2   2  165.74   24.62
   9   3  -4    0.75   22.25
   9   3  -3    7.35   14.69
   9   3  -2   15.78   14.88
   9   3  -1   -2.78   14.77
 -10  10   1   43.17   15.56
  10 -10   1   24.10   14.47
  10 -10   2   21.60   14.41
  10 -10   3   19.80   14.76
 -10  10  -3   14.11   14.60
  10  -9  -3   14.12   14.16
  10  -9  -2   31.28   14.00
 -10   9   1   21.54   13.46
 -10   9   0   80.53   14.66
 -10   9  -1   31.32   13.94
  10  -9   2   36.29   13.34
  10  -9   3   41.26   13.62
  10  -9   4   51.94   14.45
 -10   9  -4   39.27   14.06
  10  -9   5   25.59   13.67
 -10   9  -5   17.82   14.12
  10  -8  -5  101.15   14.86
  10  -8  -4   54.24   20.85
  10  -8  -3   53.84   13.63
  10  -8  -2    8.79   12.16
  10  -8  -1  179.93   15.15
 -10   8   1  171.41   15.19
  10  -8   0   19.34   12.07
 -10   8   0   -7.08   11.94
  10  -8   1   84.63   13.30
 -10   8  -1  101.34   13.46
  10  -8   2   24.45   19.75
 -10   8  -2    5.87   12.21
  10  -8   3  155.40   22.20
 -10   8  -3  135.37   14.67
  10  -8   4  100.17   21.90
 -10   8  -4   89.72   14.24
  10  -8   5  139.23   14.99
 -10   8  -5  168.67   23.51
  10  -8   6   21.49   13.49
 -10   8  -6    9.75   13.82
  10  -7  -6   -1.90   12.78
  10  -7  -5   24.24   12.68
  10  -7  -4  105.10   13.22
  10  -7  -3  110.86   20.13
  10  -7  -2   28.39   18.00
  10  -7   0   92.74   12.30
  10  -7   1   90.03   12.12
  10  -7   2   24.89   11.05
  10  -7   3  133.60   12.98
 -10   7  -3  120.96   12.91
  10  -7   4  243.49   15.29
 -10   7  -4  211.55   15.40
  10  -7   5  116.14   13.75
 -10   7  -5  109.09   13.86
  10  -7   6  296.39   17.78
 -10   7  -6  289.91   26.32
  10  -6  -7    8.67    7.85
  10  -6  -7    0.32   11.33
  10  -6  -7   11.15   12.31
  10  -6  -6   43.51    8.88
  10  -6  -6   46.78   11.46
  10  -6  -6   52.38   18.46
  10  -6  -5   40.26    9.31
  10  -6  -5   27.83   11.43
  10  -6  -4   34.54   10.87
  10  -6  -3   -9.49   10.16
  10  -6  -2   27.93   10.16
  10  -6  -1   24.68    9.90
  10  -6   0  -14.06    9.85
  10  -6   1  -10.09    9.76
  10  -6   2   21.44   10.38
 -10   6  -2   36.94   16.10
  10  -6   3   12.02   10.26
 -10   6  -3   -8.03   16.08
  10  -6   4  411.13   17.53
 -10   6  -4  383.95   25.04
  10  -6   5   44.05   11.81
 -10   6  -5   32.71   11.97
  10  -6   6   10.12   11.77
 -10   6  -6   14.31   11.76
  10  -5  -7   70.36   13.14
  10  -5  -7   54.08   10.62
  10  -5  -7   28.29   11.47
  10  -5  -6   30.10    9.21
  10  -5  -6   45.49   10.20
  10  -5  -6   30.10   10.92
  10  -5  -5  224.93   12.62
  10  -5  -5  215.56   12.94
  10  -5  -4  184.58   17.72
  10  -5  -4  189.41   17.61
  10  -5  -3   15.83   14.30
  10  -5  -2   -9.85    8.80
  10  -5  -1  105.21   10.14
 -10   5   1  106.79   10.25
  10  -5   0   17.92    8.62
 -10   5   0    7.45   13.61
  10  -5   1   13.87    8.84
 -10   5  -1   -2.92   13.83
  10  -5   2   42.82    9.36
 -10   5  -2   47.83    9.74
  10  -5   3    1.17    9.58
 -10   5  -3    2.61    9.97
  10  -5   4   51.84   10.36
 -10   5  -4   47.01   10.92
  10  -5   5   99.83   11.76
 -10   5  -5   96.44   18.00
  10  -5   6   12.22   11.18
 -10   5  -6   22.98   11.07
  10  -4  -7    9.39    9.04
  10  -4  -7   29.25    9.11
  10  -4  -7   28.01   15.38
  10  -4  -6   22.94    9.23
  10  -4  -6   20.74    8.88
  10  -4  -6   23.78   14.76
  10  -4  -5   29.30    9.90
  10  -4  -5   24.64    8.51
  10  -4  -5   28.88   14.07
  10  -4  -4   15.30   10.32
  10  -4  -4   31.25   12.81
  10  -4  -3   23.41   10.11
  10  -4  -3   11.63   12.73
  10  -4  -2    3.11    7.56
  10  -4  -1    7.87    7.50
 -10   4   1   -0.69    8.02
  10  -4   0  209.84   10.20
 -10   4   0  212.03   10.67
  10  -4   1   19.21    7.89
 -10   4  -1   24.26   12.87
  10  -4   2   22.79   13.37
 -10   4  -2   25.97    8.75
  10  -4   3  110.31   15.05
 -10   4  -3  100.52   10.53
  10  -4   4    4.73    9.01
 -10   4  -4   21.98    9.47
  10  -4   5  100.74   10.77
 -10   4  -5   92.75   11.05
  10  -4   6   49.78   10.99
 -10   4  -6   74.92   17.54
  10  -3  -7   88.36   10.63
  10  -3  -7   76.08    8.92
  10  -3  -7   67.70    9.58
  10  -3  -6   16.25   10.03
  10  -3  -6   10.08    7.56
  10  -3  -6   13.57    8.09
  10  -3  -5  346.14   23.65
  10  -3  -5  353.49   11.85
  10  -3  -5  362.48   17.63
  10  -3  -4  318.28   15.84
  10  -3  -4  322.35   10.90
  10  -3  -4  344.53   16.34
  10  -3  -3    0.03   10.93
  10  -3  -3   10.58    6.96
  10  -3  -2   36.59   11.40
  10  -3  -2   37.30    6.80
  10  -3  -1   -8.57   11.15
  10  -3  -1    3.63   10.29
  10  -3   0   45.84    7.17
 -10   3   0   44.80    7.31
  10  -3   1  241.85    9.85
 -10   3  -1  249.98   10.37
  10  -3   2   47.44    7.78
 -10   3  -2   53.02   13.05
  10  -3   3   26.49    7.95
 -10   3  -3   22.77    8.30
  10  -3   4   -0.77    8.16
 -10   3  -4    9.78    9.15
  10  -3   5   39.83    9.47
 -10   3  -5   38.79    9.68
  10  -2  -7   42.61   10.69
  10  -2  -6   55.29   11.56
  10  -2  -5  223.65   14.56
  10  -2  -4   42.83   11.92
  10  -2  -3  104.14   12.74
  10  -2  -2   18.16   12.07
  10  -2  -1  116.73   21.52
  10  -2   0   99.63   13.59
  10  -2   0   77.05    6.51
  10  -2   1  205.04   16.27
  10  -2   1  196.15    8.27
 -10   2  -1  203.67   12.13
  10  -2   2   36.85    6.66
 -10   2  -2   45.07    7.23
  10  -2   3    0.01    6.86
 -10   2  -3    7.19   12.56
  10  -2   4   16.98    7.66
 -10   2  -4   13.81    9.14
  10  -2   5   29.94   13.47
 -10   2  -5   23.67    9.91
  10  -1  -7  143.67   13.39
  10  -1  -6   48.15   19.18
  10  -1  -5    4.67   12.14
  10  -1  -4   45.76   12.36
  10  -1  -3    6.87   19.42
  10  -1  -2   14.58   12.32
  10  -1  -1   31.09   20.90
  10  -1   0   24.82   13.19
  10  -1   1   17.02   13.25
  10  -1   2   -4.24   13.66
  10  -1   3  130.20   16.19
  10   0  -5   62.52   13.46
  10   0  -4   17.28   12.97
  10   0  -3   20.31   13.61
  10   0  -2   33.10   13.56
  10   0  -1   49.37   14.17
  10   0   0   -2.41   13.60
  10   0   1    8.28   21.50
  10   0   2  108.69   16.34
  10   1  -3   41.11   14.65
  10   1  -2  -31.13   22.55
 -11   8   0   -0.55   12.61
 -11   7   1   41.39   12.29
 -11   7   0   33.98   11.99
 -11   7  -1   10.68   11.95
  11  -7   2   87.82   13.28
 -11   7  -2   77.95   13.38
  11  -6  -3  127.06   12.58
  11  -6  -2   79.68   11.68
  11  -6  -1   16.88   10.35
 -11   6   1   26.33   11.11
  11  -6   0   18.46   10.49
 -11   6   0   16.24   10.74
  11  -6   1   31.52   10.69
 -11   6  -1    8.70   10.93
  11  -6   2   20.95   10.60
 -11   6  -2   12.25   11.08
  11  -6   3   -0.62   11.04
 -11   6  -3    5.95   11.22
  11  -5  -4  126.14   12.01
  11  -5  -3    2.23    9.63
  11  -5  -2   33.44   10.06
  11  -5  -1   32.62    9.53
  11  -5   0  163.99   11.75
 -11   5   0  187.28   18.63
  11  -5   1   90.16   10.28
 -11   5  -1   69.49   11.24
  11  -5   2    8.98   10.16
 -11   5  -2   28.09   10.53
  11  -4  -4   49.52   19.55
  11  -4  -4   52.55    9.24
  11  -4  -3   59.13   12.59
  11  -4  -3   52.73    9.08
  11  -4  -1   34.14   12.16
  11  -4  -1   24.03   13.45
  11  -4   0   97.93   14.30
 -11   4   0   76.29   10.15
  11  -4   1    6.35   13.41
 -11   4  -1    1.48   14.20
  11  -4   2   25.70   13.99
 -11   4  -2    6.80   15.53
  11  -3  -3   27.78   20.78
  11  -3  -2    5.08   12.95
  11  -3  -1    0.32   20.54
  11  -3   0  101.58   14.46
  11  -3   1  -10.36   13.68
;
_shelx_hkl_checksum     84871
_shelx_res_file
;
    shelxl.res created by SHELXL-2014/7
TITL 190531
CELL  0.71075 8.70774 10.42814 12.13287 101.11070 92.08700 113.16060
ZERR  2 0.00077 0.00096 0.00107 0.00710 0.00650 0.00800
LATT 1
SFAC C H CL N O
UNIT 48 30 4 6 4
OMIT    -1   1   1
L.S. 5
FMAP 2
PLAN 20
WPDB -2
HTAB
BOND $H
CONF
LIST 4
TEMP -100.0
ACTA
SIZE 0.150 0.100 0.400
WGHT    0.053200    0.572000
FVAR       1.32517
CL1   3    0.194855    0.997967    0.424578    11.00000    0.04166    0.04658 =
         0.02272    0.01250   -0.00285    0.01247
CL2   3    0.173653    0.390910    0.566392    11.00000    0.05751    0.03393 =
         0.02455    0.00003    0.00781    0.01835
O3    5    0.447668    1.044392    0.893320    11.00000    0.02225    0.03044 =
         0.02304    0.00863   -0.00105    0.00496
O4    5    0.192313    0.752946    1.008268    11.00000    0.04459    0.02833 =
         0.01950    0.00505    0.00198    0.01615
N5    4    0.645891    1.231521    0.775481    11.00000    0.02375    0.02688 =
         0.02703    0.00708    0.00323    0.00658
N6    4    0.235216    0.512022    1.004483    11.00000    0.04515    0.03090 =
         0.02537    0.00877    0.00359    0.01761
N7    4   -0.163884    0.696339    0.717213    11.00000    0.02494    0.03298 =
         0.03001    0.00330    0.00066    0.00968
C8    1    0.391800    1.034350    0.784201    11.00000    0.02289    0.02328 =
         0.02084    0.00579    0.00303    0.01120
C9    1    0.494611    1.129726    0.720833    11.00000    0.02249    0.02191 =
         0.02265    0.00494    0.00434    0.01016
C10   1    0.737741    1.325573    0.719665    11.00000    0.02727    0.03279 =
         0.03462    0.01071    0.00440    0.00324
AFIX  43
H10   2    0.841401    1.398828    0.757676    11.00000   -1.20000
AFIX   0
C11   1    0.690880    1.323444    0.607328    11.00000    0.03524    0.03515 =
         0.03619    0.01765    0.01103    0.00581
AFIX  43
H11   2    0.763026    1.392745    0.570626    11.00000   -1.20000
AFIX   0
C12   1    0.541775    1.221807    0.551104    11.00000    0.03946    0.03551 =
         0.02440    0.01300    0.00860    0.01495
AFIX  43
H12   2    0.509340    1.218825    0.474722    11.00000   -1.20000
AFIX   0
C13   1    0.435121    1.120150    0.608019    11.00000    0.02693    0.02504 =
         0.02376    0.00702    0.00594    0.01172
C14   1    0.272780    1.014114    0.562844    11.00000    0.03124    0.02844 =
         0.01961    0.00540    0.00074    0.01359
C15   1    0.174255    0.926072    0.626619    11.00000    0.02466    0.02457 =
         0.02454    0.00462   -0.00023    0.00719
AFIX  43
H15   2    0.064627    0.857602    0.594493    11.00000   -1.20000
AFIX   0
C16   1    0.232648    0.935312    0.738905    11.00000    0.02292    0.02057 =
         0.02315    0.00754    0.00357    0.00907
C17   1    0.123912    0.842194    0.813491    11.00000    0.01982    0.02247 =
         0.02152    0.00634    0.00197    0.00625
AFIX  13
H17   2    0.163912    0.898893    0.893235    11.00000   -1.20000
AFIX   0
C18   1    0.150960    0.705874    0.807592    11.00000    0.01643    0.02090 =
         0.02307    0.00637    0.00281    0.00513
C19   1    0.146414    0.615200    0.702797    11.00000    0.02027    0.02590 =
         0.02084    0.00775    0.00335    0.00445
AFIX  43
H19   2    0.123941    0.639574    0.634289    11.00000   -1.20000
AFIX   0
C20   1    0.173423    0.494092    0.697799    11.00000    0.02558    0.02684 =
         0.02082    0.00182    0.00400    0.00705
C21   1    0.204162    0.450728    0.797402    11.00000    0.02537    0.02446 =
         0.02803    0.00666    0.00535    0.00843
C22   1    0.232792    0.327797    0.802155    11.00000    0.04916    0.03134 =
         0.03439    0.00582    0.00897    0.02117
AFIX  43
H22   2    0.231243    0.263807    0.734367    11.00000   -1.20000
AFIX   0
C23   1    0.262700    0.301501    0.904742    11.00000    0.06497    0.03612 =
         0.04332    0.01448    0.01151    0.03182
AFIX  43
H23   2    0.283334    0.219575    0.909114    11.00000   -1.20000
AFIX   0
C24   1    0.262748    0.396518    1.003872    11.00000    0.05780    0.03753 =
         0.03408    0.01544    0.00568    0.02539
AFIX  43
H24   2    0.283855    0.376330    1.074573    11.00000   -1.20000
AFIX   0
C25   1    0.206952    0.540180    0.902320    11.00000    0.02352    0.02443 =
         0.02485    0.00828    0.00299    0.00836
C26   1    0.182189    0.668015    0.905576    11.00000    0.02222    0.02233 =
         0.02137    0.00364    0.00274    0.00612
C27   1   -0.061134    0.814552    0.792284    11.00000    0.02102    0.02514 =
         0.02293    0.00955    0.00349    0.00862
C28   1   -0.117109    0.911559    0.852144    11.00000    0.03414    0.03004 =
         0.03657    0.00252    0.00159    0.01365
AFIX  43
H28   2   -0.039782    0.996593    0.902298    11.00000   -1.20000
AFIX   0
C29   1   -0.285267    0.883846    0.838420    11.00000    0.04283    0.05069 =
         0.04463    0.01217    0.01227    0.03241
AFIX  43
H29   2   -0.326273    0.948191    0.879908    11.00000   -1.20000
AFIX   0
C30   1   -0.393356    0.760850    0.763274    11.00000    0.02052    0.05659 =
         0.04728    0.02574    0.00785    0.01670
AFIX  43
H30   2   -0.510640    0.737837    0.753033    11.00000   -1.20000
AFIX   0
C31   1   -0.328442    0.672451    0.703655    11.00000    0.02445    0.03732 =
         0.03881    0.00859   -0.00352    0.00666
AFIX  43
H31   2   -0.403070    0.589854    0.649845    11.00000   -1.20000
AFIX   0
H3    2    0.540645    1.112312    0.908556    11.00000    0.02992
H4    2    0.213971    0.717821    1.060177    11.00000    0.05170
HKLF 4
REM  190531
REM R1 =  0.0498 for    3536 Fo > 4sig(Fo)  and  0.0686 for all    4475 data
REM    288 parameters refined using      0 restraints
END
WGHT      0.0532      0.5718
REM Instructions for potential hydrogen bonds
EQIV $1 -x+1, -y+2, -z+1
HTAB C11 Cl2_$1
EQIV $2 -x, -y+1, -z+1
HTAB C15 Cl2_$2
EQIV $3 -x+1, -y+2, -z+2
HTAB O3 O4_$3
HTAB O3 N5
HTAB O4 N5_$3
HTAB O4 N6
REM Highest difference peak  0.430,  deepest hole -0.219,  1-sigma level  0.079
Q1    1  -0.0908  0.8796  0.8015  11.00000  0.05    0.43
Q2    1   0.4964  1.1637  0.5741  11.00000  0.05    0.41
Q3    1   0.4655  1.1162  0.6669  11.00000  0.05    0.40
Q4    1   0.1349  0.5427  0.7079  11.00000  0.05    0.40
Q5    1  -0.3228  0.8201  0.7905  11.00000  0.05    0.40
Q6    1   0.0239  0.8239  0.7982  11.00000  0.05    0.39
Q7    1   0.4540  1.0857  0.7535  11.00000  0.05    0.38
Q8    1   0.1835  0.8922  0.7725  11.00000  0.05    0.38
Q9    1   0.1793  0.5989  0.9018  11.00000  0.05    0.38
Q10   1   0.2015  0.4799  0.7469  11.00000  0.05    0.37
Q11   1   0.1483  0.7764  0.8071  11.00000  0.05    0.36
Q12   1   0.4187  1.0449  0.8320  11.00000  0.05    0.34
Q13   1  -0.3610  0.7006  0.7586  11.00000  0.05    0.33
Q14   1   0.1482  0.6844  0.8569  11.00000  0.05    0.33
Q15   1   0.2254  0.4004  0.7966  11.00000  0.05    0.33
Q16   1  -0.1872  0.9039  0.8340  11.00000  0.05    0.32
Q17   1   0.2453  0.9983  0.5032  11.00000  0.05    0.32
Q18   1   0.1535  0.6616  0.7568  11.00000  0.05    0.32
Q19   1   0.1730  0.4534  0.6467  11.00000  0.05    0.32
Q20   1   0.2197  0.3219  0.5881  11.00000  0.05    0.31
;
_shelx_res_checksum     20703
