# Supplementary material for: Crystal structure of 7,7′-[(pyridin-2-yl)methyl­ene]bis­(5-chloro­quinolin-8-ol)
Source: Acta Crystallogr E Crystallogr Commun. 2020 Jul 14;76(Pt 8):1271–4. doi: 10.1107/S2056989020009317 (PMC7405569; doi:10.1107/S2056989020009317)
Supplement: Supplementary file 2 [file e-76-01271-Isup2.hkl]

data_I                                                                          
_shelx_title ' 190531'                                                          
_shelx_refln_list_code          4                                               
_shelx_F_calc_maximum      148.88                                               
_exptl_crystal_F_000       460.00                                               
_reflns_d_resolution_high  0.7707                                               
                                                                                
loop_                                                                           
 _space_group_symop_operation_xyz                                               
 'x, y, z'                                                                      
 '-x, -y, -z'                                                                   
                                                                                
_cell_length_a     8.7077                                                       
_cell_length_b    10.4281                                                       
_cell_length_c    12.1329                                                       
_cell_angle_alpha 101.111                                                       
_cell_angle_beta   92.087                                                       
_cell_angle_gamma 113.161                                                       
                                                                                
_shelx_F_squared_multiplier     1.000                                           
                                                                                
loop_                                                                           
 _refln_index_h                                                                 
 _refln_index_k                                                                 
 _refln_index_l                                                                 
 _refln_F_squared_calc                                                          
 _refln_F_squared_meas                                                          
 _refln_F_squared_sigma                                                         
 _refln_observed_status                                                         
   2   0   0      17327.17      17990.15      1718.30 o                         
   3   0   0       9900.09      11636.72       773.70 o                         
   4   0   0         36.32         20.90         0.91 o                         
   5   0   0       1109.08       1088.47        12.02 o                         
   6   0   0        325.58        323.40         5.75 o                         
   7   0   0          0.02         -0.45         1.62 o                         
   8   0   0        147.55        157.06         2.60 o                         
   9   0   0         60.33         60.13         7.94 o                         
  10   0   0          0.64         -1.37         7.74 o                         
 -10   1   0          3.71         14.13         7.51 o                         
  -9   1   0          6.06          4.82         1.93 o                         
  -8   1   0         21.47         21.02         7.80 o                         
  -7   1   0         15.28         20.85         2.78 o                         
  -6   1   0         98.52         98.17         3.30 o                         
  -5   1   0         51.69         46.25         2.60 o                         
  -4   1   0         45.29         49.42         1.43 o                         
  -3   1   0        111.79        134.81         1.66 o                         
  -2   1   0       1542.99       1706.90        21.11 o                         
   1   1   0       1865.71       2212.28        61.95 o                         
   2   1   0       4182.18       5271.62       184.64 o                         
   3   1   0          6.44         -1.04         1.04 o                         
   4   1   0         14.90         13.23         0.82 o                         
   5   1   0        256.55        273.76         3.71 o                         
   6   1   0        178.65        184.65         5.40 o                         
   7   1   0          1.98          1.44         2.87 o                         
   8   1   0         10.37          5.72         6.47 o                         
   9   1   0         50.16         68.77         8.29 o                         
 -10   2   0         55.17         46.82         6.43 o                         
  -9   2   0         10.91          6.80         2.59 o                         
  -8   2   0         17.46         23.67         3.16 o                         
  -7   2   0         94.22         95.19         5.11 o                         
  -6   2   0        376.52        425.28         6.23 o                         
  -5   2   0       1638.28       1659.19        23.45 o                         
  -4   2   0       1311.50       1335.91        17.69 o                         
  -3   2   0         48.18         36.98         2.90 o                         
  -2   2   0       3226.62       3490.72        69.60 o                         
  -1   2   0         28.97         34.51         1.41 o                         
   0   2   0        210.31        185.72         1.46 o                         
   1   2   0       1029.75       1079.12        12.21 o                         
   2   2   0          2.89          7.84         1.10 o                         
   3   2   0       2174.22       2769.83       228.03 o                         
   4   2   0          8.23         15.83         1.17 o                         
   5   2   0         66.76         74.56         4.95 o                         
   6   2   0         34.69         43.30         5.42 o                         
   7   2   0          0.29          6.26         5.96 o                         
   8   2   0         86.67         90.27         7.68 o                         
   9   2   0         11.05         20.05         7.85 o                         
 -11   3   0         29.09         57.85         8.23 o                         
 -10   3   0         21.91         25.82         2.91 o                         
  -9   3   0         47.51         49.23         2.85 o                         
  -8   3   0         86.10         81.88         2.90 o                         
  -7   3   0        467.27        433.92        16.03 o                         
  -6   3   0          5.09          2.86         1.90 o                         
  -5   3   0        246.74        240.06         4.14 o                         
  -4   3   0        255.45        242.63         5.34 o                         
  -3   3   0         11.86          1.50         1.66 o                         
  -2   3   0       6416.56       7339.01       248.70 o                         
  -1   3   0       2042.22       2140.22        31.20 o                         
   0   3   0       3887.90       4025.28        60.23 o                         
   1   3   0        571.02        598.34         6.62 o                         
   2   3   0       1550.49       1563.82        19.94 o                         
   3   3   0        383.75        401.95         5.70 o                         
   4   3   0        140.50        125.18         4.88 o                         
   5   3   0        146.61        161.82         6.54 o                         
   6   3   0        228.54        222.38         8.47 o                         
   7   3   0          0.05         -1.14         6.00 o                         
   8   3   0         14.41         20.33         7.49 o                         
 -11   4   0         57.71         48.28         6.16 o                         
 -10   4   0        113.77        120.09         4.20 o                         
  -9   4   0         64.15         75.93         3.48 o                         
  -8   4   0        176.34        157.39         6.52 o                         
  -7   4   0        662.99        640.08        10.25 o                         
  -6   4   0        312.49        303.38         4.78 o                         
  -5   4   0       1479.85       1534.33        23.39 o                         
  -4   4   0         80.07         71.02         8.07 o                         
  -3   4   0        379.02        399.80         5.27 o                         
  -2   4   0       1863.89       1824.51        27.55 o                         
  -1   4   0        156.22        140.06         2.12 o                         
   0   4   0        205.99        196.24         3.19 o                         
   1   4   0         44.06         51.14         1.47 o                         
   2   4   0         25.52         23.91         5.75 o                         
   3   4   0        146.00        136.70         2.08 o                         
   4   4   0         13.48         19.12         6.40 o                         
   5   4   0        325.21        340.35         9.74 o                         
   6   4   0         29.58         27.68         5.76 o                         
   7   4   0         28.52         32.85         7.06 o                         
   8   4   0          0.58         11.82        11.91 o                         
 -11   5   0         96.17         97.53         6.63 o                         
 -10   5   0          4.01          7.89         4.15 o                         
  -9   5   0         18.95         19.39         3.99 o                         
  -8   5   0          2.68          8.32         6.53 o                         
  -7   5   0        376.71        353.91         6.28 o                         
  -6   5   0         70.62         72.75         3.69 o                         
  -5   5   0        234.19        189.53         6.13 o                         
  -4   5   0         16.93         20.22         2.34 o                         
  -3   5   0        297.31        415.68         6.58 o                         
  -2   5   0          0.16          4.58         2.57 o                         
  -1   5   0         48.24         44.61         2.51 o                         
   0   5   0          6.49         -0.62         2.33 o                         
   1   5   0        210.14        188.54         2.41 o                         
   2   5   0         83.87         93.12         2.44 o                         
   3   5   0        240.81        223.26         3.23 o                         
   4   5   0         47.98         43.57         1.08 o                         
   5   5   0         81.75         85.54         6.11 o                         
   6   5   0         63.42         58.98         6.82 o                         
   7   5   0          1.39         -5.21         6.71 o                         
 -11   6   0          0.00          9.89         4.27 o                         
 -10   6   0          1.13         -5.61         5.61 o                         
  -9   6   0          9.61          5.82         4.03 o                         
  -8   6   0          0.58          1.13         5.20 o                         
  -7   6   0         21.48         21.38         4.07 o                         
  -6   6   0          8.78         14.29         3.09 o                         
  -5   6   0         18.32         22.17         2.90 o                         
  -4   6   0        107.00        136.81         3.59 o                         
  -3   6   0         92.87         80.76         5.32 o                         
  -2   6   0        133.77        139.98         2.55 o                         
  -1   6   0        177.76        166.08         2.81 o                         
   0   6   0        142.83        145.71         3.04 o                         
   1   6   0          4.25          6.17         1.98 o                         
   2   6   0        227.47        221.54         3.84 o                         
   3   6   0          3.27         -2.60         2.60 o                         
   4   6   0         70.39         72.10         2.15 o                         
   5   6   0          5.40         15.06         5.46 o                         
   6   6   0          0.36         13.24         6.36 o                         
   7   6   0          0.15         -2.11         7.57 o                         
 -11   7   0         18.25         19.35         6.83 o                         
 -10   7   0         43.65         52.81         7.00 o                         
  -9   7   0          1.81          1.15         4.07 o                         
  -8   7   0         63.30         57.50         5.56 o                         
  -7   7   0         31.30         33.07         6.19 o                         
  -6   7   0         90.33         90.61         4.18 o                         
  -5   7   0          5.70          4.97         3.19 o                         
  -4   7   0         97.55         93.98         3.63 o                         
  -3   7   0         13.39         11.09         2.69 o                         
  -2   7   0        215.60        202.76         5.65 o                         
  -1   7   0         17.79         17.87         1.75 o                         
   0   7   0          1.92          3.05         2.79 o                         
   1   7   0        100.89         93.96         2.67 o                         
   2   7   0         30.41         25.69         2.11 o                         
   3   7   0        157.91        149.36         4.09 o                         
   4   7   0          1.60          1.38         1.13 o                         
   5   7   0          1.65          3.60         6.03 o                         
   6   7   0          0.63          9.04         7.02 o                         
 -11   8   0          5.22         -0.31         7.18 o                         
 -10   8   0         11.45          3.45         7.52 o                         
  -9   8   0         60.18         51.88         5.02 o                         
  -8   8   0          0.40          1.96         4.21 o                         
  -7   8   0         68.58         73.19         4.64 o                         
  -6   8   0        264.22        227.15         8.88 o                         
  -5   8   0        284.03        265.27        11.87 o                         
  -4   8   0        186.84        188.76         5.94 o                         
  -3   8   0        507.41        479.65        10.85 o                         
  -2   8   0        121.92        112.27         2.94 o                         
  -1   8   0        169.33        166.07         6.00 o                         
   0   8   0        128.29        123.03        11.50 o                         
   1   8   0        204.97        212.46         3.56 o                         
   2   8   0         10.09          7.30         1.85 o                         
   3   8   0         21.23         26.55         2.60 o                         
   4   8   0         22.25         32.85         9.16 o                         
   5   8   0          0.03          4.29         6.32 o                         
 -10   9   0         52.56         45.86         8.35 o                         
  -8   9   0          0.02         17.63         6.75 o                         
  -7   9   0         97.80         95.34         5.46 o                         
  -6   9   0         35.60         39.92         6.49 o                         
  -5   9   0          1.53          4.12         4.74 o                         
  -4   9   0         62.29         55.77         3.17 o                         
  -3   9   0        225.74        221.84         7.99 o                         
  -2   9   0        238.30        241.78         4.67 o                         
  -1   9   0        282.77        272.63         5.34 o                         
   0   9   0         11.71          8.09         3.40 o                         
   1   9   0         41.27         48.13         5.46 o                         
   2   9   0         25.34         26.68         3.66 o                         
   3   9   0         26.60         26.21         5.64 o                         
   4   9   0         77.08         86.87        11.34 o                         
  -9  10   0         65.34         60.17         8.73 o                         
  -8  10   0          1.85          2.78         6.21 o                         
  -7  10   0          0.81         -0.99         4.92 o                         
  -6  10   0         14.06         15.34         4.86 o                         
  -5  10   0         27.29         28.81         3.98 o                         
  -4  10   0          9.36         13.63         3.84 o                         
  -3  10   0        143.97        147.36         6.38 o                         
  -2  10   0        246.46        254.62         6.66 o                         
  -1  10   0        181.45        172.97         4.80 o                         
   0  10   0        117.32        111.54         4.20 o                         
   1  10   0         33.33         37.26         3.11 o                         
   2  10   0         20.17         21.87         3.18 o                         
   3  10   0         26.81         35.65         6.38 o                         
  -8  11   0          9.46         24.81         8.20 o                         
  -6  11   0          2.72          7.19         7.18 o                         
  -5  11   0          3.24          1.73         6.91 o                         
  -4  11   0         84.27         70.76         4.00 o                         
  -3  11   0         33.90         37.43         5.62 o                         
  -2  11   0         18.52         12.45         3.53 o                         
  -1  11   0        636.47        623.04        13.05 o                         
   0  11   0         80.76         78.23         4.37 o                         
   1  11   0          2.46          9.09         3.51 o                         
  -8  12   0         25.16         35.78         6.67 o                         
  -7  12   0         88.38         91.77         9.77 o                         
  -6  12   0          0.00         -3.67         3.67 o                         
  -5  12   0         52.90         45.84         5.72 o                         
  -4  12   0         21.35         26.48         4.89 o                         
  -3  12   0         10.71         15.67         4.10 o                         
  -2  12   0        142.81        149.01         5.55 o                         
  -1  12   0         96.98         85.77         5.84 o                         
   0  12   0          3.01          4.89         3.22 o                         
  -6  13   0         47.91         57.08         9.15 o                         
  -5  13   0         13.44         26.11         4.58 o                         
  -4  13   0          1.52         -4.00         4.44 o                         
  -3  13   0         70.04         77.34        11.86 o                         
   2 -13   1        177.05        172.14         6.61 o                         
   3 -13   1         17.06         29.87         4.74 o                         
   4 -13   1         45.29         62.16         6.30 o                         
   5 -13   1         39.40         53.08        15.53 o                         
   6 -13   1         58.20         70.86         6.20 o                         
   0 -12   1          0.89          5.64         3.96 o                         
   1 -12   1          5.74          5.70         6.67 o                         
   2 -12   1        197.74        217.04         7.50 o                         
   3 -12   1          5.05          8.93         3.98 o                         
   4 -12   1          8.20          6.70         4.09 o                         
   5 -12   1        123.64        115.39         5.71 o                         
   6 -12   1         42.97         51.45         4.88 o                         
   7 -12   1          2.79          7.73         8.25 o                         
   8 -12   1          0.14          2.53         8.83 o                         
  -2 -11   1         65.29         65.20         7.98 o                         
  -1 -11   1         27.56         31.74         2.97 o                         
   0 -11   1         52.77         58.40         4.69 o                         
   1 -11   1          0.73          2.00         4.32 o                         
   2 -11   1         11.34         16.26         4.50 o                         
   3 -11   1          0.92          3.61         2.97 o                         
   4 -11   1         37.22         33.35         3.30 o                         
   5 -11   1         82.57         75.49         5.61 o                         
   6 -11   1          8.33         20.04         7.15 o                         
  -3 -10   1        169.85        161.30         8.57 o                         
  -2 -10   1         57.50         48.74         7.50 o                         
  -1 -10   1          0.50          3.69         5.27 o                         
   0 -10   1        855.56        840.42        27.78 o                         
   1 -10   1          3.11          8.09         3.21 o                         
   2 -10   1         12.45          8.68         3.04 o                         
   3 -10   1        329.72        295.40         7.21 o                         
   4 -10   1          2.05         -2.81         3.03 o                         
   5 -10   1        356.17        341.08         8.39 o                         
   6 -10   1        100.24         83.37         5.40 o                         
   7 -10   1         66.90         69.38         9.20 o                         
   8 -10   1        120.67        127.02         6.73 o                         
   9 -10   1          9.78          0.71         7.90 o                         
  10 -10   1         12.05         13.72         8.24 o                         
  -4  -9   1         15.55         19.08         6.55 o                         
  -3  -9   1          4.73          3.25         5.64 o                         
  -2  -9   1          0.13          2.34         1.99 o                         
  -1  -9   1        962.26        959.70        16.75 o                         
   0  -9   1        288.50        303.76         5.75 o                         
   1  -9   1        299.38        292.35         7.10 o                         
   2  -9   1        164.30        147.54         5.53 o                         
   3  -9   1         60.35         64.90         3.70 o                         
   4  -9   1          0.18         -0.68         3.63 o                         
   5  -9   1        106.74         76.08         5.38 o                         
   6  -9   1         93.66         82.12         7.10 o                         
   7  -9   1          1.26         11.66         9.59 o                         
   8  -9   1         14.53         29.37         6.98 o                         
   9  -9   1         34.88         28.48         7.55 o                         
  10  -9   1         39.17         17.84         7.94 o                         
  -5  -8   1         91.12        112.35        12.39 o                         
  -4  -8   1         30.80         42.15         6.20 o                         
  -3  -8   1         50.47         56.12         4.10 o                         
  -2  -8   1          8.05          8.55         1.96 o                         
  -1  -8   1         45.08         43.25         2.32 o                         
   0  -8   1        284.99        280.49         6.72 o                         
   1  -8   1         31.36         31.39         2.72 o                         
   2  -8   1          5.17         14.83         2.44 o                         
   3  -8   1        506.54        506.20         6.78 o                         
   4  -8   1         87.76        102.74         4.06 o                         
   5  -8   1         96.48         88.98         6.41 o                         
   6  -8   1         33.14         39.60         4.05 o                         
   7  -8   1          8.61          8.45         3.97 o                         
   8  -8   1        135.30        131.58         9.40 o                         
   9  -8   1         25.95         34.31         6.80 o                         
  10  -8   1         46.21         53.32         5.39 o                         
  -6  -7   1        122.78        139.91        14.22 o                         
  -5  -7   1         19.11         17.56         9.68 o                         
  -4  -7   1         59.23         69.87         5.96 o                         
  -3  -7   1        153.39        167.68         5.70 o                         
  -2  -7   1        263.40        275.23         4.47 o                         
  -1  -7   1          3.69          7.64         2.42 o                         
   0  -7   1         91.80         94.05         2.72 o                         
   1  -7   1        111.84        101.65         2.30 o                         
   2  -7   1         45.07         49.27         2.02 o                         
   3  -7   1        233.79        251.08         7.04 o                         
   4  -7   1        157.90        156.49        13.88 o                         
   5  -7   1        135.95        122.63         6.95 o                         
   6  -7   1        214.69        215.17         7.83 o                         
   7  -7   1          2.47         -2.61         4.96 o                         
   8  -7   1         32.15         41.21         5.87 o                         
   9  -7   1          0.32          8.67         3.99 o                         
  10  -7   1         40.50         51.27         6.90 o                         
  11  -7   1          3.60          6.08         6.80 o                         
  -7  -6   1          3.42        -10.94        11.94 o                         
  -6  -6   1          0.06         12.09        10.28 o                         
  -5  -6   1         17.66         26.64         5.77 o                         
  -4  -6   1        148.28        134.82         6.41 o                         
  -3  -6   1        339.65        332.13         5.66 o                         
  -2  -6   1        465.11        425.12         8.91 o                         
  -1  -6   1         37.77         31.77         1.98 o                         
   0  -6   1        241.28        216.84         3.74 o                         
   1  -6   1         16.05          9.08         1.65 o                         
   2  -6   1          0.77          1.48         1.76 o                         
   3  -6   1        502.06        467.93        19.50 o                         
   4  -6   1         18.28         17.96         3.14 o                         
   5  -6   1         16.20         16.28         5.52 o                         
   6  -6   1        321.37        287.46         6.59 o                         
   7  -6   1        323.38        310.48         6.30 o                         
   8  -6   1          2.24         -0.02         3.35 o                         
   9  -6   1         61.66         64.51         4.26 o                         
  10  -6   1          0.01         -5.56         5.56 o                         
  11  -6   1          8.94         11.52         6.50 o                         
  -7  -5   1          1.92         -2.37         7.05 o                         
  -6  -5   1         26.82         28.02         6.57 o                         
  -5  -5   1         16.16         30.42         5.64 o                         
  -4  -5   1         82.60         76.01         5.37 o                         
  -3  -5   1         26.72         34.93         5.20 o                         
  -2  -5   1        513.78        523.67         5.40 o                         
  -1  -5   1         74.63         73.35         1.29 o                         
   0  -5   1       2089.67       2027.60        22.62 o                         
   1  -5   1        705.84        804.49        26.90 o                         
   2  -5   1        422.13        409.26         5.51 o                         
   3  -5   1       2686.58       2726.74        54.81 o                         
   4  -5   1        118.62        151.63         3.82 o                         
   5  -5   1        693.98        661.01         9.15 o                         
   6  -5   1       1513.05       1496.31        24.53 o                         
   7  -5   1          7.25          4.25         2.91 o                         
   8  -5   1        252.21        261.18        12.26 o                         
   9  -5   1          7.93          7.49         3.89 o                         
  10  -5   1          0.37          4.17         4.78 o                         
  11  -5   1         39.96         46.73         5.89 o                         
  -8  -4   1          9.37         19.91         7.84 o                         
  -7  -4   1          2.65         -5.85         6.57 o                         
  -6  -4   1        460.91        450.60        13.55 o                         
  -5  -4   1          9.81          1.34         4.94 o                         
  -4  -4   1        343.28        364.52         8.82 o                         
  -3  -4   1        124.15        123.89         1.39 o                         
  -2  -4   1         29.90         46.01         2.65 o                         
  -1  -4   1         23.98         22.78         1.72 o                         
   0  -4   1        435.67        450.59         3.56 o                         
   1  -4   1        645.57        688.68         5.96 o                         
   2  -4   1        594.24        530.45         8.18 o                         
   3  -4   1       2860.60       3112.39        62.41 o                         
   4  -4   1        115.93        113.49         2.96 o                         
   5  -4   1       1027.65       1064.90        15.51 o                         
   6  -4   1        351.48        351.13         6.03 o                         
   7  -4   1         40.07         46.09         2.84 o                         
   8  -4   1         22.83         28.16         3.40 o                         
   9  -4   1          0.61          7.76         3.42 o                         
  10  -4   1         10.75         12.03         3.83 o                         
  11  -4   1          0.00          2.27         5.55 o                         
  -9  -3   1          0.73         -1.58         8.41 o                         
  -8  -3   1         13.00         25.48         7.50 o                         
  -7  -3   1        117.85        119.05         8.08 o                         
  -6  -3   1         50.92         53.69         6.12 o                         
  -5  -3   1        367.44        365.21         9.42 o                         
  -4  -3   1         44.80         43.69         4.16 o                         
  -3  -3   1        127.65        110.85         5.93 o                         
  -2  -3   1        571.59        532.73         8.01 o                         
  -1  -3   1         56.56         60.49         0.96 o                         
   0  -3   1       1674.81       1567.79        14.25 o                         
   1  -3   1        172.23        150.68         2.55 o                         
   2  -3   1        213.10        217.14         7.87 o                         
   3  -3   1       1531.16       1474.00        22.17 o                         
   4  -3   1        149.03        157.74         2.96 o                         
   5  -3   1        169.40        160.49         2.91 o                         
   6  -3   1        118.95        111.34         2.82 o                         
   7  -3   1         38.33         45.79         2.91 o                         
   8  -3   1        211.72        188.84         4.60 o                         
   9  -3   1        207.90        199.77         6.11 o                         
  10  -3   1        141.17        139.96         4.07 o                         
  11  -3   1          0.25         -5.90         7.79 o                         
  -9  -2   1        115.13        108.16        14.29 o                         
  -8  -2   1         17.10         15.34         6.69 o                         
  -7  -2   1        119.95        109.98         7.35 o                         
  -6  -2   1       1070.25       1083.52        31.88 o                         
  -5  -2   1         16.50         21.61         6.63 o                         
  -4  -2   1       1270.25       1345.29        27.85 o                         
  -3  -2   1         45.78         44.88         3.35 o                         
  -2  -2   1          0.08         -0.77         1.63 o                         
  -1  -2   1       3104.31       3652.92       135.25 o                         
   0  -2   1         32.75         32.94         0.97 o                         
   1  -2   1       4904.90       6240.09       178.00 o                         
   2  -2   1         22.86          1.75         6.36 o                         
   3  -2   1       2799.74       2870.99        51.45 o                         
   4  -2   1        174.87        136.13         7.61 o                         
   5  -2   1       1368.70       1345.25        19.44 o                         
   6  -2   1        107.01         89.75         2.65 o                         
   7  -2   1        344.65        319.14         4.95 o                         
   8  -2   1        113.42        100.53         3.22 o                         
   9  -2   1         29.85         30.36         2.98 o                         
  10  -2   1        125.94        113.66         3.59 o                         
  -9  -1   1        138.60        149.29        14.12 o                         
  -8  -1   1          3.33          8.68         6.29 o                         
  -7  -1   1        986.10        998.30        25.27 o                         
  -6  -1   1        855.69        828.05        36.76 o                         
  -5  -1   1       1808.99       1858.80       113.98 o                         
  -4  -1   1       6917.64       8192.96       598.15 o                         
  -3  -1   1        233.17        260.39         8.47 o                         
  -2  -1   1      15257.83      19429.69      1483.50 o                         
  -1  -1   1       5466.02       7104.99       175.55 o                         
   2  -1   1       1186.35       1316.86        15.33 o                         
   3  -1   1        102.36         99.07         2.89 o                         
   4  -1   1        364.77        474.62         8.33 o                         
   5  -1   1        251.62        243.20         8.60 o                         
   6  -1   1        113.90        103.18         2.07 o                         
   7  -1   1          2.64          4.55         2.50 o                         
   8  -1   1          0.40          2.58         4.08 o                         
   9  -1   1         13.62         19.50         2.81 o                         
  10  -1   1          6.85          9.69         7.55 o                         
 -10   0   1         12.19         28.11         8.07 o                         
  -9   0   1          7.73          9.07         6.77 o                         
  -8   0   1         57.75         52.61         3.65 o                         
  -7   0   1         11.46         18.86         5.75 o                         
  -6   0   1        272.13        278.72         5.45 o                         
  -5   0   1         84.56         81.15         1.26 o                         
  -4   0   1       3443.26       3843.29        75.75 o                         
  -3   0   1        728.22        789.17         6.85 o                         
  -2   0   1       3203.23       4149.95        68.10 o                         
   1   0   1        864.50       1075.66         9.49 o                         
   2   0   1       1613.01       1677.84        20.04 o                         
   3   0   1        164.71        133.88         1.74 o                         
   4   0   1       1206.93       1487.17        17.59 o                         
   5   0   1         20.83         17.06         6.44 o                         
   6   0   1        454.92        434.22         5.32 o                         
   7   0   1          4.72          4.82         1.95 o                         
   8   0   1        161.13        170.53         3.20 o                         
   9   0   1         67.90         81.44         8.52 o                         
  10   0   1          0.64          4.72        12.24 o                         
 -10   1   1         27.32         17.70        11.90 o                         
  -9   1   1          4.80         -1.97         1.97 o                         
  -8   1   1          5.37          5.27         2.77 o                         
  -7   1   1         17.05         18.67         1.63 o                         
  -6   1   1          0.07          0.32         1.87 o                         
  -5   1   1         55.55         51.73         3.33 o                         
  -4   1   1        302.54        357.14         4.32 o                         
  -3   1   1         34.44         42.39         1.30 o                         
  -2   1   1       3608.84       4182.05        88.67 o                         
   0   1   1       2065.25       2777.11       141.78 o                         
   1   1   1       3617.21       4424.98        95.36 o                         
   2   1   1        365.08        329.79         2.72 o                         
   3   1   1       1202.04       1268.81        14.51 o                         
   4   1   1        119.57        124.00         1.39 o                         
   5   1   1        351.33        358.65         6.13 o                         
   6   1   1          0.02          1.58         1.08 o                         
   7   1   1          3.52          7.38         1.44 o                         
   8   1   1         30.49         23.48         1.37 o                         
   9   1   1         25.08         21.41         7.43 o                         
 -10   2   1         43.87         66.47        12.25 o                         
  -9   2   1         23.74         22.25         2.72 o                         
  -8   2   1         30.48         32.93         4.77 o                         
  -7   2   1        254.33        266.41         4.28 o                         
  -6   2   1          0.40          0.50         1.90 o                         
  -5   2   1        987.59        928.21        11.37 o                         
  -4   2   1        581.36        532.77        15.56 o                         
  -3   2   1        162.51        115.16         2.32 o                         
  -2   2   1      22165.10      26585.90      2677.75 o                         
  -1   2   1       9672.52      12438.09       631.11 o                         
   0   2   1       1982.55       2131.66        28.60 o                         
   1   2   1       2168.60       2227.71        29.70 o                         
   2   2   1        264.37        231.99         9.95 o                         
   3   2   1        338.75        296.30         6.54 o                         
   4   2   1         94.08         83.07         4.27 o                         
   5   2   1          7.42          8.51         0.90 o                         
   6   2   1          2.39          3.40         1.20 o                         
   7   2   1          9.63         11.95         5.80 o                         
   8   2   1          8.38          3.83         6.70 o                         
   9   2   1         56.30         60.65         8.94 o                         
 -11   3   1          9.68          0.18        11.70 o                         
 -10   3   1          2.28         -1.27         4.31 o                         
  -9   3   1        129.00        123.86         4.05 o                         
  -8   3   1         41.99         36.09         4.05 o                         
  -7   3   1        183.40        181.40         3.54 o                         
  -6   3   1         44.54         43.25         2.68 o                         
  -5   3   1         93.64         89.44         2.78 o                         
  -4   3   1         19.94         35.36         9.03 o                         
  -3   3   1        473.01        503.50         5.62 o                         
  -2   3   1       8080.22       9515.44       399.19 o                         
  -1   3   1        704.35        834.85         6.65 o                         
   0   3   1       1114.03       1156.24        11.31 o                         
   1   3   1       2016.41       2185.27        23.18 o                         
   2   3   1       1904.77       2048.54        31.68 o                         
   3   3   1         83.55         70.32         5.28 o                         
   4   3   1         14.68         15.38         3.50 o                         
   5   3   1         55.68         46.94         1.06 o                         
   6   3   1          3.48          5.95         5.32 o                         
   7   3   1          6.56         10.76         5.75 o                         
   8   3   1          2.41         10.06         7.18 o                         
 -11   4   1          9.57         16.71         5.14 o                         
 -10   4   1          0.07          2.13         3.12 o                         
  -9   4   1          0.61          4.60         4.15 o                         
  -8   4   1          6.56          4.53         3.23 o                         
  -7   4   1         28.08         28.85         2.71 o                         
  -6   4   1        122.00        123.72         3.68 o                         
  -5   4   1         35.98         37.50         2.96 o                         
  -4   4   1        457.78        442.44         8.91 o                         
  -3   4   1        345.01        367.86         5.18 o                         
  -2   4   1        914.65        906.85        11.57 o                         
  -1   4   1        383.99        364.12         7.42 o                         
   0   4   1         46.87         42.35         2.19 o                         
   1   4   1       1181.74       1257.16        14.84 o                         
   2   4   1          5.87         23.63         2.23 o                         
   3   4   1          6.34          7.89         1.05 o                         
   4   4   1        293.96        287.26         7.01 o                         
   5   4   1         41.39         33.20         1.00 o                         
   6   4   1        208.82        205.80         8.62 o                         
   7   4   1          0.02         11.35         6.57 o                         
   8   4   1         13.37          2.96         7.54 o                         
 -11   5   1         13.55         18.58         5.43 o                         
 -10   5   1         51.01         60.36         4.10 o                         
  -9   5   1         16.07         21.05         3.95 o                         
  -8   5   1         68.21         70.08         4.22 o                         
  -7   5   1        230.79        255.78         7.11 o                         
  -6   5   1         31.82         45.01         7.75 o                         
  -5   5   1         87.59         85.69         3.08 o                         
  -4   5   1       2347.96       2384.90        44.05 o                         
  -3   5   1       3851.04       3861.54        94.45 o                         
  -2   5   1       1144.77       1105.31        11.76 o                         
  -1   5   1        200.97        201.74         6.38 o                         
   0   5   1        840.63        772.59         7.05 o                         
   1   5   1        111.96         94.44         3.55 o                         
   2   5   1        513.03        504.33         4.78 o                         
   3   5   1        168.20        158.65         2.20 o                         
   4   5   1          4.80          7.09         3.42 o                         
   5   5   1        156.18        160.71         7.20 o                         
   6   5   1         40.93         57.80         6.38 o                         
   7   5   1         17.45         13.93         6.97 o                         
 -11   6   1          9.31         12.21         4.31 o                         
 -10   6   1         11.20         14.05         5.64 o                         
  -9   6   1         22.80         26.99         3.82 o                         
  -8   6   1         39.59         40.93         4.70 o                         
  -7   6   1        516.41        516.51        10.18 o                         
  -6   6   1         48.92         44.50         3.98 o                         
  -5   6   1        481.94        476.33         7.47 o                         
  -4   6   1        941.58        935.46        14.97 o                         
  -3   6   1         21.57         23.52         2.55 o                         
  -2   6   1         24.76         19.45         2.42 o                         
  -1   6   1         23.85         25.38         4.69 o                         
   0   6   1          1.53          0.10         1.52 o                         
   1   6   1         14.73         16.15         1.48 o                         
   2   6   1         46.40         45.69         2.30 o                         
   3   6   1          5.13          3.93         1.52 o                         
   4   6   1         29.47         34.30         3.15 o                         
   5   6   1         34.82         28.98         5.73 o                         
   6   6   1          7.83          3.43         6.14 o                         
 -11   7   1         23.22         23.57         7.00 o                         
  -9   7   1        175.04        176.91         5.99 o                         
  -8   7   1        184.66        164.19         5.47 o                         
  -7   7   1       1046.22       1047.44        20.95 o                         
  -6   7   1          0.12          0.87         5.37 o                         
  -5   7   1        154.96        147.81         5.61 o                         
  -4   7   1        710.70        704.83        11.02 o                         
  -3   7   1         31.04         22.34         3.13 o                         
  -2   7   1        218.73        190.81         6.46 o                         
  -1   7   1         11.77         12.54         3.55 o                         
   0   7   1         74.77         62.47         2.94 o                         
   1   7   1        251.57        230.26         2.84 o                         
   2   7   1         37.52         36.33         2.07 o                         
   3   7   1         98.15         92.69         2.30 o                         
   4   7   1        187.36        175.93         8.28 o                         
   5   7   1          9.38          3.68         5.70 o                         
   6   7   1         81.92        100.84         8.54 o                         
 -10   8   1        111.41        100.10         6.11 o                         
  -9   8   1         14.99         10.51         4.57 o                         
  -8   8   1         35.11         41.21         4.60 o                         
  -7   8   1        133.70        119.52         5.36 o                         
  -6   8   1         94.40         80.62         6.77 o                         
  -5   8   1         79.47         85.76         4.46 o                         
  -4   8   1         12.52         15.71         4.20 o                         
  -3   8   1          5.90          4.61         1.97 o                         
  -2   8   1         70.70         75.54         6.10 o                         
  -1   8   1         19.70         19.97         3.75 o                         
   0   8   1        166.59        161.41         5.35 o                         
   1   8   1         51.51         51.72         2.43 o                         
   2   8   1        111.54        108.42         3.10 o                         
   3   8   1        288.94        283.28         5.54 o                         
   4   8   1         48.72         45.44         9.24 o                         
   5   8   1         42.17         40.08         6.82 o                         
 -10   9   1          2.05         12.27         7.66 o                         
  -9   9   1         36.35         42.53         7.86 o                         
  -8   9   1          3.56          4.05         6.81 o                         
  -7   9   1          2.88         16.36         4.71 o                         
  -6   9   1        124.51        132.48        15.22 o                         
  -5   9   1         49.97         45.05         4.49 o                         
  -4   9   1        294.27        289.63        10.01 o                         
  -3   9   1         22.85         19.15         2.60 o                         
  -2   9   1          0.61          4.46         3.36 o                         
  -1   9   1        226.09        217.55         6.13 o                         
   0   9   1         84.11         70.16         5.40 o                         
   1   9   1          2.54          3.52         2.82 o                         
   2   9   1          0.45          3.45         2.67 o                         
   3   9   1        171.83        160.73         7.60 o                         
   4   9   1         17.77         24.86         6.39 o                         
 -10  10   1         18.18         24.58         8.86 o                         
  -9  10   1          0.11          1.21         9.90 o                         
  -8  10   1        115.39        115.19         6.72 o                         
  -7  10   1          0.01         -6.21         6.21 o                         
  -6  10   1        153.76        154.13        10.48 o                         
  -5  10   1         84.80         85.72         4.61 o                         
  -4  10   1          0.59         -3.07         3.90 o                         
  -3  10   1         98.87        110.93         8.02 o                         
  -2  10   1         96.96         99.38         9.32 o                         
  -1  10   1          2.61          6.53         3.04 o                         
   0  10   1          0.74          3.24         3.79 o                         
   1  10   1         88.17         87.79         4.24 o                         
   2  10   1          6.07          8.36         4.25 o                         
   3  10   1         60.75         51.71         6.43 o                         
  -9  11   1          3.01         -5.26         8.88 o                         
  -8  11   1          3.19         14.55         5.90 o                         
  -7  11   1         28.53         21.31         8.27 o                         
  -6  11   1          1.47          2.31         3.45 o                         
  -5  11   1         44.28         45.97         3.83 o                         
  -4  11   1          5.76          7.57         6.37 o                         
  -3  11   1          1.78         -0.28         5.21 o                         
  -2  11   1         41.60         38.65         4.22 o                         
  -1  11   1         31.80         32.58         6.32 o                         
   0  11   1         11.45         15.48         3.12 o                         
   1  11   1          1.47          0.05         3.95 o                         
  -8  12   1          4.71         14.05         9.40 o                         
  -7  12   1         35.55         49.50         4.61 o                         
  -6  12   1         29.85         32.08        10.16 o                         
  -5  12   1          9.29         20.71        11.88 o                         
  -4  12   1        143.69        171.30        21.58 o                         
  -3  12   1          2.50          8.06         7.18 o                         
  -2  12   1         27.41         32.11         4.25 o                         
  -1  12   1         78.56         93.63         6.19 o                         
  -5  13   1          0.87          1.74         4.26 o                         
  -4  13   1         21.99         26.27         4.90 o                         
   2 -13   2         31.28         36.67         5.91 o                         
   3 -13   2         34.96         37.42         4.93 o                         
   4 -13   2         28.65         37.13         4.17 o                         
   5 -13   2         55.69         66.19         6.69 o                         
   6 -13   2         13.02          9.77         4.19 o                         
   7 -13   2          0.25          3.23        18.08 o                         
   0 -12   2         10.80          9.87         4.62 o                         
   1 -12   2         19.17         23.25         4.21 o                         
   2 -12   2         31.14         24.56         4.25 o                         
   3 -12   2         11.27         11.21         4.15 o                         
   4 -12   2         11.27         10.79         4.14 o                         
   5 -12   2          2.02         -5.87         8.18 o                         
   6 -12   2          3.78          4.58         4.29 o                         
   7 -12   2          5.57          3.87         8.18 o                         
  -2 -11   2        118.96        127.84        14.22 o                         
  -1 -11   2         47.70         51.01         5.41 o                         
   0 -11   2        122.70        130.74         4.96 o                         
   1 -11   2          2.46          4.75         5.65 o                         
   2 -11   2          4.56          4.30         3.57 o                         
   3 -11   2        140.22        140.85         4.20 o                         
   4 -11   2        155.99        148.48         4.36 o                         
   5 -11   2          3.35         -1.08         4.49 o                         
   6 -11   2        289.69        282.05        19.84 o                         
   7 -11   2         47.35         42.90         8.20 o                         
   9 -11   2        132.07        146.38         8.03 o                         
  -3 -10   2         15.14         20.94         4.85 o                         
  -2 -10   2          3.07          4.22         2.49 o                         
  -1 -10   2          6.28          9.92         4.06 o                         
   0 -10   2        106.65        114.83         4.20 o                         
   1 -10   2        363.37        339.44         7.00 o                         
   2 -10   2        216.71        188.41         4.11 o                         
   3 -10   2         35.22         45.27         3.07 o                         
   4 -10   2        614.27        524.13        15.37 o                         
   5 -10   2         44.46         40.70         7.43 o                         
   6 -10   2          0.47         -2.74         6.53 o                         
   7 -10   2         12.15         10.28         4.95 o                         
   8 -10   2          0.02          8.95         7.21 o                         
   9 -10   2          0.12         -7.61         7.61 o                         
  10 -10   2          9.61         12.30         8.21 o                         
  -4  -9   2          3.35          2.58         6.53 o                         
  -3  -9   2         12.81         15.51         5.35 o                         
  -2  -9   2        165.67        183.72         5.69 o                         
  -1  -9   2         22.31         23.93         2.88 o                         
   0  -9   2          0.34         -2.79         2.79 o                         
   1  -9   2        198.67        193.64         4.94 o                         
   2  -9   2        250.18        238.27         4.16 o                         
   3  -9   2        239.37        226.36         4.18 o                         
   4  -9   2          7.51         47.21        32.42 o                         
   5  -9   2         66.36         62.94         4.32 o                         
   6  -9   2        100.39        119.13        46.73 o                         
   7  -9   2        429.38        385.18        13.00 o                         
   8  -9   2         53.46         36.70         6.88 o                         
   9  -9   2         60.60         61.17         7.96 o                         
  10  -9   2          1.81         20.67         7.60 o                         
  -5  -8   2         36.77         37.50         7.61 o                         
  -4  -8   2         36.82         39.77         6.46 o                         
  -3  -8   2         31.61         42.36         6.91 o                         
  -2  -8   2       1068.07       1069.52        14.21 o                         
  -1  -8   2        288.81        292.42        12.17 o                         
   0  -8   2        405.50        372.60         4.66 o                         
   1  -8   2        441.63        419.11         5.29 o                         
   2  -8   2        144.57        135.52         4.31 o                         
   3  -8   2        437.29        382.53         6.50 o                         
   4  -8   2          0.09          6.74         3.26 o                         
   5  -8   2        240.00        230.58         6.96 o                         
   6  -8   2         86.88         97.39         6.58 o                         
   7  -8   2         27.84         33.00         7.37 o                         
   8  -8   2        138.61        142.20         9.62 o                         
   9  -8   2          4.08         16.99         6.43 o                         
  10  -8   2          5.50          7.38         5.91 o                         
  -6  -7   2          0.79         15.97         7.18 o                         
  -5  -7   2         21.42         18.29         6.33 o                         
  -4  -7   2         17.03         18.63         5.47 o                         
  -3  -7   2        190.18        181.98         3.09 o                         
  -2  -7   2        555.76        547.07         6.06 o                         
  -1  -7   2         64.33         72.15         1.96 o                         
   0  -7   2         46.88         47.29         1.88 o                         
   1  -7   2        190.60        193.04         3.57 o                         
   2  -7   2          0.54          2.55         2.77 o                         
   3  -7   2        176.13        180.39         5.16 o                         
   4  -7   2         92.49         86.14         5.10 o                         
   5  -7   2          1.85          0.33         6.72 o                         
   6  -7   2          5.30         13.61         7.53 o                         
   7  -7   2        231.54        229.39         5.89 o                         
   8  -7   2          0.35          9.26         8.49 o                         
   9  -7   2          2.87          5.70         5.75 o                         
  10  -7   2          2.53         14.17         6.29 o                         
  11  -7   2         40.34         47.39         5.37 o                         
  -7  -6   2        205.77        202.07        11.49 o                         
  -6  -6   2         18.77          3.57         6.91 o                         
  -5  -6   2        310.13        332.40        11.26 o                         
  -4  -6   2        379.34        375.61        14.71 o                         
  -3  -6   2        511.63        493.65         6.32 o                         
  -2  -6   2       1022.18        980.45        10.93 o                         
  -1  -6   2       2056.48       2102.23        24.91 o                         
   0  -6   2        183.97        220.13         2.87 o                         
   1  -6   2       4492.87       4546.99        99.36 o                         
   2  -6   2        323.31        330.29         5.39 o                         
   3  -6   2        386.39        378.67         5.58 o                         
   4  -6   2        425.35        389.54         6.08 o                         
   5  -6   2        128.60        111.07         3.69 o                         
   6  -6   2          7.97         14.25         3.79 o                         
   7  -6   2          9.52         12.55         3.96 o                         
   8  -6   2          2.52         -1.74         3.52 o                         
   9  -6   2         31.48         32.68         3.98 o                         
  10  -6   2         14.92         15.67         4.97 o                         
  11  -6   2          4.03          9.51         4.36 o                         
  -7  -5   2          5.94         11.61         7.19 o                         
  -6  -5   2         46.38         55.24         7.26 o                         
  -5  -5   2         19.34         18.77         5.53 o                         
  -4  -5   2         12.61         12.72         7.40 o                         
  -3  -5   2        365.48        355.12         3.01 o                         
  -2  -5   2         64.44         71.72         3.19 o                         
  -1  -5   2        990.05        983.63         8.12 o                         
   0  -5   2        175.32        174.62         2.23 o                         
   1  -5   2         81.01         99.38         2.00 o                         
   2  -5   2       2410.88       2485.69        44.65 o                         
   3  -5   2        250.49        269.97         4.40 o                         
   4  -5   2        563.74        615.68         8.20 o                         
   5  -5   2        172.42        156.87         4.34 o                         
   6  -5   2         86.82         82.40         3.96 o                         
   7  -5   2          9.74         10.35         2.96 o                         
   8  -5   2        172.27        176.51         4.85 o                         
   9  -5   2         23.28         29.78         4.21 o                         
  10  -5   2         27.29         25.83         3.84 o                         
  11  -5   2          0.60         10.46         5.44 o                         
  -8  -4   2         24.34         28.22         8.22 o                         
  -7  -4   2         27.79         37.90         7.14 o                         
  -6  -4   2          9.12         14.18         5.98 o                         
  -5  -4   2        749.71        767.34        18.45 o                         
  -4  -4   2       1373.21       1393.67        32.42 o                         
  -3  -4   2          0.06         -0.76         2.43 o                         
  -2  -4   2        707.95        665.52         6.82 o                         
  -1  -4   2        285.68        299.62         2.67 o                         
   0  -4   2         24.01         14.98         1.30 o                         
   1  -4   2       1704.86       1777.71        25.80 o                         
   2  -4   2         48.88         37.84         1.96 o                         
   3  -4   2         76.86         78.72         2.88 o                         
   4  -4   2        168.49        161.87         4.94 o                         
   5  -4   2         56.97         55.53         2.49 o                         
   6  -4   2         10.48         12.39         4.95 o                         
   7  -4   2         44.75         44.90         3.42 o                         
   8  -4   2          0.29          1.80         2.81 o                         
   9  -4   2          0.19          1.89         3.06 o                         
  10  -4   2         15.30         14.07         4.17 o                         
  11  -4   2          5.46          9.53         5.92 o                         
  -9  -3   2          6.36          8.99         8.47 o                         
  -8  -3   2         82.66         74.88        13.03 o                         
  -7  -3   2        304.51        306.48        11.45 o                         
  -6  -3   2         32.22         20.22         5.67 o                         
  -5  -3   2         27.60         27.88         4.93 o                         
  -4  -3   2        566.02        560.29        14.69 o                         
  -3  -3   2         23.41         27.01         2.68 o                         
  -2  -3   2        755.49        622.39         6.07 o                         
  -1  -3   2       1721.17       1750.54        16.33 o                         
   0  -3   2       1049.49        991.22         8.58 o                         
   1  -3   2       9753.77      11615.80       566.27 o                         
   2  -3   2         52.42         45.26         1.75 o                         
   3  -3   2        538.39        460.48         5.31 o                         
   4  -3   2       1218.46       1103.87        14.12 o                         
   5  -3   2         46.74         27.71         4.05 o                         
   6  -3   2        226.75        202.27         4.21 o                         
   7  -3   2        113.61         95.79         3.58 o                         
   8  -3   2          5.11          8.11         5.40 o                         
   9  -3   2        156.03        174.97         4.24 o                         
  10  -3   2         29.08         27.92         3.81 o                         
  -9  -2   2         87.57        104.81         9.60 o                         
  -8  -2   2        635.43        616.51        25.35 o                         
  -7  -2   2          0.33         -5.88         5.88 o                         
  -6  -2   2        816.49        828.77        19.86 o                         
  -5  -2   2        436.71        441.62        10.00 o                         
  -4  -2   2        108.92         95.55         6.12 o                         
  -3  -2   2        257.74        286.32         4.18 o                         
  -2  -2   2        179.48        226.47         1.66 o                         
  -1  -2   2        517.42        538.25         3.88 o                         
   0  -2   2       2318.62       2765.35        36.67 o                         
   1  -2   2        751.68        758.40         7.67 o                         
   2  -2   2        729.16        759.89         8.64 o                         
   3  -2   2        588.47        570.59         6.53 o                         
   4  -2   2        442.25        494.36         5.68 o                         
   5  -2   2        101.34        128.74         2.86 o                         
   6  -2   2        145.08        157.14         4.18 o                         
   7  -2   2         12.13         16.28         3.28 o                         
   8  -2   2         95.10         86.53         3.39 o                         
   9  -2   2         39.75         33.04         3.30 o                         
  10  -2   2         19.85         23.37         2.79 o                         
 -10  -1   2          0.07        -12.84        12.84 o                         
  -9  -1   2         85.33         72.02         8.03 o                         
  -8  -1   2        202.20        182.21         8.86 o                         
  -7  -1   2         63.51         66.06         6.05 o                         
  -6  -1   2        234.32        224.36         7.45 o                         
  -5  -1   2        256.53        246.23         6.31 o                         
  -4  -1   2         90.21         83.71         0.79 o                         
  -3  -1   2        751.81        823.64        12.71 o                         
  -2  -1   2        369.84        365.48         2.63 o                         
  -1  -1   2        856.54        975.36         8.49 o                         
   0  -1   2        718.74        802.04         7.43 o                         
   1  -1   2          2.26          6.94         1.54 o                         
   2  -1   2        382.06        352.93         8.40 o                         
   3  -1   2        396.51        424.10         4.59 o                         
   4  -1   2        787.32        774.86         8.53 o                         
   5  -1   2        217.06        227.21         3.82 o                         
   6  -1   2         51.60         49.88         2.40 o                         
   7  -1   2        102.39        109.94         2.86 o                         
   8  -1   2        104.19         91.50         2.61 o                         
   9  -1   2         35.28         36.70         2.75 o                         
  10  -1   2          1.13         -2.41         7.78 o                         
 -10   0   2          0.00         18.85         7.72 o                         
  -9   0   2         72.92         62.18         7.35 o                         
  -8   0   2         24.02         20.78         1.27 o                         
  -7   0   2         13.51         12.16         1.90 o                         
  -6   0   2         41.30         44.50         4.75 o                         
  -5   0   2         16.72         17.45         1.66 o                         
  -4   0   2       2192.51       2358.61        77.43 o                         
  -3   0   2          4.48          1.58         2.25 o                         
  -2   0   2         89.94         80.37         1.70 o                         
  -1   0   2        365.25        376.62         2.84 o                         
   0   0   2       1153.29       1417.68        30.53 o                         
   1   0   2        973.09        909.57         8.90 o                         
   2   0   2        959.13        910.74         9.34 o                         
   3   0   2       1379.08       1250.56        21.53 o                         
   4   0   2        114.03        130.68         2.18 o                         
   5   0   2        377.37        343.01         3.73 o                         
   6   0   2         24.79         21.33         1.67 o                         
   7   0   2         28.41         27.73         2.08 o                         
   8   0   2        515.32        497.45         5.64 o                         
   9   0   2          0.62         37.49        11.76 o                         
  10   0   2         56.68         61.89         9.30 o                         
 -10   1   2          0.29          8.30         7.02 o                         
  -9   1   2        161.44        174.07         4.48 o                         
  -8   1   2          4.27          5.14         5.15 o                         
  -7   1   2        265.39        277.24         7.47 o                         
  -6   1   2         98.14         90.16         6.42 o                         
  -5   1   2        100.54        107.65         2.56 o                         
  -4   1   2       1421.12       1331.48        22.12 o                         
  -3   1   2        232.89        246.24         3.49 o                         
  -2   1   2        258.21        300.10         4.54 o                         
  -1   1   2         24.12         49.33         1.25 o                         
   0   1   2       1833.66       2169.68        30.75 o                         
   1   1   2          3.66          8.14         1.24 o                         
   2   1   2         34.98         23.87         1.70 o                         
   3   1   2        358.07        400.69         4.93 o                         
   4   1   2        804.27        846.34        44.26 o                         
   5   1   2         38.63         36.45         1.87 o                         
   6   1   2        286.76        271.31         3.55 o                         
   7   1   2        128.60        127.28         2.45 o                         
   8   1   2         63.33         56.20         2.21 o                         
   9   1   2         21.90         39.26        12.33 o                         
 -10   2   2          6.43         10.34         6.87 o                         
  -9   2   2         13.07         14.92        10.68 o                         
  -8   2   2         53.02         44.72         2.73 o                         
  -7   2   2         69.74         66.68         4.70 o                         
  -6   2   2          0.56          1.74         1.93 o                         
  -5   2   2        119.39        102.88         2.44 o                         
  -4   2   2        267.73        215.84         4.34 o                         
  -3   2   2        495.55        478.44         7.08 o                         
  -2   2   2       1596.22       1710.99        31.98 o                         
  -1   2   2        159.88        227.97         1.98 o                         
   0   2   2       1514.33       1450.74        50.39 o                         
   1   2   2         52.81         30.60         2.72 o                         
   2   2   2        534.10        664.41        11.10 o                         
   3   2   2         10.09         29.89         1.90 o                         
   4   2   2        242.49        222.17         6.78 o                         
   5   2   2        346.53        371.12         5.17 o                         
   6   2   2        389.49        376.01         4.17 o                         
   7   2   2          0.01         -1.39         4.72 o                         
   8   2   2         32.47         31.73         7.15 o                         
   9   2   2         68.42         94.38        14.02 o                         
 -11   3   2         13.90          2.89         7.37 o                         
 -10   3   2         21.49         21.14         3.33 o                         
  -9   3   2          0.04          1.92         3.77 o                         
  -8   3   2         22.19         27.87         3.63 o                         
  -7   3   2        101.24         96.68         2.86 o                         
  -6   3   2          7.57         13.18         3.16 o                         
  -5   3   2          1.46         -2.06         2.15 o                         
  -4   3   2        217.73        213.90         6.57 o                         
  -3   3   2         65.02         47.49        13.02 o                         
  -2   3   2       3435.92       3624.36       108.47 o                         
  -1   3   2         69.07         70.53         1.13 o                         
   0   3   2         49.37         68.41         1.30 o                         
   1   3   2         59.30         80.44         1.74 o                         
   2   3   2         11.65         13.69         1.69 o                         
   3   3   2         46.22         37.84         1.60 o                         
   4   3   2         33.87         40.17         3.17 o                         
   5   3   2          9.43         16.26         1.52 o                         
   6   3   2         70.46         58.06         6.07 o                         
   7   3   2          3.43         -0.61         5.85 o                         
   8   3   2         90.10         84.25         8.46 o                         
 -10   4   2          0.18          1.77         4.31 o                         
  -9   4   2        182.61        187.06         6.53 o                         
  -8   4   2         49.54         53.26         4.73 o                         
  -7   4   2        473.75        445.22         7.89 o                         
  -6   4   2          7.57         10.55         3.18 o                         
  -5   4   2        535.11        455.87        15.25 o                         
  -4   4   2       3917.39       4019.98       100.41 o                         
  -3   4   2       1693.51       1732.95        26.85 o                         
  -2   4   2        496.39        452.26         8.47 o                         
  -1   4   2       1218.50       1203.08        19.22 o                         
   0   4   2        923.59        931.12         8.54 o                         
   1   4   2        781.69        776.62        12.67 o                         
   2   4   2        107.52         97.55         3.90 o                         
   3   4   2        132.56        127.27         2.95 o                         
   4   4   2         11.36          8.67         2.02 o                         
   5   4   2        222.53        198.88         5.15 o                         
   6   4   2          5.13          3.86         1.04 o                         
   7   4   2         25.32         25.53         6.76 o                         
   8   4   2          0.02         20.33         7.54 o                         
 -11   5   2         15.09         19.04         5.73 o                         
 -10   5   2          0.20         -5.01         5.01 o                         
  -9   5   2          1.83         -4.51         4.51 o                         
  -8   5   2         91.72         92.80         4.86 o                         
  -7   5   2        198.61        196.94         8.94 o                         
  -6   5   2        182.74        158.01         8.40 o                         
  -5   5   2         11.57          6.57         3.56 o                         
  -4   5   2       1525.14       1605.28        33.95 o                         
  -3   5   2       2625.42       2811.40        55.80 o                         
  -2   5   2        821.45        840.36        10.46 o                         
  -1   5   2         11.88         11.72         2.71 o                         
   0   5   2       2627.47       2801.37        42.66 o                         
   1   5   2          4.61          0.69         1.14 o                         
   2   5   2        109.09        110.95         2.16 o                         
   3   5   2        323.34        310.22         3.31 o                         
   4   5   2        182.71        175.42         6.19 o                         
   5   5   2         54.53         53.57         1.56 o                         
   6   5   2        130.74        136.59         7.68 o                         
   7   5   2          2.21         12.14         6.77 o                         
 -11   6   2         41.39         45.37         6.65 o                         
 -10   6   2          5.54         15.90         5.79 o                         
  -9   6   2        175.18        187.27         5.70 o                         
  -8   6   2         12.18         14.17         4.96 o                         
  -7   6   2          1.16          5.93         5.31 o                         
  -6   6   2        115.05        114.50         6.18 o                         
  -5   6   2         75.58         88.90         4.35 o                         
  -4   6   2         18.30         22.69         3.57 o                         
  -3   6   2          0.10          3.47         3.67 o                         
  -2   6   2         12.20         10.36         2.02 o                         
  -1   6   2        783.33        798.60        11.20 o                         
   0   6   2          0.06          2.55         1.85 o                         
   1   6   2         13.31         15.51         1.69 o                         
   2   6   2         69.68         59.33         2.11 o                         
   3   6   2         63.46         58.83         4.23 o                         
   4   6   2         20.84         17.69         1.79 o                         
   5   6   2          5.06          9.01         5.30 o                         
   6   6   2          5.35         16.72         6.32 o                         
 -10   7   2          0.47         16.17        10.25 o                         
  -9   7   2         19.44         20.70         4.44 o                         
  -8   7   2         30.60         39.11         4.24 o                         
  -7   7   2         67.18         65.21         4.49 o                         
  -6   7   2        592.14        592.19        20.18 o                         
  -5   7   2       1128.00       1071.19        18.36 o                         
  -4   7   2        311.41        284.94         5.83 o                         
  -3   7   2         21.68         17.01         2.57 o                         
  -2   7   2       1265.40       1196.11        17.86 o                         
  -1   7   2       1313.09       1273.83        19.52 o                         
   0   7   2        180.79        187.66         5.98 o                         
   1   7   2        511.99        491.22         6.87 o                         
   2   7   2        220.44        218.59         7.55 o                         
   3   7   2          0.99          1.62         2.83 o                         
   4   7   2         90.79         88.55         2.90 o                         
   5   7   2         57.52         63.80         6.50 o                         
 -10   8   2          2.70          5.01         6.92 o                         
  -9   8   2         50.62         43.53         5.19 o                         
  -8   8   2          1.24          6.15         4.42 o                         
  -7   8   2         22.97         15.16         4.23 o                         
  -6   8   2        620.55        583.45        19.45 o                         
  -5   8   2        181.87        188.83         5.82 o                         
  -4   8   2         15.75         15.35         3.00 o                         
  -3   8   2        315.88        293.60         4.67 o                         
  -2   8   2         26.06         29.34         8.15 o                         
  -1   8   2       1133.88       1069.80        15.99 o                         
   0   8   2        409.22        416.40         5.48 o                         
   1   8   2        373.85        359.77         5.21 o                         
   2   8   2        261.62        273.24         7.51 o                         
   3   8   2          3.68          7.41         2.29 o                         
   4   8   2        174.74        201.32         8.29 o                         
 -10   9   2         11.78         17.81         7.97 o                         
  -9   9   2        114.77        147.68         9.95 o                         
  -8   9   2          3.08         -1.91         4.93 o                         
  -7   9   2         53.00         59.57         6.34 o                         
  -6   9   2        404.15        392.22        13.29 o                         
  -5   9   2         34.85         37.02         2.76 o                         
  -4   9   2        154.25        155.16         3.75 o                         
  -3   9   2        193.49        200.79         5.88 o                         
  -2   9   2         16.92         19.97         3.58 o                         
  -1   9   2        272.25        266.71         6.25 o                         
   0   9   2          7.90         16.20         5.24 o                         
   1   9   2        508.39        477.38         8.90 o                         
   2   9   2        266.27        266.75         5.60 o                         
   3   9   2        197.30        180.81         7.73 o                         
  -9  10   2          7.97          6.75         8.31 o                         
  -8  10   2         44.45         44.97         8.74 o                         
  -7  10   2         73.35         55.80         8.83 o                         
  -6  10   2         48.63         47.41         8.00 o                         
  -5  10   2         86.82         80.43         4.70 o                         
  -4  10   2         20.49         28.42         5.93 o                         
  -3  10   2          9.20          8.16         3.80 o                         
  -2  10   2         37.91         39.68         4.13 o                         
  -1  10   2          0.37          3.42         3.09 o                         
   0  10   2         44.54         48.29         3.27 o                         
   1  10   2          0.05          3.69         3.77 o                         
   2  10   2         14.42          6.88         3.58 o                         
  -9  11   2          2.34          6.76         9.48 o                         
  -8  11   2        252.67        265.99        21.34 o                         
  -7  11   2          1.76         28.95         8.68 o                         
  -6  11   2         80.03         95.19        10.11 o                         
  -5  11   2         16.17         21.02         3.47 o                         
  -4  11   2          0.76          1.27         3.18 o                         
  -3  11   2         76.04         86.12        12.17 o                         
  -2  11   2          3.92          5.27         5.21 o                         
  -1  11   2          0.08          0.43         3.65 o                         
   0  11   2          7.51          8.95         3.06 o                         
   1  11   2         30.80         27.78         4.61 o                         
  -7  12   2         19.93         19.78         5.50 o                         
  -6  12   2         33.05         26.79         4.00 o                         
  -5  12   2         78.05         77.07         8.58 o                         
  -4  12   2          1.20          3.87         9.23 o                         
  -3  12   2         45.69         54.53         4.17 o                         
  -2  12   2         20.27         27.18         4.10 o                         
  -1  12   2         30.26         31.29         5.58 o                         
   2 -13   3          8.18         13.24         4.63 o                         
   3 -13   3          0.01          4.24         3.81 o                         
   4 -13   3         19.81         24.61         4.59 o                         
   5 -13   3         25.51         34.42         5.19 o                         
   6 -13   3         13.10         10.48         5.03 o                         
   7 -13   3          6.03         15.64         4.51 o                         
   0 -12   3         86.27         83.82         4.88 o                         
   1 -12   3         19.36         24.94         8.74 o                         
   2 -12   3        154.83        160.37        14.67 o                         
   3 -12   3         55.80         60.86        10.45 o                         
   4 -12   3          4.30          7.16         5.34 o                         
   5 -12   3         34.83         34.96         4.70 o                         
   6 -12   3         37.64         35.55         5.92 o                         
   7 -12   3          0.25         15.87         8.30 o                         
  -2 -11   3         57.03         64.16         8.51 o                         
  -1 -11   3         12.52         12.43         5.51 o                         
   0 -11   3        278.83        255.65         7.63 o                         
   1 -11   3        194.06        200.60         5.11 o                         
   2 -11   3        114.68        115.12        16.14 o                         
   3 -11   3        133.48        133.28         4.77 o                         
   4 -11   3          0.18         -1.89         3.18 o                         
   5 -11   3         12.69         13.96         3.37 o                         
   6 -11   3         27.62         34.99         7.67 o                         
   7 -11   3         27.29         27.29         5.58 o                         
   8 -11   3         46.76         48.50         8.98 o                         
   9 -11   3         39.13         52.70         6.59 o                         
  -3 -10   3         20.00         26.62         7.41 o                         
  -2 -10   3         37.69         31.49         4.70 o                         
  -1 -10   3          0.13         -2.35         3.05 o                         
   0 -10   3         33.94         33.69         5.40 o                         
   1 -10   3         13.92         11.35         3.49 o                         
   2 -10   3          2.60          6.31         3.46 o                         
   3 -10   3          0.50         -3.43         4.24 o                         
   4 -10   3          1.43          3.25         3.83 o                         
   5 -10   3          8.83          8.23         4.78 o                         
   6 -10   3          6.72         -6.29         6.29 o                         
   7 -10   3         21.39         12.27         4.91 o                         
   8 -10   3        125.79        133.64         9.65 o                         
   9 -10   3          2.76          6.92         7.84 o                         
  10 -10   3          8.76          9.65         5.91 o                         
  -4  -9   3        135.83        157.00         9.13 o                         
  -3  -9   3          0.01          4.44         9.20 o                         
  -2  -9   3        113.50        121.83        12.77 o                         
  -1  -9   3         31.09         35.28         4.83 o                         
   0  -9   3          0.75         -0.94         2.17 o                         
   1  -9   3         63.61         59.24         5.67 o                         
   2  -9   3          1.72          1.42         3.05 o                         
   3  -9   3         86.56         84.03         3.44 o                         
   4  -9   3        147.49        168.54         7.25 o                         
   5  -9   3         17.40         11.40         3.99 o                         
   6  -9   3          3.58         14.48         4.90 o                         
   7  -9   3        344.71        357.12        12.48 o                         
   8  -9   3          1.70          5.91         4.75 o                         
   9  -9   3         20.78         15.74         7.21 o                         
  10  -9   3         23.67         23.50         7.76 o                         
  -5  -8   3          3.75         10.43         7.05 o                         
  -4  -8   3         13.22         14.25         5.64 o                         
  -3  -8   3         38.72         31.86         2.12 o                         
  -2  -8   3        203.32        212.39         7.39 o                         
  -1  -8   3         66.93         62.46         2.42 o                         
   0  -8   3        116.15        108.59         2.89 o                         
   1  -8   3         31.39         32.64         2.37 o                         
   2  -8   3        300.16        291.93         4.69 o                         
   3  -8   3          9.76          9.48         2.99 o                         
   4  -8   3        164.09        172.11         6.35 o                         
   5  -8   3          7.43          3.76         6.23 o                         
   6  -8   3        350.57        357.54        10.92 o                         
   7  -8   3        563.28        552.58        20.50 o                         
   8  -8   3         57.86         51.57         4.79 o                         
   9  -8   3         89.43         82.59         6.48 o                         
  10  -8   3         86.31         80.90         6.97 o                         
  -6  -7   3         30.66         27.78         7.70 o                         
  -5  -7   3        232.75        222.14         9.93 o                         
  -4  -7   3          8.26         10.88         4.19 o                         
  -3  -7   3         59.89         69.36         4.25 o                         
  -2  -7   3         11.25          9.62         2.13 o                         
  -1  -7   3          0.91          3.70         1.47 o                         
   0  -7   3          0.92          6.05         1.77 o                         
   1  -7   3         88.47         94.75         2.54 o                         
   2  -7   3        390.65        422.78         5.03 o                         
   3  -7   3        143.77        137.52         7.29 o                         
   4  -7   3          6.01         14.07         9.29 o                         
   5  -7   3         58.87         70.53         4.44 o                         
   6  -7   3        272.38        258.25         6.06 o                         
   7  -7   3         20.08         17.35         3.82 o                         
   8  -7   3         24.78         28.21         6.46 o                         
   9  -7   3          1.24          6.23         4.20 o                         
  10  -7   3         74.04         72.64         5.21 o                         
  -7  -6   3        116.03        131.75        10.19 o                         
  -6  -6   3         22.10         24.49         7.10 o                         
  -5  -6   3        474.46        468.56        19.33 o                         
  -4  -6   3        800.03        788.50        14.17 o                         
  -3  -6   3       1165.92       1129.38         9.96 o                         
  -2  -6   3        277.80        254.73         2.47 o                         
  -1  -6   3         37.07         28.49         1.29 o                         
   0  -6   3        424.07        414.51         4.53 o                         
   1  -6   3        988.42        904.99        10.94 o                         
   2  -6   3        192.91        180.76         5.18 o                         
   3  -6   3        119.49         89.80         8.43 o                         
   4  -6   3        330.02        307.31         6.10 o                         
   5  -6   3        256.91        261.52         6.59 o                         
   6  -6   3        150.36        160.09         4.56 o                         
   7  -6   3         58.75         57.29         5.87 o                         
   8  -6   3          0.01         -0.83         3.60 o                         
   9  -6   3         66.09         72.91         4.57 o                         
  10  -6   3          0.01          2.40         5.71 o                         
  11  -6   3          0.69          1.50         4.48 o                         
  -7  -5   3         21.57         24.31        11.92 o                         
  -6  -5   3         47.02         49.81        10.47 o                         
  -5  -5   3          6.28         -1.00         5.57 o                         
  -4  -5   3       1098.37       1109.30        18.95 o                         
  -3  -5   3         58.41         58.15         4.27 o                         
  -2  -5   3          1.14          1.39         0.70 o                         
  -1  -5   3        899.45        937.45         7.99 o                         
   0  -5   3        323.21        330.06         4.10 o                         
   1  -5   3          2.46         -1.49         1.49 o                         
   2  -5   3        307.68        339.49         4.89 o                         
   3  -5   3        301.67        268.30         6.43 o                         
   4  -5   3         77.29         74.34         4.39 o                         
   5  -5   3         66.11         56.06         3.41 o                         
   6  -5   3         13.12          8.37         3.45 o                         
   7  -5   3          1.83          2.60         3.31 o                         
   8  -5   3         68.39         67.90         4.51 o                         
   9  -5   3        133.46        116.70         4.64 o                         
  10  -5   3          2.91          1.07         3.93 o                         
  -8  -4   3          0.00          7.30         7.86 o                         
  -7  -4   3         29.60         47.39        11.59 o                         
  -6  -4   3          3.13          1.81         5.70 o                         
  -5  -4   3         36.19         31.08         5.59 o                         
  -4  -4   3        938.90        914.97        14.55 o                         
  -3  -4   3        349.38        334.91         6.12 o                         
  -2  -4   3        139.56        138.26         2.03 o                         
  -1  -4   3       4158.08       4289.90        71.43 o                         
   0  -4   3        119.01        149.56         2.01 o                         
   1  -4   3         14.94         29.28         2.61 o                         
   2  -4   3       1136.13       1015.55        27.69 o                         
   3  -4   3         68.97        101.45         3.85 o                         
   4  -4   3        746.49        697.90        18.24 o                         
   5  -4   3         50.83         33.64         2.53 o                         
   6  -4   3         35.53         31.87         3.40 o                         
   7  -4   3        105.29        103.15         4.33 o                         
   8  -4   3          0.35          3.62         6.27 o                         
   9  -4   3          0.65          1.34         3.20 o                         
  10  -4   3         46.72         59.19         4.91 o                         
  -9  -3   3         16.18          4.19         8.37 o                         
  -8  -3   3          1.04          9.29         6.88 o                         
  -7  -3   3          0.09         -6.06         6.06 o                         
  -6  -3   3         75.22         79.33         6.41 o                         
  -5  -3   3        480.67        495.83        12.03 o                         
  -4  -3   3        107.30        101.91         3.38 o                         
  -3  -3   3        601.24        631.45         8.27 o                         
  -2  -3   3        191.46        184.32         2.52 o                         
  -1  -3   3        583.92        628.96         9.21 o                         
   0  -3   3          1.19          3.49         1.01 o                         
   1  -3   3        168.03        180.31         2.49 o                         
   2  -3   3          0.40          9.04         4.93 o                         
   3  -3   3         42.67         77.44        12.19 o                         
   4  -3   3         13.85         19.40         2.14 o                         
   5  -3   3         62.30         67.48         2.89 o                         
   6  -3   3        156.10        126.82         4.35 o                         
   7  -3   3          7.58         12.97         4.54 o                         
   8  -3   3         35.76         38.17         4.30 o                         
   9  -3   3          0.49          3.26         2.96 o                         
  10  -3   3         10.34         14.10         3.27 o                         
  -9  -2   3        190.31        203.47        11.04 o                         
  -8  -2   3         52.38         50.00         7.40 o                         
  -7  -2   3          8.05          7.41         5.58 o                         
  -6  -2   3       1586.32       1641.88        43.86 o                         
  -5  -2   3        265.70        277.02         7.40 o                         
  -4  -2   3        146.73        136.99         6.71 o                         
  -3  -2   3        171.23        171.71         1.79 o                         
  -2  -2   3         20.60         15.58         1.67 o                         
  -1  -2   3       3469.99       3601.54        53.63 o                         
   0  -2   3        250.55        311.91         2.79 o                         
   1  -2   3       1030.85       1230.60        15.21 o                         
   2  -2   3         24.24         30.20         3.90 o                         
   3  -2   3          6.88         -2.88         2.88 o                         
   4  -2   3        548.06        562.89         8.59 o                         
   5  -2   3          4.97          4.54         1.82 o                         
   6  -2   3          9.48          9.72         2.05 o                         
   7  -2   3          9.21         11.44         4.15 o                         
   8  -2   3         15.68         26.50         4.02 o                         
   9  -2   3         12.87          9.93         2.70 o                         
  10  -2   3          2.58          1.45         3.43 o                         
 -10  -1   3          4.05         23.41         8.34 o                         
  -9  -1   3         45.90         66.44        12.19 o                         
  -8  -1   3          1.26          8.31         5.83 o                         
  -7  -1   3        241.12        224.17         8.27 o                         
  -6  -1   3        870.82        833.16        17.69 o                         
  -5  -1   3         12.52         18.79         1.19 o                         
  -4  -1   3        120.16         84.92         1.42 o                         
  -3  -1   3        790.72        850.40         8.85 o                         
  -2  -1   3       3307.90       3420.51        45.83 o                         
  -1  -1   3       3310.00       3405.24        45.10 o                         
   0  -1   3       9223.60      11551.56       555.82 o                         
   1  -1   3       3528.75       3778.80        77.82 o                         
   2  -1   3       1114.49       1052.31        11.59 o                         
   3  -1   3       1563.35       1466.36        64.27 o                         
   4  -1   3       1235.42       1179.11        14.78 o                         
   5  -1   3        126.22        120.89         3.48 o                         
   6  -1   3        494.53        458.41        16.60 o                         
   7  -1   3        378.50        372.59         5.89 o                         
   8  -1   3         24.55         27.40         2.45 o                         
   9  -1   3        121.36        148.58         5.65 o                         
  10  -1   3         71.24         74.14         9.22 o                         
 -10   0   3         29.92         11.57         7.75 o                         
  -9   0   3          5.24         11.37         6.46 o                         
  -8   0   3        109.20        102.63         2.17 o                         
  -7   0   3         31.37         32.26         1.60 o                         
  -6   0   3        111.46        101.23         1.64 o                         
  -5   0   3         32.69         35.72         2.13 o                         
  -4   0   3        172.76        169.59         2.09 o                         
  -3   0   3        312.28        315.42         3.44 o                         
  -2   0   3         66.87         59.64         1.24 o                         
  -1   0   3        619.62        715.60         8.47 o                         
   0   0   3        194.97        226.46         2.95 o                         
   1   0   3        297.48        290.28         3.71 o                         
   2   0   3        929.68       1000.98        12.27 o                         
   3   0   3        132.72        129.58         4.08 o                         
   4   0   3        150.18        164.37         2.74 o                         
   5   0   3          1.33          0.36         1.81 o                         
   6   0   3          2.63          5.64         2.61 o                         
   7   0   3         23.28         23.45         2.35 o                         
   8   0   3         27.85         35.27         3.10 o                         
   9   0   3          2.13         -0.88         7.07 o                         
 -10   1   3          0.01          3.91        11.06 o                         
  -9   1   3          0.68          0.55         2.13 o                         
  -8   1   3        278.30        264.34         5.77 o                         
  -7   1   3         89.15         93.75         5.80 o                         
  -6   1   3        416.72        410.37         8.27 o                         
  -5   1   3        105.37        117.99         2.24 o                         
  -4   1   3        649.10        657.98        28.08 o                         
  -3   1   3        666.39        711.32        53.36 o                         
  -2   1   3        997.19       1097.86        32.25 o                         
  -1   1   3        356.46        346.50         2.33 o                         
   0   1   3          0.18         -1.34         1.51 o                         
   1   1   3        269.29        298.03         9.18 o                         
   2   1   3         41.40         42.11         4.81 o                         
   3   1   3        162.52        157.52         2.63 o                         
   4   1   3        146.09        152.59         2.29 o                         
   5   1   3        723.68        687.94        26.07 o                         
   6   1   3         15.23          9.69         4.35 o                         
   7   1   3          1.57          2.02         1.90 o                         
   8   1   3         16.56         20.23         2.91 o                         
   9   1   3          0.04         -7.72         7.72 o                         
 -10   2   3         67.08         59.30         7.25 o                         
  -9   2   3         49.26         52.72         4.02 o                         
  -8   2   3          3.75          4.56         4.82 o                         
  -7   2   3         38.27         47.73         3.36 o                         
  -6   2   3         12.60         12.24         2.50 o                         
  -5   2   3        197.94        172.00         3.86 o                         
  -4   2   3          3.16          7.90         2.52 o                         
  -3   2   3         30.08         24.49         2.80 o                         
  -1   2   3        474.92        475.82         9.20 o                         
   1   2   3       1235.04       1211.65        11.85 o                         
   2   2   3          4.17         10.80         2.31 o                         
   3   2   3        220.51        194.48         2.99 o                         
   4   2   3        601.65        566.39         5.67 o                         
   5   2   3         90.66         85.66         2.16 o                         
   6   2   3       1283.87       1194.67        17.59 o                         
   7   2   3          0.53         -1.51         1.51 o                         
   8   2   3         13.85         27.33         7.02 o                         
 -11   3   3         34.09         15.82        11.83 o                         
 -10   3   3          3.27          3.69         3.34 o                         
  -9   3   3          2.72          7.56         3.71 o                         
  -8   3   3        171.40        177.21         4.29 o                         
  -7   3   3          0.15         -4.95         4.95 o                         
  -6   3   3        937.58        916.19        17.77 o                         
  -5   3   3          3.11          7.47         2.76 o                         
  -4   3   3          5.53          1.55         2.69 o                         
  -3   3   3         33.97         62.41         3.60 o                         
  -2   3   3        234.36        280.38         6.18 o                         
  -1   3   3        132.44        172.07         1.72 o                         
   0   3   3          0.67          1.69         0.98 o                         
   1   3   3        436.74        532.04         9.05 o                         
   2   3   3         38.20         44.24         1.69 o                         
   3   3   3        155.10        158.89         2.75 o                         
   4   3   3        125.22        120.34         3.39 o                         
   5   3   3        254.75        239.50        15.67 o                         
   6   3   3        219.60        208.13         6.78 o                         
   7   3   3         48.11         47.38        10.43 o                         
   8   3   3         16.68         30.11         7.45 o                         
 -11   4   3         31.63         31.37         4.19 o                         
 -10   4   3         13.86         10.36         4.51 o                         
  -9   4   3         20.71         16.88         4.47 o                         
  -8   4   3          0.31          2.74         6.57 o                         
  -7   4   3        772.17        776.35        16.63 o                         
  -6   4   3        564.59        559.69        14.73 o                         
  -5   4   3        251.00        235.01         5.98 o                         
  -4   4   3        688.73        663.29        12.34 o                         
  -3   4   3        128.07        106.90         6.72 o                         
  -2   4   3        214.22        165.77         1.72 o                         
  -1   4   3        565.14        580.73         5.97 o                         
   0   4   3         93.25         87.84         1.64 o                         
   1   4   3         49.08         30.50         1.57 o                         
   2   4   3       2125.91       2142.68        49.02 o                         
   3   4   3          0.35          2.18         2.50 o                         
   4   4   3        704.19        670.86        14.67 o                         
   5   4   3         95.19        104.00         4.92 o                         
   6   4   3        117.31        119.07         6.01 o                         
   7   4   3        260.26        282.18        15.92 o                         
 -11   5   3          7.98          1.27         5.48 o                         
 -10   5   3          2.61          9.01         8.14 o                         
  -9   5   3          0.02          3.67         4.94 o                         
  -8   5   3        169.96        168.85         6.92 o                         
  -7   5   3         99.10         97.51         8.20 o                         
  -6   5   3        242.86        233.90         7.03 o                         
  -5   5   3         43.84         51.82         4.29 o                         
  -4   5   3        330.10        325.83         7.57 o                         
  -3   5   3         43.15         58.32         4.17 o                         
  -2   5   3          1.86          1.56         0.94 o                         
  -1   5   3        192.75        183.28         7.62 o                         
   0   5   3        289.10        298.87         2.69 o                         
   1   5   3          2.72          4.58         2.68 o                         
   2   5   3         88.56         93.36         3.52 o                         
   3   5   3         16.62         20.88         2.78 o                         
   4   5   3        105.88         87.32         3.51 o                         
   5   5   3         83.82         80.22         4.75 o                         
   6   5   3         78.73         79.77        10.59 o                         
   7   5   3          8.59         -6.94         6.94 o                         
 -11   6   3         64.27         72.35         7.16 o                         
 -10   6   3          1.70         -5.40         5.79 o                         
  -9   6   3         34.52         42.61         6.11 o                         
  -8   6   3         95.05         96.21         9.70 o                         
  -7   6   3          5.52          0.76         7.72 o                         
  -6   6   3        399.10        399.42        10.83 o                         
  -5   6   3         14.43         22.94         4.57 o                         
  -4   6   3         10.43          7.83         6.71 o                         
  -3   6   3        792.12        757.45         8.73 o                         
  -2   6   3         49.86         41.28         2.12 o                         
  -1   6   3         16.91         11.41         1.66 o                         
   0   6   3        267.85        254.90         2.93 o                         
   1   6   3         38.68         39.04         1.81 o                         
   2   6   3          1.02          1.48         1.90 o                         
   3   6   3          5.48          2.81         1.77 o                         
   4   6   3         91.11         81.69         2.54 o                         
   5   6   3          3.46         -2.21         5.15 o                         
   6   6   3         14.02         15.63         6.44 o                         
 -10   7   3         61.90         63.13        11.46 o                         
  -9   7   3          2.51         16.48         9.90 o                         
  -8   7   3         62.58         89.52        10.53 o                         
  -7   7   3        184.28        193.80        12.47 o                         
  -6   7   3          0.02         -8.95         8.95 o                         
  -5   7   3       3357.61       3315.86       120.60 o                         
  -4   7   3         87.33         86.68         6.19 o                         
  -3   7   3        857.47        816.49        26.67 o                         
  -2   7   3       2050.72       2035.80        36.11 o                         
  -1   7   3         21.54         25.59         3.15 o                         
   0   7   3        273.15        260.39         3.48 o                         
   1   7   3        414.90        419.19         8.62 o                         
   2   7   3          2.84          8.27         3.40 o                         
   3   7   3        170.60        181.64         3.38 o                         
   4   7   3        115.35        121.89         3.58 o                         
   5   7   3          3.09          1.30         5.67 o                         
 -10   8   3         36.42         30.66         7.76 o                         
  -9   8   3          0.03          7.39         7.05 o                         
  -8   8   3         11.73         31.37        10.50 o                         
  -7   8   3          8.65         10.48        10.10 o                         
  -6   8   3          8.13          9.16         6.03 o                         
  -5   8   3        222.62        231.22         9.47 o                         
  -4   8   3          0.07          0.93         5.34 o                         
  -3   8   3       1213.81       1204.38        17.96 o                         
  -2   8   3          9.89         15.07         3.22 o                         
  -1   8   3        465.74        470.31         7.92 o                         
   0   8   3        639.26        622.47        11.13 o                         
   1   8   3         12.00          9.89         2.79 o                         
   2   8   3        492.45        462.76        10.42 o                         
   3   8   3        162.79        139.43         3.84 o                         
   4   8   3          9.99          4.48         5.19 o                         
 -10   9   3          9.22          8.04         8.06 o                         
  -9   9   3          0.57         -1.74         7.51 o                         
  -8   9   3         56.61         56.80        12.79 o                         
  -7   9   3        370.76        361.17        13.58 o                         
  -6   9   3          0.02         17.67         6.85 o                         
  -5   9   3         18.87         21.31         4.94 o                         
  -4   9   3        205.84        204.65        12.04 o                         
  -3   9   3         19.57         15.35         5.88 o                         
  -2   9   3        511.73        489.46        12.01 o                         
  -1   9   3          1.09          4.17         2.33 o                         
   0   9   3         87.20         91.37         4.08 o                         
   1   9   3          3.79          9.15         3.73 o                         
   2   9   3          0.07          2.01         2.67 o                         
   3   9   3          0.35          5.60         4.99 o                         
  -9  10   3         42.12         45.44         9.20 o                         
  -8  10   3        117.77        117.46        15.53 o                         
  -7  10   3        177.93        170.71        10.93 o                         
  -6  10   3         17.56         20.86         4.51 o                         
  -5  10   3         16.58         12.09         5.46 o                         
  -4  10   3          8.14          5.65         2.68 o                         
  -3  10   3        139.18        116.05         4.18 o                         
  -2  10   3          6.81          4.37         2.83 o                         
  -1  10   3         44.64         46.45         5.12 o                         
   0  10   3         11.91         12.08         4.45 o                         
   1  10   3         21.91         22.45         4.36 o                         
   2  10   3          0.01         -2.44         3.23 o                         
  -8  11   3         42.50          7.23        10.02 o                         
  -7  11   3        212.67        222.94        22.98 o                         
  -6  11   3         87.91         91.17        13.92 o                         
  -5  11   3          5.87          9.87         4.60 o                         
  -4  11   3        220.96        237.86        14.90 o                         
  -3  11   3         80.93         82.89         3.80 o                         
  -2  11   3          0.82          3.09         2.86 o                         
  -1  11   3         41.22         38.64         4.00 o                         
   0  11   3         15.11         19.15         4.18 o                         
  -7  12   3          0.23         15.32         9.97 o                         
  -6  12   3          5.44         17.93         9.20 o                         
  -5  12   3          8.07         19.43         8.79 o                         
  -4  12   3         31.24         19.04         4.80 o                         
  -3  12   3          0.48          4.64         3.70 o                         
  -2  12   3          8.82          3.21         4.40 o                         
   2 -13   4        119.75        130.66        19.64 o                         
   3 -13   4          0.01          1.21         3.87 o                         
   4 -13   4          0.92          9.97         6.35 o                         
   5 -13   4         18.41         19.98         5.71 o                         
   6 -13   4         21.56         36.63        10.55 o                         
   0 -12   4          8.61         15.45         4.73 o                         
   1 -12   4          1.25          3.28         8.46 o                         
   2 -12   4         20.69         26.26         4.44 o                         
   3 -12   4         34.89         40.83         5.58 o                         
   4 -12   4          4.44         11.24         5.71 o                         
   5 -12   4         20.24         21.78         4.69 o                         
   6 -12   4          0.07          1.92         7.81 o                         
   7 -12   4         38.83         50.12         8.97 o                         
   8 -12   4          2.75         15.46         8.89 o                         
  -2 -11   4          1.59          5.83        11.98 o                         
  -1 -11   4          3.92          2.69         8.25 o                         
   0 -11   4          2.83          3.52         2.84 o                         
   1 -11   4         46.87         58.06         4.27 o                         
   2 -11   4        172.22        184.29         6.57 o                         
   3 -11   4         49.80         66.50         4.08 o                         
   4 -11   4         74.68         71.44         4.77 o                         
   5 -11   4          0.38          5.04        10.58 o                         
   6 -11   4        150.63        145.70         9.45 o                         
   7 -11   4         53.00         58.01         7.04 o                         
   8 -11   4        113.30        119.00         7.11 o                         
   9 -11   4          7.12         27.06        17.63 o                         
  -3 -10   4         20.24         19.77         8.09 o                         
  -2 -10   4          1.00          1.85         4.04 o                         
  -1 -10   4         20.01         27.00         5.14 o                         
   0 -10   4          9.83         11.57         3.46 o                         
   1 -10   4         13.36         13.44         2.90 o                         
   2 -10   4         57.95         57.57         3.90 o                         
   3 -10   4          0.59          0.98         3.13 o                         
   4 -10   4          1.29          3.23         3.46 o                         
   5 -10   4          9.53         17.39         4.43 o                         
   6 -10   4          4.72         -5.19         6.39 o                         
   7 -10   4         27.09         34.35        12.49 o                         
   8 -10   4         65.51         66.26         7.30 o                         
   9 -10   4          1.75          1.15         7.73 o                         
  -4  -9   4         10.42          7.03         6.38 o                         
  -3  -9   4         12.43         11.04         4.73 o                         
  -2  -9   4          1.42          4.69         3.57 o                         
  -1  -9   4         72.32         66.03         3.33 o                         
   0  -9   4          6.97          9.19         2.78 o                         
   1  -9   4         11.97          9.03         2.35 o                         
   2  -9   4        236.80        227.28         5.15 o                         
   3  -9   4         96.17         88.40         4.01 o                         
   4  -9   4        247.98        241.42         8.59 o                         
   5  -9   4        182.15        176.05         6.71 o                         
   6  -9   4          6.50         -0.12         4.20 o                         
   7  -9   4          7.02         34.09        29.86 o                         
   8  -9   4         15.20         16.28         5.93 o                         
   9  -9   4         22.33         40.25         5.46 o                         
  10  -9   4         27.04         26.25         5.74 o                         
  -5  -8   4         37.55         36.25        11.94 o                         
  -4  -8   4          0.65         -5.73         8.91 o                         
  -3  -8   4          0.99          3.27         1.90 o                         
  -2  -8   4         22.51         20.70         2.41 o                         
  -1  -8   4         70.04         55.10         4.17 o                         
   0  -8   4         27.72         34.49         2.45 o                         
   1  -8   4         83.74         88.84         2.66 o                         
   2  -8   4         36.59         48.28         4.34 o                         
   3  -8   4         94.94         91.72         3.77 o                         
   4  -8   4         21.66         30.25         5.46 o                         
   5  -8   4         11.32         15.21         4.38 o                         
   6  -8   4         82.59         82.98         9.64 o                         
   7  -8   4          6.37         15.13         5.16 o                         
   8  -8   4          3.47         16.56         5.22 o                         
   9  -8   4         70.52         66.04         5.47 o                         
  10  -8   4         30.58         53.00         6.80 o                         
  -6  -7   4         28.17         37.73        12.75 o                         
  -5  -7   4          6.68         21.38         6.94 o                         
  -4  -7   4         13.29         16.81         5.08 o                         
  -3  -7   4         95.95         93.69         2.64 o                         
  -2  -7   4          4.27          3.69         1.39 o                         
  -1  -7   4        154.45        148.48         2.46 o                         
   0  -7   4        158.51        150.14         2.63 o                         
   1  -7   4          5.09          2.31         2.66 o                         
   2  -7   4        101.49         81.87         2.47 o                         
   3  -7   4         39.71         31.68         4.05 o                         
   4  -7   4         18.94          5.89         4.30 o                         
   5  -7   4        263.96        271.51        13.73 o                         
   6  -7   4        571.50        556.34        12.44 o                         
   7  -7   4         96.39         91.38         4.72 o                         
   8  -7   4         27.68         21.79         6.77 o                         
   9  -7   4        280.45        281.85         7.88 o                         
  10  -7   4        149.75        130.27         9.09 o                         
  -7  -6   4          7.56        -12.21        12.21 o                         
  -6  -6   4         37.99         50.11         7.48 o                         
  -5  -6   4         45.03         36.35         6.38 o                         
  -4  -6   4         12.68          7.05         6.12 o                         
  -3  -6   4         24.88         26.29         1.43 o                         
  -2  -6   4        157.55        158.07         2.92 o                         
  -1  -6   4          2.98          5.83         2.48 o                         
   0  -6   4        240.10        245.78         3.66 o                         
   1  -6   4         70.98         58.10         2.13 o                         
   2  -6   4        200.06        193.49         3.63 o                         
   3  -6   4        422.86        393.02        12.14 o                         
   4  -6   4        369.10        372.08         6.25 o                         
   5  -6   4        178.64        168.20         5.27 o                         
   6  -6   4        464.39        452.31         8.13 o                         
   7  -6   4        473.69        480.64        10.13 o                         
   8  -6   4        359.62        334.45         7.51 o                         
   9  -6   4        538.30        536.00        11.04 o                         
  10  -6   4        211.31        229.26         8.18 o                         
  -7  -5   4          0.11          5.25         7.18 o                         
  -6  -5   4        126.09        127.22         8.57 o                         
  -5  -5   4         31.03         44.81         5.96 o                         
  -4  -5   4          5.57          4.07         4.14 o                         
  -3  -5   4         18.11         13.71         3.66 o                         
  -2  -5   4         25.94         29.21         3.48 o                         
  -1  -5   4          0.98          0.98         1.63 o                         
   0  -5   4        198.80        257.05         3.95 o                         
   1  -5   4        249.09        226.18         2.83 o                         
   2  -5   4         47.86         46.52         3.19 o                         
   3  -5   4        651.64        667.70         8.85 o                         
   4  -5   4        136.92        153.06         3.64 o                         
   5  -5   4        153.80        149.60         6.73 o                         
   6  -5   4          0.26          1.76         3.84 o                         
   7  -5   4          0.05          1.09         3.87 o                         
   8  -5   4         45.36         39.85         5.96 o                         
   9  -5   4         26.55         25.73         6.65 o                         
  10  -5   4         21.80         28.28         4.28 o                         
  -8  -4   4          1.01          2.84         7.92 o                         
  -7  -4   4        284.64        301.56        11.73 o                         
  -6  -4   4        135.94        130.52         7.49 o                         
  -5  -4   4        557.55        598.27        19.74 o                         
  -4  -4   4         53.20         52.82         4.00 o                         
  -3  -4   4        125.66        119.39         2.31 o                         
  -2  -4   4        241.61        207.39         1.77 o                         
  -1  -4   4        582.11        503.08         6.18 o                         
   0  -4   4        550.11        598.25        11.75 o                         
   1  -4   4        834.86        782.23        10.61 o                         
   2  -4   4        112.59        110.60         2.86 o                         
   3  -4   4        242.97        302.31         4.71 o                         
   4  -4   4       2576.21       2570.38        49.12 o                         
   5  -4   4        472.94        453.15         8.61 o                         
   6  -4   4        220.44        209.15         4.46 o                         
   7  -4   4        434.83        424.36         7.27 o                         
   8  -4   4         17.49         16.64         3.90 o                         
   9  -4   4        153.23        136.67        15.99 o                         
  10  -4   4          4.23          7.48         4.91 o                         
  -9  -3   4          1.04          0.43        12.67 o                         
  -8  -3   4         85.99         82.13        12.47 o                         
  -7  -3   4          1.61          4.28         5.99 o                         
  -6  -3   4        137.76        150.60        10.60 o                         
  -5  -3   4        410.57        409.30        10.31 o                         
  -4  -3   4          3.55          5.89         9.51 o                         
  -3  -3   4         11.70          9.78         1.10 o                         
  -2  -3   4       1400.95       1513.33        14.17 o                         
  -1  -3   4        829.26        894.44         8.73 o                         
   0  -3   4         86.10         87.08         3.75 o                         
   1  -3   4        332.62        307.25         5.75 o                         
   2  -3   4        115.50         93.56         4.12 o                         
   3  -3   4        931.70        883.26        16.39 o                         
   4  -3   4        722.18        754.26        10.40 o                         
   5  -3   4         89.03         94.36         3.92 o                         
   6  -3   4        165.45        159.47         7.45 o                         
   7  -3   4        205.44        202.62         5.08 o                         
   8  -3   4         61.17         56.28         3.81 o                         
   9  -3   4        160.12        155.42         8.63 o                         
  10  -3   4          0.45          2.39         3.47 o                         
  -9  -2   4          2.65         16.87         7.78 o                         
  -8  -2   4         35.76         47.20         7.23 o                         
  -7  -2   4          5.38         12.53         8.75 o                         
  -6  -2   4        736.87        757.98        23.15 o                         
  -5  -2   4         26.51         32.08         4.29 o                         
  -4  -2   4       1231.84       1238.16        10.17 o                         
  -3  -2   4       2382.68       2436.70        34.24 o                         
  -2  -2   4       1061.76       1231.80        11.62 o                         
  -1  -2   4        311.34        286.93         2.26 o                         
   0  -2   4      11265.22      13614.55       769.18 o                         
   1  -2   4        392.33        446.26         4.95 o                         
   2  -2   4       3560.00       3737.68        82.62 o                         
   3  -2   4       1472.80       1548.05        22.01 o                         
   4  -2   4          9.94          7.19         2.53 o                         
   5  -2   4        742.40        741.05        10.41 o                         
   6  -2   4        230.39        225.18         4.70 o                         
   7  -2   4        111.39        105.45         6.65 o                         
   8  -2   4        222.96        215.36         9.28 o                         
   9  -2   4          1.50          4.61         4.56 o                         
  10  -2   4         10.00          8.85         3.34 o                         
  -9  -1   4         93.06         87.91         8.13 o                         
  -8  -1   4          1.99         -0.22         5.86 o                         
  -7  -1   4        573.71        562.02        14.63 o                         
  -6  -1   4          0.05          0.19         0.93 o                         
  -5  -1   4        333.85        338.63         2.84 o                         
  -4  -1   4         59.03         47.74         2.14 o                         
  -3  -1   4        223.39        209.92         4.52 o                         
  -2  -1   4       1018.97       1033.27        14.48 o                         
  -1  -1   4       1675.52       1728.85        16.12 o                         
   0  -1   4        263.62        248.99         4.77 o                         
   1  -1   4        273.31        233.85         3.44 o                         
   2  -1   4        354.38        319.64         3.88 o                         
   3  -1   4         12.54          3.05         2.13 o                         
   4  -1   4        605.52        535.78        10.39 o                         
   5  -1   4         32.88         35.58         2.10 o                         
   6  -1   4        755.21        695.42        14.79 o                         
   7  -1   4         22.17         18.36         2.36 o                         
   8  -1   4         23.97         21.79         2.63 o                         
   9  -1   4         76.24         88.75         4.01 o                         
 -10   0   4          0.03          9.84         7.39 o                         
  -9   0   4          3.07          4.04         6.18 o                         
  -8   0   4        525.50        505.07        11.89 o                         
  -7   0   4        372.73        389.65         4.34 o                         
  -6   0   4         72.83         66.77         1.65 o                         
  -5   0   4         20.89         16.47         2.47 o                         
  -4   0   4         26.29         30.57         1.56 o                         
  -3   0   4          0.44          2.65         1.30 o                         
  -2   0   4         53.82         51.37         1.50 o                         
  -1   0   4          1.56         -0.62         2.70 o                         
   0   0   4        338.26        358.49         5.91 o                         
   1   0   4        104.81        121.02         3.99 o                         
   2   0   4        333.71        330.98         4.19 o                         
   3   0   4        100.84        114.78         3.25 o                         
   4   0   4          3.34          2.14         1.98 o                         
   5   0   4        148.05        136.67         6.15 o                         
   6   0   4         15.25         15.13         5.13 o                         
   7   0   4          3.59          7.98         3.44 o                         
   8   0   4         27.70         21.43         3.53 o                         
   9   0   4         99.81        103.98         8.92 o                         
 -10   1   4         17.94         26.06         7.04 o                         
  -9   1   4         30.74         24.09         2.52 o                         
  -8   1   4        574.60        599.69        11.43 o                         
  -7   1   4        290.12        300.54         5.16 o                         
  -6   1   4        322.80        320.51         3.75 o                         
  -5   1   4        518.18        531.89        11.71 o                         
  -4   1   4        923.98        898.72        11.76 o                         
  -3   1   4       2055.85       2067.65        65.24 o                         
  -2   1   4        122.85        118.57         6.33 o                         
  -1   1   4       1398.97       1419.79        13.89 o                         
   0   1   4       2950.41       2968.65        54.92 o                         
   1   1   4       1537.05       1623.49        22.42 o                         
   2   1   4       1519.75       1547.76        21.33 o                         
   3   1   4         55.20         61.14         2.28 o                         
   4   1   4        323.79        304.29         4.50 o                         
   5   1   4         88.94         91.85         3.82 o                         
   6   1   4         25.41         23.04         2.40 o                         
   7   1   4          8.77         16.34         2.29 o                         
   8   1   4          4.32          0.23         3.15 o                         
   9   1   4         22.89         26.79         8.12 o                         
 -10   2   4         27.30         24.39         6.79 o                         
  -9   2   4          8.76         11.35         2.10 o                         
  -8   2   4         51.06         55.11         7.26 o                         
  -7   2   4         71.58         72.71         2.85 o                         
  -6   2   4        106.76        107.21         3.27 o                         
  -5   2   4          7.18          9.09         1.96 o                         
  -4   2   4        904.39        965.24        12.45 o                         
  -3   2   4          3.89          9.60         2.03 o                         
  -2   2   4       2959.67       3605.78       178.58 o                         
  -1   2   4        172.75        172.58         4.17 o                         
   0   2   4        581.49        686.29         8.13 o                         
   1   2   4       3146.97       3528.73        77.45 o                         
   2   2   4          4.36          4.52         1.67 o                         
   3   2   4        408.62        443.63         5.34 o                         
   4   2   4        388.16        373.63         4.09 o                         
   5   2   4        105.78         95.48         3.74 o                         
   6   2   4         16.52         20.35         2.17 o                         
   7   2   4         84.89         91.53         2.88 o                         
   8   2   4          9.91         23.18         6.88 o                         
 -10   3   4        192.45        186.10         4.48 o                         
  -9   3   4        124.89        132.13         9.91 o                         
  -8   3   4        237.88        235.96         5.00 o                         
  -7   3   4        128.87        125.35         6.96 o                         
  -6   3   4          8.31          7.49         2.11 o                         
  -5   3   4        844.43        817.60        18.31 o                         
  -4   3   4         55.30         64.78         3.56 o                         
  -3   3   4        163.29        149.69         5.65 o                         
  -2   3   4        567.20        604.13        10.92 o                         
  -1   3   4          0.45          0.93         3.04 o                         
   1   3   4        907.13        965.36        16.59 o                         
   2   3   4        441.37        452.26        15.85 o                         
   3   3   4        807.87        815.43        15.74 o                         
   4   3   4         79.13         69.24         4.44 o                         
   5   3   4         61.79         74.18         3.58 o                         
   6   3   4        112.06        102.45         9.24 o                         
   7   3   4          0.00         -2.39         6.01 o                         
   8   3   4          4.08         13.72         6.95 o                         
 -11   4   4         28.05         29.58         4.76 o                         
 -10   4   4         10.13         12.77         4.58 o                         
  -9   4   4         13.84         23.27        11.33 o                         
  -8   4   4         67.30         78.91         3.51 o                         
  -7   4   4          0.11          2.11         4.00 o                         
  -6   4   4         48.85         44.09         4.34 o                         
  -5   4   4          0.19          3.23         3.51 o                         
  -4   4   4        292.31        274.98         9.30 o                         
  -3   4   4        116.09        136.70         4.77 o                         
  -2   4   4        479.62        520.73         4.00 o                         
  -1   4   4        841.80        799.52        14.62 o                         
   0   4   4        429.36        470.09         6.54 o                         
   1   4   4        321.53        288.30         6.52 o                         
   2   4   4         13.69         11.43         2.25 o                         
   3   4   4        118.17        117.45         2.88 o                         
   4   4   4        442.72        422.14         7.07 o                         
   5   4   4        261.28        224.50         4.47 o                         
   6   4   4         26.54         31.40         4.05 o                         
   7   4   4         26.33         34.40        10.49 o                         
 -11   5   4         83.75         71.83         6.84 o                         
 -10   5   4        100.49        106.51         7.11 o                         
  -9   5   4         43.06         41.86         3.70 o                         
  -8   5   4         81.01         96.90         6.17 o                         
  -7   5   4          9.04         13.35         7.40 o                         
  -6   5   4          1.63          3.57         4.44 o                         
  -5   5   4         83.93         84.97         5.06 o                         
  -4   5   4         69.67         79.18         4.82 o                         
  -3   5   4          0.09          2.15         5.67 o                         
  -2   5   4          0.02         -0.97         1.19 o                         
  -1   5   4         65.72         69.26         4.45 o                         
   0   5   4          6.05          3.14         1.50 o                         
   1   5   4         50.00         46.22         2.95 o                         
   2   5   4          2.44         -1.95         3.10 o                         
   3   5   4         30.57         21.79         2.84 o                         
   4   5   4         92.37         84.28         2.56 o                         
   5   5   4          3.13          5.10         2.20 o                         
   6   5   4          9.70         11.86         9.36 o                         
 -10   6   4         15.59         19.67         6.19 o                         
  -9   6   4        426.83        436.62        13.52 o                         
  -8   6   4          3.15         13.64         8.88 o                         
  -7   6   4        968.99       1005.09        31.96 o                         
  -6   6   4        876.58        901.48        27.93 o                         
  -5   6   4         51.73         49.95         8.41 o                         
  -4   6   4        966.77       1031.21        29.64 o                         
  -3   6   4        223.36        232.99        13.26 o                         
  -2   6   4         32.71         30.63         4.37 o                         
  -1   6   4         53.02         48.68         3.79 o                         
   0   6   4        548.90        538.44        10.46 o                         
   1   6   4         69.64         72.37         2.12 o                         
   2   6   4        648.01        624.08        17.58 o                         
   3   6   4          6.37          7.65         1.99 o                         
   4   6   4        157.22        146.47         3.57 o                         
   5   6   4         38.01         42.37         8.84 o                         
   6   6   4          5.86         15.88         9.99 o                         
 -10   7   4         61.45         59.85         7.53 o                         
  -9   7   4         70.67         72.65         7.40 o                         
  -8   7   4          0.00         -4.17         9.58 o                         
  -7   7   4        408.43        408.60        17.57 o                         
  -6   7   4        119.19        125.08         7.59 o                         
  -5   7   4        455.98        489.07        13.73 o                         
  -4   7   4        426.63        422.30         7.00 o                         
  -3   7   4          4.00          2.10         7.07 o                         
  -2   7   4        474.33        478.98        15.63 o                         
  -1   7   4        574.69        596.73        12.73 o                         
   0   7   4          0.13         -0.11         1.77 o                         
   1   7   4         24.46         26.72         2.50 o                         
   2   7   4          1.98          5.71         2.58 o                         
   3   7   4        331.93        287.87         4.77 o                         
   4   7   4         18.67         24.55         3.16 o                         
   5   7   4         24.95         13.34         5.81 o                         
 -10   8   4          0.09         30.89        11.87 o                         
  -9   8   4        110.26        124.30        14.13 o                         
  -8   8   4         16.81         33.52         7.32 o                         
  -7   8   4        242.01        217.88         9.95 o                         
  -6   8   4          0.06         -4.68         6.36 o                         
  -5   8   4         20.83         15.42         2.75 o                         
  -4   8   4        191.76        185.75         4.68 o                         
  -3   8   4          6.54          9.17         6.55 o                         
  -2   8   4          4.73          8.87         2.65 o                         
  -1   8   4        124.92        128.24         6.74 o                         
   0   8   4         29.73         28.08         3.41 o                         
   1   8   4          0.03          4.59         3.64 o                         
   2   8   4         41.47         37.07         2.86 o                         
   3   8   4         27.05         28.90         6.90 o                         
   4   8   4         55.30         53.68         5.88 o                         
  -9   9   4         36.08         44.59        13.32 o                         
  -8   9   4          5.70          5.71         7.69 o                         
  -7   9   4        375.72        364.52        14.34 o                         
  -6   9   4         54.31         39.02         7.46 o                         
  -5   9   4         87.54         71.33        12.77 o                         
  -4   9   4        159.45        150.24        15.49 o                         
  -3   9   4          5.06          5.32         2.70 o                         
  -2   9   4          5.71          5.34         2.19 o                         
  -1   9   4        289.39        289.18         7.77 o                         
   0   9   4         53.69         55.49         5.87 o                         
   1   9   4         18.47         32.40         5.53 o                         
   2   9   4        164.35        169.36         4.82 o                         
   3   9   4          1.07         -3.83         4.93 o                         
  -9  10   4          0.01         -4.53         9.28 o                         
  -8  10   4          4.87         33.28         8.86 o                         
  -7  10   4         15.05         17.59         8.52 o                         
  -6  10   4         13.05          8.17         2.51 o                         
  -5  10   4         57.96         54.20         7.00 o                         
  -4  10   4          0.17         -1.61         2.18 o                         
  -3  10   4         43.22         36.05         8.93 o                         
  -2  10   4          8.77         13.27         3.19 o                         
  -1  10   4          5.38          5.95         4.13 o                         
   0  10   4         38.98         46.32        10.48 o                         
   1  10   4          1.03          1.18         4.70 o                         
  -8  11   4         47.41         67.01        10.85 o                         
  -7  11   4          0.51         13.69         9.60 o                         
  -6  11   4         32.69         49.66         9.03 o                         
  -5  11   4         22.34         43.26         8.87 o                         
  -4  11   4         61.93         56.85        13.38 o                         
  -3  11   4         73.04         89.87         6.13 o                         
  -2  11   4          1.61          2.51         5.85 o                         
  -1  11   4         47.21         52.19         6.19 o                         
   0  11   4        113.91        117.87         8.04 o                         
  -6  12   4          3.90         10.16         9.60 o                         
  -5  12   4        168.76        169.05        12.58 o                         
  -4  12   4         67.49         93.75         9.84 o                         
  -3  12   4         19.34          6.25         5.65 o                         
   2 -13   5         34.74         35.83         4.15 o                         
   3 -13   5         21.58         28.41         5.99 o                         
   4 -13   5          2.28         13.61         6.73 o                         
   5 -13   5         11.83         17.15         6.45 o                         
   6 -13   5         38.29         34.38        11.18 o                         
   0 -12   5         58.41         62.15         3.82 o                         
   1 -12   5          0.03          4.12         5.39 o                         
   2 -12   5         25.63         26.80         5.21 o                         
   3 -12   5         11.79          8.86         4.42 o                         
   4 -12   5         93.62        103.61         5.60 o                         
   5 -12   5         19.10         19.12         4.59 o                         
   6 -12   5          0.55         -7.78         7.78 o                         
   7 -12   5         35.76         43.01         7.92 o                         
   8 -12   5         17.47         21.08         7.75 o                         
  -2 -11   5         63.25         78.62         9.21 o                         
  -1 -11   5          2.62          3.46         4.83 o                         
   0 -11   5          3.70         11.19         3.25 o                         
   1 -11   5         31.66         24.51         4.01 o                         
   2 -11   5          2.04          5.74         4.44 o                         
   3 -11   5         16.51         21.38         3.35 o                         
   4 -11   5          6.05         13.76         5.21 o                         
   5 -11   5         19.08         26.72         9.02 o                         
   6 -11   5          6.09         17.19         8.24 o                         
   7 -11   5         10.98         13.85         9.24 o                         
   8 -11   5         44.63         53.54         6.46 o                         
   9 -11   5          3.28         13.92         9.71 o                         
  -3 -10   5         42.89         39.36         8.88 o                         
  -2 -10   5          2.00          9.56        10.71 o                         
  -1 -10   5          8.51         14.21         3.96 o                         
   0 -10   5         12.17         14.18         2.91 o                         
   1 -10   5         53.48         53.62         3.00 o                         
   2 -10   5          3.93          3.65         3.12 o                         
   3 -10   5         57.89         57.06         3.32 o                         
   4 -10   5         23.03         27.52         4.06 o                         
   5 -10   5         44.61         46.31         4.79 o                         
   6 -10   5          9.85         10.51         5.65 o                         
   7 -10   5         69.50         58.33         6.96 o                         
   8 -10   5          0.43         11.48         8.19 o                         
   9 -10   5         13.67         15.22         5.88 o                         
  -4  -9   5         48.19         57.39         5.91 o                         
  -3  -9   5          9.67         20.59        10.80 o                         
  -2  -9   5         23.24         24.22         1.98 o                         
  -1  -9   5         18.74         24.06         3.59 o                         
   0  -9   5          0.02          1.23         2.25 o                         
   1  -9   5        162.61        154.88         4.41 o                         
   2  -9   5         24.85         26.17         2.70 o                         
   3  -9   5          2.57         -1.93         5.66 o                         
   4  -9   5         98.19         89.97        10.83 o                         
   5  -9   5         16.69         24.10         7.86 o                         
   6  -9   5        204.09        188.83         7.66 o                         
   7  -9   5         16.34         29.62         6.29 o                         
   8  -9   5         14.97         14.26         6.48 o                         
   9  -9   5         45.51         52.78         6.88 o                         
  10  -9   5          0.61         12.40         5.59 o                         
  -5  -8   5         70.83         73.25         8.91 o                         
  -4  -8   5         15.62         12.91         5.90 o                         
  -3  -8   5          1.19         -4.30         4.30 o                         
  -2  -8   5         14.54         13.21         2.36 o                         
  -1  -8   5         16.42         14.46         1.91 o                         
   0  -8   5        170.89        159.25         3.46 o                         
   1  -8   5         99.28        103.32         5.46 o                         
   2  -8   5        232.24        232.94         4.01 o                         
   3  -8   5          9.52          8.31         3.73 o                         
   4  -8   5        523.04        482.65        11.87 o                         
   5  -8   5          2.28         12.01         4.65 o                         
   6  -8   5        162.70        165.21         7.67 o                         
   7  -8   5          5.62         14.97         5.24 o                         
   8  -8   5         35.04         46.42         5.85 o                         
   9  -8   5        151.19        146.71         6.62 o                         
  10  -8   5         88.75         84.82         8.38 o                         
  -6  -7   5          4.76         10.86         7.93 o                         
  -5  -7   5          5.76         -0.95         6.72 o                         
  -4  -7   5        100.00        114.57         6.55 o                         
  -3  -7   5        237.01        231.46         5.28 o                         
  -2  -7   5          0.14         -0.41         1.29 o                         
  -1  -7   5        362.52        333.86         5.66 o                         
   0  -7   5        586.79        569.38         9.55 o                         
   1  -7   5          2.43          0.87         1.98 o                         
   2  -7   5        507.90        490.36         6.52 o                         
   3  -7   5        762.30        720.72        13.14 o                         
   4  -7   5          1.56          4.92         3.30 o                         
   5  -7   5        277.57        270.61         8.29 o                         
   6  -7   5        988.44        997.06        17.97 o                         
   7  -7   5          0.63          9.83         4.09 o                         
   8  -7   5        294.45        290.91        10.90 o                         
   9  -7   5          1.23          3.19         5.40 o                         
  10  -7   5         67.84         64.21         5.56 o                         
  -7  -6   5          0.13         -8.13         8.13 o                         
  -6  -6   5         52.34         64.30         7.55 o                         
  -5  -6   5          1.17         -2.62         9.37 o                         
  -4  -6   5          3.72          5.27         3.96 o                         
  -3  -6   5          2.30          2.54         2.74 o                         
  -2  -6   5        121.34        122.68         2.34 o                         
  -1  -6   5         15.24         11.96         2.12 o                         
   0  -6   5        149.39        138.26         2.44 o                         
   1  -6   5          0.05          1.44         1.77 o                         
   2  -6   5          1.25          6.72         2.38 o                         
   3  -6   5        260.42        261.98         8.75 o                         
   4  -6   5        954.35        908.16        14.03 o                         
   5  -6   5        540.66        526.06        10.17 o                         
   6  -6   5        646.32        612.10        10.85 o                         
   7  -6   5        147.64        138.67         6.08 o                         
   8  -6   5        638.44        633.65        13.92 o                         
   9  -6   5        280.05        290.44         7.74 o                         
  10  -6   5         24.63         22.23         4.79 o                         
  -7  -5   5         12.14          2.11         7.11 o                         
  -6  -5   5          2.59          5.24         9.77 o                         
  -5  -5   5        217.13        201.02         8.31 o                         
  -4  -5   5          0.69         -3.18         3.42 o                         
  -3  -5   5         79.59         74.18         3.53 o                         
  -2  -5   5        205.47        180.97         3.81 o                         
  -1  -5   5        273.95        270.43         8.68 o                         
   0  -5   5        941.77        905.72         9.59 o                         
   1  -5   5          8.61          9.38         2.97 o                         
   2  -5   5        350.94        333.46         4.82 o                         
   3  -5   5        295.92        311.42        22.01 o                         
   4  -5   5        308.24        314.59         8.01 o                         
   5  -5   5         15.58         12.56        10.56 o                         
   6  -5   5         16.08         18.23         4.97 o                         
   7  -5   5        243.99        237.63         7.46 o                         
   8  -5   5         35.24         32.14         7.43 o                         
   9  -5   5         76.28         76.79         7.02 o                         
  10  -5   5         61.66         56.28         5.61 o                         
  -8  -4   5          2.19          6.14         7.70 o                         
  -7  -4   5         90.76         85.61         7.53 o                         
  -6  -4   5        150.27        154.90         7.93 o                         
  -5  -4   5          1.90         11.12         5.10 o                         
  -4  -4   5        315.81        301.69         5.98 o                         
  -3  -4   5         45.70         35.92         1.52 o                         
  -2  -4   5         45.31         40.57         1.59 o                         
  -1  -4   5       1601.81       1497.44        17.00 o                         
   0  -4   5        428.27        441.69         4.50 o                         
   1  -4   5       3002.71       3081.92        61.83 o                         
   2  -4   5       1217.36       1245.08        32.75 o                         
   3  -4   5        343.45        330.00         5.08 o                         
   4  -4   5        838.60        825.20        11.48 o                         
   5  -4   5        799.58        785.31        12.71 o                         
   6  -4   5         52.11         56.56         3.95 o                         
   7  -4   5       1758.53       1710.09        32.25 o                         
   8  -4   5          0.81         -1.13         3.95 o                         
   9  -4   5         83.14         96.30         4.52 o                         
  10  -4   5         38.21         55.24         4.39 o                         
  -8  -3   5         11.47         10.16         7.12 o                         
  -7  -3   5         50.46         41.38         6.51 o                         
  -6  -3   5          2.18         -5.22         5.22 o                         
  -5  -3   5        203.14        211.68        10.16 o                         
  -4  -3   5        319.11        314.71         3.91 o                         
  -3  -3   5         33.66         37.21         2.22 o                         
  -2  -3   5         61.49         46.28         2.96 o                         
  -1  -3   5       2264.63       2624.06       104.77 o                         
   0  -3   5        868.33        918.19        14.10 o                         
   1  -3   5        726.48        802.53         9.72 o                         
   2  -3   5          1.78         -3.06         3.06 o                         
   3  -3   5         14.36         24.21         2.82 o                         
   4  -3   5         54.34         48.46         6.59 o                         
   5  -3   5          0.02         -1.12         2.91 o                         
   6  -3   5         13.00         14.87         4.11 o                         
   7  -3   5        171.51        162.27         5.01 o                         
   8  -3   5         21.70         23.39         6.92 o                         
   9  -3   5         51.62         52.35         3.85 o                         
  10  -3   5         16.18         22.40         3.85 o                         
  -9  -2   5         28.00          1.90        11.57 o                         
  -8  -2   5         28.52         39.29         6.74 o                         
  -7  -2   5         19.33         19.20         5.61 o                         
  -6  -2   5          8.47         -7.38         7.38 o                         
  -5  -2   5        181.27        182.59         4.84 o                         
  -4  -2   5        133.21        122.73         2.12 o                         
  -3  -2   5        784.86        745.54         7.29 o                         
  -2  -2   5         41.19         57.39         1.67 o                         
  -1  -2   5        173.32        136.59         2.07 o                         
   0  -2   5         11.42          0.68         2.45 o                         
   1  -2   5         40.63         54.89         2.35 o                         
   2  -2   5       5497.94       5892.52       180.29 o                         
   3  -2   5         77.30        108.82         2.69 o                         
   4  -2   5       1549.20       1617.50        24.69 o                         
   5  -2   5        568.74        565.81         8.62 o                         
   6  -2   5         73.22         78.66         3.66 o                         
   7  -2   5        163.32        156.88         8.25 o                         
   8  -2   5          0.67         -0.59         3.74 o                         
   9  -2   5          0.85          2.89         5.07 o                         
  10  -2   5         14.51         14.99         4.55 o                         
  -9  -1   5         71.71         75.81         7.68 o                         
  -8  -1   5         75.72         74.68        10.11 o                         
  -7  -1   5        396.24        389.93        10.83 o                         
  -6  -1   5          0.41         -0.71         1.12 o                         
  -5  -1   5        162.78        167.99         2.07 o                         
  -4  -1   5       1142.57       1173.50        14.42 o                         
  -3  -1   5        171.19        197.76         2.33 o                         
  -2  -1   5        187.00        196.16         1.99 o                         
  -1  -1   5        922.85        883.25         8.62 o                         
   0  -1   5        194.07        183.60         2.88 o                         
   1  -1   5         18.36         -2.09         2.09 o                         
   2  -1   5        346.27        345.07         4.68 o                         
   3  -1   5          2.94          3.11         2.25 o                         
   4  -1   5         23.44         26.51         5.85 o                         
   5  -1   5       1541.01       1506.85        29.87 o                         
   6  -1   5          6.90          9.59         2.45 o                         
   7  -1   5        462.43        447.51         6.96 o                         
   8  -1   5         10.92          7.71         3.47 o                         
   9  -1   5          1.91          6.10         4.91 o                         
 -10   0   5          6.51         35.60         7.66 o                         
  -9   0   5          0.86          5.74         6.18 o                         
  -8   0   5         58.76         63.55         2.90 o                         
  -7   0   5          0.91          3.60         1.91 o                         
  -6   0   5          2.36          1.99         1.31 o                         
  -5   0   5        300.68        289.31         5.08 o                         
  -4   0   5        335.94        374.60         4.25 o                         
  -3   0   5         66.82        105.97         1.92 o                         
  -2   0   5       1207.93       1197.60         9.76 o                         
  -1   0   5        400.62        399.86         5.17 o                         
   0   0   5       2001.83       2197.18        36.75 o                         
   1   0   5        202.61        211.58         3.57 o                         
   2   0   5        497.13        494.95         6.85 o                         
   3   0   5        164.74        164.62         5.58 o                         
   4   0   5         33.61         39.64         2.58 o                         
   5   0   5        280.80        267.80         4.97 o                         
   6   0   5        117.65        111.70         3.13 o                         
   7   0   5        133.25        133.80         4.94 o                         
   8   0   5          0.22          4.82         4.22 o                         
   9   0   5          0.00         -4.33         7.25 o                         
 -10   1   5         13.68          2.66         6.91 o                         
  -9   1   5        231.41        219.52         6.41 o                         
  -8   1   5         11.43         16.90         2.59 o                         
  -7   1   5        180.12        173.40         2.70 o                         
  -6   1   5       1016.87        991.57        11.75 o                         
  -5   1   5        137.65        144.40         2.64 o                         
  -4   1   5       2439.57       2450.17        35.03 o                         
  -3   1   5        274.45        263.04         3.24 o                         
  -2   1   5          2.06          4.34         3.21 o                         
  -1   1   5        308.77        289.58         2.60 o                         
   0   1   5       1946.27       2147.24        35.37 o                         
   1   1   5        215.93        260.64         4.44 o                         
   2   1   5       1404.26       1350.49        18.63 o                         
   3   1   5        275.64        267.79         9.88 o                         
   4   1   5        120.01        114.28         3.27 o                         
   5   1   5         10.83         10.34         3.81 o                         
   6   1   5          4.52          6.35         3.55 o                         
   7   1   5         51.94         58.71         3.01 o                         
   8   1   5         24.15         22.79         3.97 o                         
 -10   2   5        137.91        127.36         8.29 o                         
  -9   2   5        145.29        146.37         4.16 o                         
  -8   2   5         20.60         25.47         2.74 o                         
  -7   2   5         39.93         43.51         2.33 o                         
  -6   2   5          0.97          1.08         1.66 o                         
  -5   2   5         20.18         25.25         3.53 o                         
  -4   2   5        722.39        769.99         7.65 o                         
  -3   2   5         44.08         52.09         1.18 o                         
  -2   2   5        746.18        822.10        15.06 o                         
  -1   2   5       1322.23       1585.81        33.48 o                         
   0   2   5          1.99          7.98         2.70 o                         
   1   2   5        458.46        499.54         6.30 o                         
   2   2   5          2.70          0.59         1.94 o                         
   3   2   5         11.02         13.86         2.05 o                         
   4   2   5         11.83         13.92         2.14 o                         
   5   2   5         30.58         29.80         2.80 o                         
   6   2   5          4.83          7.06         2.63 o                         
   7   2   5         47.13         50.17         4.72 o                         
   8   2   5         13.14          7.51        10.92 o                         
 -10   3   5        204.98        202.08         5.17 o                         
  -9   3   5        365.20        379.02         6.27 o                         
  -8   3   5          0.18          2.71         3.33 o                         
  -7   3   5         54.83         51.59         3.35 o                         
  -6   3   5        736.31        728.76        31.52 o                         
  -5   3   5          4.57          8.09         3.31 o                         
  -4   3   5        791.03        849.23         8.52 o                         
  -3   3   5       2123.51       2224.91        61.11 o                         
  -2   3   5          3.94          6.57         3.29 o                         
  -1   3   5       2163.09       2367.09        66.03 o                         
   1   3   5        370.21        422.95         7.60 o                         
   2   3   5        731.67        754.74         8.11 o                         
   3   3   5         26.18         26.02         1.86 o                         
   4   3   5         60.10         61.53         4.68 o                         
   5   3   5        276.46        273.63         7.90 o                         
   6   3   5         20.27         19.29         3.85 o                         
   7   3   5         28.67         23.35         6.41 o                         
 -10   4   5         10.74         15.55         3.34 o                         
  -9   4   5         38.77         31.39         4.24 o                         
  -8   4   5         28.53         28.98         3.09 o                         
  -7   4   5        159.76        151.52         6.16 o                         
  -6   4   5        133.52        136.39         3.76 o                         
  -5   4   5         24.54         25.35         4.66 o                         
  -4   4   5        316.42        347.98         3.71 o                         
  -3   4   5          1.60         -2.27         2.64 o                         
  -2   4   5          3.75          0.63         3.37 o                         
  -1   4   5        159.94        150.11         4.90 o                         
   0   4   5         26.06         24.11         1.80 o                         
   1   4   5         59.12         56.95         3.25 o                         
   2   4   5        134.74        136.99         4.10 o                         
   3   4   5         19.66         17.67         2.68 o                         
   4   4   5         84.55         89.75         3.77 o                         
   5   4   5         37.79         41.98         5.62 o                         
   6   4   5         19.84         30.91         4.17 o                         
   7   4   5          1.58         -5.23        10.07 o                         
 -10   5   5        112.70        125.54         5.14 o                         
  -9   5   5        103.93        114.38         4.46 o                         
  -8   5   5        429.29        437.43         9.03 o                         
  -7   5   5        439.38        449.91        13.14 o                         
  -6   5   5        130.94        148.97         6.34 o                         
  -5   5   5        220.18        244.56         7.86 o                         
  -4   5   5        267.34        266.93         7.87 o                         
  -3   5   5         21.94         10.05         4.06 o                         
  -2   5   5        699.22        697.19        35.09 o                         
  -1   5   5         16.43         15.32         3.31 o                         
   0   5   5        550.40        543.41         8.79 o                         
   1   5   5        204.43        184.13         5.46 o                         
   2   5   5          7.19          5.80         3.78 o                         
   3   5   5         26.89         17.51         3.06 o                         
   4   5   5        134.31        117.48         3.67 o                         
   5   5   5         26.73         20.68         3.82 o                         
   6   5   5         10.37         13.84         6.02 o                         
 -10   6   5         19.28         20.37         4.11 o                         
  -9   6   5         95.80         89.68         4.20 o                         
  -8   6   5         83.71         89.98         6.90 o                         
  -7   6   5          5.98          8.37         8.66 o                         
  -6   6   5         15.73         12.55         8.48 o                         
  -5   6   5         84.61         85.92         9.28 o                         
  -4   6   5         67.84         62.76        10.81 o                         
  -3   6   5         97.47         88.91         6.17 o                         
  -2   6   5        853.40        890.23        23.06 o                         
  -1   6   5        603.11        573.95        10.63 o                         
   0   6   5         20.56         16.45         2.18 o                         
   1   6   5        164.28        161.95         3.03 o                         
   2   6   5        447.00        416.16        11.81 o                         
   3   6   5          0.18         -0.20         2.79 o                         
   4   6   5          0.05         -2.26         2.26 o                         
   5   6   5         79.37         78.17         9.50 o                         
 -10   7   5         14.25         13.80         7.22 o                         
  -9   7   5          5.14          9.61         6.73 o                         
  -8   7   5         83.29         97.42         7.62 o                         
  -7   7   5          1.24          1.09         6.01 o                         
  -6   7   5        193.37        200.74         9.27 o                         
  -5   7   5         13.33          4.44         5.73 o                         
  -4   7   5         47.92         48.35         1.74 o                         
  -3   7   5         13.04         18.66         3.32 o                         
  -2   7   5        161.55        150.17         9.32 o                         
  -1   7   5          0.48         -3.48         5.57 o                         
   0   7   5         19.17         21.42         3.99 o                         
   1   7   5          3.35          5.32         2.73 o                         
   2   7   5         80.96         74.91         3.42 o                         
   3   7   5         38.18         37.07         4.99 o                         
   4   7   5          1.99          6.90         2.75 o                         
 -10   8   5         25.09         57.60         8.46 o                         
  -9   8   5          4.22         10.15         7.37 o                         
  -8   8   5        119.35        144.55         9.40 o                         
  -7   8   5          9.07          4.24         6.97 o                         
  -6   8   5         94.52         93.14         8.28 o                         
  -5   8   5        198.90        179.13        29.00 o                         
  -4   8   5         60.20         46.54        12.68 o                         
  -3   8   5         64.19         76.40         8.90 o                         
  -2   8   5        679.55        657.49        28.03 o                         
  -1   8   5          2.41          5.97         4.43 o                         
   0   8   5        199.57        195.22         5.40 o                         
   1   8   5          0.61          1.57         2.73 o                         
   2   8   5         13.26         19.18         3.39 o                         
   3   8   5         12.10         17.92         3.45 o                         
  -9   9   5          3.02          0.13         8.17 o                         
  -8   9   5          1.27         -3.99         8.05 o                         
  -7   9   5          5.19         18.96         7.91 o                         
  -6   9   5          6.70          6.90         2.71 o                         
  -5   9   5         28.55         24.62        13.48 o                         
  -4   9   5         57.30         42.32         9.13 o                         
  -3   9   5          4.94          2.35         1.46 o                         
  -2   9   5          0.07          0.75         4.09 o                         
  -1   9   5         11.14         10.93         4.10 o                         
   0   9   5          7.17          7.02         3.89 o                         
   1   9   5        179.60        174.02         9.97 o                         
   2   9   5          3.35         10.12         3.20 o                         
  -8  10   5          0.28          3.30        13.74 o                         
  -7  10   5         87.11        101.72        10.56 o                         
  -6  10   5          3.22          1.40         8.29 o                         
  -5  10   5         18.74         36.88         8.31 o                         
  -4  10   5         47.72         62.00         8.41 o                         
  -3  10   5          0.05         -0.24        11.30 o                         
  -2  10   5          4.92          9.82         7.55 o                         
  -1  10   5         57.79         58.14         5.05 o                         
   0  10   5         19.41         18.86         6.76 o                         
   1  10   5         17.83         22.57         4.29 o                         
  -7  11   5         29.64         36.97        10.05 o                         
  -6  11   5         72.11         92.88        10.77 o                         
  -5  11   5         12.44         19.96         8.91 o                         
  -4  11   5          0.03         16.13         5.75 o                         
  -3  11   5         37.49         46.55         7.92 o                         
  -2  11   5          0.16         -3.50         8.02 o                         
  -1  11   5         22.44         22.69         9.38 o                         
   3 -13   6         33.06         45.27         5.08 o                         
   4 -13   6          5.13          6.00         6.05 o                         
   5 -13   6          8.61         15.63         4.43 o                         
   0 -12   6          0.60          2.55         4.91 o                         
   1 -12   6          6.79         10.98         5.38 o                         
   2 -12   6        121.43        123.46         4.63 o                         
   3 -12   6          8.87         10.21         4.07 o                         
   4 -12   6          6.24         19.76         8.91 o                         
   5 -12   6         66.03         74.15         5.68 o                         
   6 -12   6         34.62         41.81         6.06 o                         
   7 -12   6          0.52         -5.16         7.36 o                         
  -2 -11   6          3.60         11.05         7.98 o                         
  -1 -11   6          0.10         -0.82         3.25 o                         
   0 -11   6         17.23         12.86         3.42 o                         
   1 -11   6         59.15         52.00         3.89 o                         
   2 -11   6         14.12          9.56         3.63 o                         
   3 -11   6          7.76          8.28         3.79 o                         
   4 -11   6          0.82          4.40         3.96 o                         
   5 -11   6        164.44        156.11         7.81 o                         
   6 -11   6         12.76         17.39         6.35 o                         
   7 -11   6          9.09          2.75         9.02 o                         
   8 -11   6          3.12         -6.06         6.06 o                         
  -3 -10   6          4.65         -4.52        12.64 o                         
  -2 -10   6         48.17         56.63         7.85 o                         
  -1 -10   6         90.91        103.74         7.94 o                         
   0 -10   6        112.77        111.16         4.78 o                         
   1 -10   6         46.63         44.61         4.70 o                         
   2 -10   6        118.95        111.81         5.85 o                         
   3 -10   6         28.43         31.66         3.69 o                         
   4 -10   6         38.64         42.44         5.31 o                         
   5 -10   6        304.96        301.40         9.50 o                         
   6 -10   6        195.23        178.46        19.68 o                         
   7 -10   6         96.47        100.51         7.72 o                         
   8 -10   6        150.88        150.67         7.71 o                         
   9 -10   6         11.77         15.25         7.21 o                         
  -4  -9   6         76.25         87.58         6.46 o                         
  -3  -9   6         18.91         17.76         7.57 o                         
  -2  -9   6          0.03          5.71         5.64 o                         
  -1  -9   6         67.35         79.84         7.48 o                         
   0  -9   6        191.14        187.07         4.18 o                         
   1  -9   6          9.53         10.31         2.95 o                         
   2  -9   6        269.86        262.75         5.31 o                         
   3  -9   6          6.37          9.10         2.92 o                         
   4  -9   6         72.70         57.01         6.86 o                         
   5  -9   6         77.16         79.46         7.59 o                         
   6  -9   6          7.87         11.21         4.68 o                         
   7  -9   6        258.20        260.64         8.21 o                         
   8  -9   6          7.44         -0.17         8.12 o                         
   9  -9   6          1.91          6.92        11.20 o                         
  -5  -8   6        291.71        322.14        21.67 o                         
  -4  -8   6         28.37         17.50         6.82 o                         
  -3  -8   6          0.60         -0.66         1.74 o                         
  -2  -8   6         11.60         12.92         1.76 o                         
  -1  -8   6        758.40        738.48         8.87 o                         
   0  -8   6        104.15        102.78         3.81 o                         
   1  -8   6        632.45        615.66         7.92 o                         
   2  -8   6        967.93        965.35        16.78 o                         
   3  -8   6         43.20         40.68         4.43 o                         
   4  -8   6        657.86        663.98        36.00 o                         
   5  -8   6        171.14        156.21        13.16 o                         
   6  -8   6          3.56          2.05         4.30 o                         
   7  -8   6         31.37         34.10         5.83 o                         
   8  -8   6         19.23         19.39         6.34 o                         
   9  -8   6         10.79          6.31         9.69 o                         
  10  -8   6          0.00          8.94         5.50 o                         
  -6  -7   6        236.61        253.39        13.01 o                         
  -5  -7   6          0.21          5.78         5.00 o                         
  -4  -7   6         93.76        100.21         7.74 o                         
  -3  -7   6        100.01        106.53         3.13 o                         
  -2  -7   6          0.00          5.15         3.61 o                         
  -1  -7   6        384.97        365.38         4.43 o                         
   0  -7   6        211.16        192.61         3.27 o                         
   1  -7   6        313.24        304.09         5.20 o                         
   2  -7   6       1647.25       1560.87        26.20 o                         
   3  -7   6        187.01        185.19         5.56 o                         
   4  -7   6       1244.03       1198.72        20.72 o                         
   5  -7   6       1202.07       1233.48        69.94 o                         
   6  -7   6         88.81         86.78         4.99 o                         
   7  -7   6        729.22        708.84        15.54 o                         
   8  -7   6         53.60         65.30         4.98 o                         
   9  -7   6         39.46         40.50         5.70 o                         
  10  -7   6        160.38        167.64         8.39 o                         
  -7  -6   6         48.47         77.70        14.22 o                         
  -6  -6   6         31.55         29.77         7.43 o                         
  -5  -6   6         20.80         14.76         4.66 o                         
  -4  -6   6          1.54          0.99         4.97 o                         
  -3  -6   6          2.90          4.78         2.16 o                         
  -2  -6   6        145.49        135.57         2.39 o                         
  -1  -6   6         78.77         80.21         2.86 o                         
   0  -6   6         10.20         14.88         2.48 o                         
   1  -6   6          0.06          7.12         2.78 o                         
   2  -6   6         35.33         36.39         2.73 o                         
   3  -6   6         59.57         50.26         5.28 o                         
   4  -6   6          2.21          7.22         3.17 o                         
   5  -6   6          2.26         10.92         4.07 o                         
   6  -6   6          9.89         23.37         4.58 o                         
   7  -6   6         46.15         45.96         4.44 o                         
   8  -6   6        104.83        100.65         7.79 o                         
   9  -6   6        269.59        272.61         7.74 o                         
  10  -6   6          0.52          6.96         4.74 o                         
  -7  -5   6        135.63        147.43         9.86 o                         
  -6  -5   6         55.36         64.11         7.27 o                         
  -5  -5   6        176.66        190.77         7.02 o                         
  -4  -5   6         11.16         11.90         1.54 o                         
  -3  -5   6        282.56        275.08         5.19 o                         
  -2  -5   6        398.01        390.57         3.82 o                         
  -1  -5   6         10.82         12.70         2.67 o                         
   0  -5   6        800.14        794.93         8.78 o                         
   1  -5   6       1825.34       1797.88        28.96 o                         
   2  -5   6        294.70        267.38         9.78 o                         
   3  -5   6        231.17        209.24         6.23 o                         
   4  -5   6         59.33         52.16         3.35 o                         
   5  -5   6        182.36        175.15         5.48 o                         
   6  -5   6         11.15         17.73         7.48 o                         
   7  -5   6        101.04        103.38         4.59 o                         
   8  -5   6        183.11        160.11        12.67 o                         
   9  -5   6          8.75          0.31         4.17 o                         
  10  -5   6          4.12         10.04         4.48 o                         
  -8  -4   6          9.53          8.18         7.61 o                         
  -7  -4   6          0.02          3.30         6.57 o                         
  -6  -4   6          6.30         10.38         8.75 o                         
  -5  -4   6        174.16        177.36         7.46 o                         
  -4  -4   6        147.53        135.44         3.16 o                         
  -3  -4   6         88.01        104.06         2.07 o                         
  -2  -4   6        359.10        370.16         3.73 o                         
  -1  -4   6         10.96          9.89         1.60 o                         
   0  -4   6        489.59        447.07         4.49 o                         
   1  -4   6         53.58         49.52         2.29 o                         
   2  -4   6        753.26        705.76        14.29 o                         
   3  -4   6        496.82        533.19         7.54 o                         
   4  -4   6          2.80          0.69         2.64 o                         
   5  -4   6         46.04         45.36         3.84 o                         
   6  -4   6        120.90        123.63         6.23 o                         
   7  -4   6         60.35         61.78         3.83 o                         
   8  -4   6          0.48         -4.22         4.22 o                         
   9  -4   6          4.07          6.02         3.95 o                         
  10  -4   6         30.25         33.66         7.16 o                         
  -8  -3   6          1.10          2.75        10.56 o                         
  -7  -3   6         14.84         14.67         9.51 o                         
  -6  -3   6         62.19         66.55         5.83 o                         
  -5  -3   6         81.92         81.50         2.70 o                         
  -4  -3   6         83.17         68.04         2.83 o                         
  -3  -3   6        724.30        739.40         8.54 o                         
  -2  -3   6        249.81        233.85         2.44 o                         
  -1  -3   6       1268.79       1347.91        47.32 o                         
   0  -3   6       1943.07       2119.04        28.02 o                         
   1  -3   6        133.45        152.76         6.91 o                         
   2  -3   6       1719.66       1987.22        32.69 o                         
   3  -3   6          7.45          3.91         2.30 o                         
   4  -3   6          7.40          8.35         2.58 o                         
   5  -3   6        154.54        162.54         8.66 o                         
   6  -3   6        699.51        662.55        18.90 o                         
   7  -3   6         65.24         71.09         7.28 o                         
   8  -3   6         16.51         18.42         3.49 o                         
   9  -3   6          6.24         13.49         4.63 o                         
  -9  -2   6          1.21         -7.37         7.37 o                         
  -8  -2   6          9.71         14.53         6.36 o                         
  -7  -2   6          0.01         -5.26         5.26 o                         
  -6  -2   6        162.92        164.72         1.77 o                         
  -5  -2   6         31.22         28.20         1.13 o                         
  -4  -2   6         44.52         45.21         2.12 o                         
  -3  -2   6        278.37        241.82         2.34 o                         
  -2  -2   6         51.34         53.53         2.02 o                         
  -1  -2   6        260.25        230.71         3.96 o                         
   0  -2   6         11.59         -3.43         3.43 o                         
   1  -2   6         59.06         64.74         3.06 o                         
   2  -2   6        598.85        562.81         7.22 o                         
   3  -2   6        409.03        368.75         5.30 o                         
   4  -2   6         10.84         21.08         2.98 o                         
   5  -2   6       1058.47       1018.20        18.17 o                         
   6  -2   6        322.32        306.20         8.64 o                         
   7  -2   6          1.04          0.41         5.88 o                         
   8  -2   6         41.44         46.68         4.27 o                         
   9  -2   6         44.71         58.02         4.19 o                         
  -9  -1   6         26.74         46.15        11.12 o                         
  -8  -1   6          6.11          5.12         5.67 o                         
  -7  -1   6         18.39         21.24         2.42 o                         
  -6  -1   6          0.06         -1.14         2.13 o                         
  -5  -1   6         25.36         25.02         1.91 o                         
  -4  -1   6         92.43         85.45         2.19 o                         
  -3  -1   6          5.85         11.37         1.31 o                         
  -2  -1   6        365.88        385.43         5.11 o                         
  -1  -1   6         18.05         21.08         1.63 o                         
   0  -1   6        559.44        583.84         9.36 o                         
   1  -1   6        635.38        694.90         9.68 o                         
   2  -1   6        665.79        746.27         9.50 o                         
   3  -1   6         34.27         29.75         6.39 o                         
   4  -1   6         58.47         54.80         3.21 o                         
   5  -1   6        565.99        529.58         7.92 o                         
   6  -1   6         17.43         17.21         2.78 o                         
   7  -1   6         90.70         93.71         5.43 o                         
   8  -1   6         22.69         25.94         5.71 o                         
   9  -1   6        113.80        146.99         5.75 o                         
  -9   0   6          8.72         11.51         6.09 o                         
  -8   0   6        142.03        137.82         5.30 o                         
  -7   0   6        136.85        128.46         2.98 o                         
  -6   0   6         17.78         16.98         2.44 o                         
  -5   0   6        423.98        409.50         4.98 o                         
  -4   0   6          0.21          2.52         1.89 o                         
  -3   0   6        256.80        239.17         4.05 o                         
  -2   0   6         98.27        100.92         1.65 o                         
  -1   0   6        203.40        221.30         2.81 o                         
   0   0   6       2292.65       2432.71        43.52 o                         
   1   0   6        129.76        171.17         3.34 o                         
   2   0   6        132.09        136.27         3.53 o                         
   3   0   6        340.59        326.05         5.68 o                         
   4   0   6         75.02         77.63         2.95 o                         
   5   0   6        457.30        433.12         7.61 o                         
   6   0   6         83.76         86.72         3.85 o                         
   7   0   6          5.97          9.61         3.19 o                         
   8   0   6         90.42         87.91         4.96 o                         
 -10   1   6         30.05         27.42        10.92 o                         
  -9   1   6         62.04         61.15         3.12 o                         
  -8   1   6        215.01        203.38         3.63 o                         
  -7   1   6          6.56          9.40         3.47 o                         
  -6   1   6         72.55         65.19         2.06 o                         
  -5   1   6        356.73        364.09         6.21 o                         
  -4   1   6        113.91        121.94         7.00 o                         
  -3   1   6          5.76          1.10         1.31 o                         
  -2   1   6       1666.93       1832.74        21.91 o                         
  -1   1   6        237.71        233.99         3.68 o                         
   0   1   6        489.61        484.83         7.15 o                         
   1   1   6        901.14        956.93        12.80 o                         
   2   1   6        428.80        376.73         6.15 o                         
   3   1   6        557.81        519.86         7.21 o                         
   4   1   6       1809.66       1793.29        32.63 o                         
   5   1   6        542.23        532.90         8.75 o                         
   6   1   6        130.93        134.40         4.09 o                         
   7   1   6         42.07         54.10         3.93 o                         
   8   1   6         76.56         81.13        12.10 o                         
 -10   2   6         25.89         31.49         6.58 o                         
  -9   2   6         20.56         21.21         3.00 o                         
  -8   2   6        280.60        272.86         4.44 o                         
  -7   2   6        239.28        229.30         4.25 o                         
  -6   2   6        757.54        740.04        20.25 o                         
  -5   2   6        147.50        135.32         2.87 o                         
  -4   2   6        343.50        350.04         3.98 o                         
  -3   2   6        415.33        411.65        19.17 o                         
  -2   2   6        743.47        812.60        15.44 o                         
  -1   2   6          0.36          0.46         3.27 o                         
   0   2   6        713.77        797.88        12.92 o                         
   1   2   6        312.75        332.24         5.09 o                         
   2   2   6        105.90        105.20         3.04 o                         
   3   2   6        696.53        687.09         9.79 o                         
   4   2   6          3.43          4.74         2.95 o                         
   5   2   6         12.60         14.42         2.87 o                         
   6   2   6          0.40          0.56         4.52 o                         
   7   2   6          8.26          9.50         3.58 o                         
   8   2   6         22.04         33.56        11.70 o                         
 -10   3   6          7.43          7.42         2.76 o                         
  -9   3   6         30.05         29.06         2.69 o                         
  -8   3   6         97.80        114.50         3.29 o                         
  -7   3   6         64.16         63.37         2.60 o                         
  -6   3   6        797.97        759.34         9.04 o                         
  -5   3   6          1.64          3.04         1.97 o                         
  -4   3   6          7.97         13.01         1.40 o                         
  -3   3   6        201.00        167.73         5.42 o                         
  -2   3   6       1131.65       1193.89        29.18 o                         
  -1   3   6        131.08        113.21         7.03 o                         
   1   3   6         67.67         74.80         3.83 o                         
   2   3   6        645.28        622.35         7.14 o                         
   3   3   6        559.44        549.47        10.04 o                         
   4   3   6         23.49         28.06         2.28 o                         
   5   3   6        209.50        237.17         4.07 o                         
   6   3   6         22.48         26.22         3.82 o                         
   7   3   6         48.46         45.03         7.09 o                         
 -10   4   6          8.36         12.69         3.34 o                         
  -9   4   6         15.25         25.99         3.64 o                         
  -8   4   6         97.71        100.81         3.02 o                         
  -7   4   6        104.62         95.18         2.87 o                         
  -6   4   6         86.21         83.92         3.33 o                         
  -5   4   6         30.10         25.58         1.89 o                         
  -4   4   6          2.22          3.15         0.85 o                         
  -3   4   6        245.56        229.98         4.84 o                         
  -2   4   6          4.89          7.06         3.98 o                         
  -1   4   6        226.96        215.60         6.49 o                         
   1   4   6          0.76          1.59         3.16 o                         
   2   4   6         41.94         45.89         2.22 o                         
   3   4   6          0.27         -1.48         2.62 o                         
   4   4   6        114.91        110.17         4.20 o                         
   5   4   6         11.83          9.67         3.68 o                         
   6   4   6         21.31         24.91         3.47 o                         
 -10   5   6         28.76         20.73         3.30 o                         
  -9   5   6         57.49         56.48         3.94 o                         
  -8   5   6        218.57        216.52         7.22 o                         
  -7   5   6         43.88         43.90         3.48 o                         
  -6   5   6        184.74        173.57         8.62 o                         
  -5   5   6        449.06        438.33         9.15 o                         
  -4   5   6          2.41          3.84         8.54 o                         
  -3   5   6        459.34        466.67        51.46 o                         
  -2   5   6        759.70        731.72        26.41 o                         
  -1   5   6         73.59         77.18         5.31 o                         
   1   5   6        220.99        212.06         4.06 o                         
   2   5   6         15.52         15.15         4.81 o                         
   3   5   6         37.40         44.35         8.70 o                         
   4   5   6         12.69         13.03         2.93 o                         
   5   5   6          0.19          1.63         3.92 o                         
   6   5   6         11.78         13.76         6.20 o                         
 -10   6   6         20.08         26.16         3.74 o                         
  -9   6   6          4.84          6.07         4.41 o                         
  -8   6   6        376.75        371.80         6.87 o                         
  -7   6   6         24.37         22.05         2.30 o                         
  -6   6   6         63.38         67.04         9.46 o                         
  -5   6   6          4.10          5.38         6.18 o                         
  -4   6   6          1.33          3.01         3.65 o                         
  -3   6   6        227.61        233.85         5.92 o                         
  -2   6   6         61.44         70.78         6.58 o                         
  -1   6   6        352.42        339.48        10.44 o                         
   0   6   6        247.18        253.32         4.20 o                         
   1   6   6         31.82         33.93         1.97 o                         
   2   6   6        106.94        117.20         3.61 o                         
   3   6   6         37.02         41.70         2.62 o                         
   4   6   6        106.19        126.44         4.38 o                         
   5   6   6         84.22         88.73         3.52 o                         
 -10   7   6          5.28         -1.08         7.28 o                         
  -9   7   6         65.63         70.67         8.02 o                         
  -8   7   6          3.58          4.51         3.81 o                         
  -7   7   6         24.89         30.17         4.52 o                         
  -6   7   6        234.10        177.12        32.21 o                         
  -5   7   6         17.49         24.70         9.70 o                         
  -4   7   6        193.53        198.44         9.12 o                         
  -3   7   6         26.59         23.19         7.12 o                         
  -2   7   6          5.28         12.88         4.69 o                         
  -1   7   6          3.67          5.90         4.45 o                         
   0   7   6          3.32          9.67         4.23 o                         
   1   7   6         18.82         22.12         2.65 o                         
   2   7   6         17.87         16.81         2.53 o                         
   3   7   6         42.48         30.22         3.56 o                         
   4   7   6          0.86         -1.14         2.68 o                         
  -9   8   6          0.66         -2.98         7.69 o                         
  -8   8   6         50.97         48.14         6.89 o                         
  -7   8   6          1.16          1.10         4.65 o                         
  -6   8   6         38.52         29.11         8.62 o                         
  -5   8   6         97.12         91.43         5.46 o                         
  -4   8   6         26.12         33.54         9.44 o                         
  -3   8   6         22.82         33.89         4.44 o                         
  -2   8   6         19.07         24.37         6.64 o                         
  -1   8   6         19.96         13.72         4.91 o                         
   0   8   6        167.54        166.05         6.57 o                         
   1   8   6          5.86         10.26         2.29 o                         
   2   8   6          1.47          6.89         4.02 o                         
   3   8   6         85.29         78.86         3.36 o                         
  -9   9   6          6.37         25.24        13.56 o                         
  -8   9   6          1.03         21.65        13.26 o                         
  -7   9   6          3.06          9.89         7.82 o                         
  -6   9   6          0.38         -2.82         7.74 o                         
  -5   9   6          3.85          5.29         6.01 o                         
  -4   9   6         56.11         57.68         5.53 o                         
  -3   9   6          9.10         17.62         4.98 o                         
  -2   9   6         18.65         11.90         5.61 o                         
  -1   9   6         82.09         97.48         5.48 o                         
   0   9   6          9.66         10.54         4.27 o                         
   1   9   6        120.84        125.84         5.38 o                         
  -8  10   6         15.41         10.79         9.40 o                         
  -7  10   6         12.81         21.02         9.19 o                         
  -6  10   6          0.53         23.73         9.15 o                         
  -5  10   6         22.04         30.39         6.04 o                         
  -4  10   6         32.68         35.70         7.13 o                         
  -3  10   6         11.63         17.34         6.26 o                         
  -2  10   6         47.09         48.04         5.47 o                         
  -1  10   6         26.41         12.21         5.00 o                         
   0  10   6          3.80          1.99         5.20 o                         
  -6  11   6         10.35         16.02         6.72 o                         
  -5  11   6          5.93         -1.61        15.46 o                         
  -4  11   6          2.39          3.52         7.01 o                         
  -3  11   6         29.76         40.44        10.30 o                         
   4 -13   7          1.47          5.18         4.27 o                         
   0 -12   7         46.66         61.14         4.89 o                         
   1 -12   7          0.37         10.63         4.07 o                         
   2 -12   7        285.35        308.49         6.78 o                         
   3 -12   7         41.69         48.04         4.73 o                         
   4 -12   7         26.35         41.58         4.94 o                         
   5 -12   7        654.81        690.65        13.15 o                         
   6 -12   7        153.82        145.08         9.18 o                         
   7 -12   7        182.14        201.90        13.88 o                         
  -1 -11   7         26.84         27.35         3.17 o                         
   0 -11   7          9.09          6.55         4.26 o                         
   1 -11   7         13.01         32.57         5.26 o                         
   2 -11   7          2.71         -3.84         3.84 o                         
   3 -11   7         32.79         35.65         4.20 o                         
   4 -11   7        159.41        161.99        11.41 o                         
   5 -11   7        202.87        185.79         9.28 o                         
   6 -11   7         51.34         55.05         6.07 o                         
   7 -11   7         42.42         54.86         7.99 o                         
   8 -11   7          9.93         12.90         6.31 o                         
  -3 -10   7         18.81         12.97         8.52 o                         
  -2 -10   7        189.32        185.47        10.93 o                         
  -1 -10   7          4.03          6.84         3.36 o                         
   0 -10   7        536.63        510.53         8.45 o                         
   1 -10   7          2.62          2.63         3.31 o                         
   2 -10   7        267.62        251.78         5.78 o                         
   3 -10   7        168.11        163.69         7.12 o                         
   4 -10   7          4.49         -5.10         5.10 o                         
   5 -10   7        118.77        116.16         5.99 o                         
   6 -10   7         43.15         56.27         6.63 o                         
   7 -10   7         72.84         67.21        17.56 o                         
   8 -10   7         78.64         94.72         7.99 o                         
   9 -10   7          0.06          6.49         7.53 o                         
  -4  -9   7         67.73         69.37        10.14 o                         
  -3  -9   7         49.99         65.92         8.67 o                         
  -2  -9   7        365.87        355.37         5.90 o                         
  -1  -9   7          0.03         -1.89         2.61 o                         
   0  -9   7         16.45         15.63         4.09 o                         
   1  -9   7        189.75        191.76         6.40 o                         
   2  -9   7          0.84          5.11         3.15 o                         
   3  -9   7         34.28         36.82         3.25 o                         
   4  -9   7        326.49        318.19         7.59 o                         
   5  -9   7         94.60         87.35         5.22 o                         
   6  -9   7          2.79          4.61         8.75 o                         
   7  -9   7         28.20         34.24         5.42 o                         
   8  -9   7        102.30        100.44        16.45 o                         
   9  -9   7         26.66         29.04         7.54 o                         
  -5  -8   7         51.57         45.80        11.51 o                         
  -4  -8   7        112.60        127.10         6.75 o                         
  -3  -8   7        455.83        462.26         7.43 o                         
  -2  -8   7        439.74        452.31         6.24 o                         
  -1  -8   7          0.56          0.40         2.69 o                         
   0  -8   7       1733.08       1709.14        25.62 o                         
   1  -8   7        604.63        607.24         8.20 o                         
   2  -8   7         57.57         58.85         4.82 o                         
   3  -8   7       2357.57       2280.16        48.81 o                         
   4  -8   7          6.39         11.19         4.19 o                         
   5  -8   7        588.87        572.78        15.01 o                         
   6  -8   7         93.21         99.81         8.33 o                         
   7  -8   7         10.79         18.11         7.43 o                         
   8  -8   7         55.16         60.22         5.73 o                         
   9  -8   7          9.61          6.14         8.46 o                         
  -6  -7   7         79.36         99.88         9.78 o                         
  -5  -7   7         12.53         13.28         5.21 o                         
  -4  -7   7         13.02         11.81         5.40 o                         
  -3  -7   7          0.45         -0.74         3.09 o                         
  -2  -7   7         19.25         12.78         2.25 o                         
  -1  -7   7          1.10          2.30         1.95 o                         
   0  -7   7         84.34         86.63         2.99 o                         
   1  -7   7        104.82        111.62         9.42 o                         
   2  -7   7         94.75         97.03         3.82 o                         
   3  -7   7         17.60         15.23         3.41 o                         
   4  -7   7        112.53        111.33         5.37 o                         
   5  -7   7         47.12         47.85         4.34 o                         
   6  -7   7          5.58          5.39         4.25 o                         
   7  -7   7         30.47         41.50         4.78 o                         
   8  -7   7         77.56         82.03         6.59 o                         
   9  -7   7         51.15         47.28         7.77 o                         
  -6  -6   7         29.41         36.17         7.65 o                         
  -5  -6   7         23.06         19.34         4.73 o                         
  -4  -6   7         24.15         17.18         4.94 o                         
  -3  -6   7        252.27        222.98         3.34 o                         
  -2  -6   7        153.82        141.08         2.88 o                         
  -1  -6   7        286.28        259.54         4.81 o                         
   0  -6   7          0.03          0.10         2.95 o                         
   1  -6   7         71.87         71.28         4.54 o                         
   2  -6   7          0.26          0.42         2.75 o                         
   3  -6   7        318.19        316.09         7.01 o                         
   4  -6   7          0.61          6.62         4.89 o                         
   5  -6   7        298.64        279.14         7.49 o                         
   6  -6   7         14.90         14.59        10.49 o                         
   7  -6   7        112.79        106.91         5.36 o                         
   8  -6   7         95.33         91.29         6.31 o                         
   9  -6   7          4.49         11.21         5.69 o                         
  -7  -5   7         45.57         37.84        12.37 o                         
  -6  -5   7         70.52         80.50         7.45 o                         
  -5  -5   7         92.34         91.08         4.95 o                         
  -4  -5   7         19.02         18.44         2.13 o                         
  -3  -5   7        213.65        227.59         3.74 o                         
  -2  -5   7         99.73         95.16         3.43 o                         
  -1  -5   7         28.29         28.84         2.08 o                         
   0  -5   7          0.55          2.33         1.75 o                         
   1  -5   7         98.50         89.56         2.40 o                         
   2  -5   7         99.61         79.89         4.86 o                         
   3  -5   7        745.34        723.97        11.02 o                         
   4  -5   7        142.56        123.44         4.25 o                         
   5  -5   7        318.92        313.47         6.58 o                         
   6  -5   7         65.34         65.67         6.32 o                         
   7  -5   7          0.49          3.95         3.81 o                         
   8  -5   7         87.42         81.27        13.30 o                         
   9  -5   7          0.13          4.28         4.47 o                         
  -8  -4   7        214.14        219.50        11.28 o                         
  -7  -4   7         50.62         54.30         7.27 o                         
  -6  -4   7         13.87         13.27         5.61 o                         
  -5  -4   7        151.47        154.75         1.83 o                         
  -4  -4   7        127.79        117.37         2.96 o                         
  -3  -4   7        234.77        250.21         3.25 o                         
  -2  -4   7        152.08        161.30         2.79 o                         
  -1  -4   7         57.65         64.87         3.12 o                         
   0  -4   7         60.57         69.29         2.02 o                         
   1  -4   7          4.56          0.40         6.01 o                         
   2  -4   7         30.89         33.86         5.28 o                         
   3  -4   7          0.00          0.29         9.02 o                         
   4  -4   7        305.10        286.37         7.70 o                         
   5  -4   7         11.64         10.01         5.60 o                         
   6  -4   7          1.94         14.13         4.16 o                         
   7  -4   7         61.08         68.41         5.26 o                         
   8  -4   7        101.22        104.95         8.15 o                         
   9  -4   7          1.60          6.06         4.25 o                         
  -8  -3   7        110.12        120.85         8.97 o                         
  -7  -3   7          1.37          2.47         5.89 o                         
  -6  -3   7          8.07          7.89         0.96 o                         
  -5  -3   7         10.71          9.30         3.42 o                         
  -4  -3   7          0.79          4.59         2.16 o                         
  -3  -3   7          3.36          1.78         1.40 o                         
  -2  -3   7        175.36        144.00         2.48 o                         
  -1  -3   7        460.95        421.81         4.63 o                         
   0  -3   7        738.45        703.20         7.13 o                         
   1  -3   7        478.09        448.80        17.55 o                         
   2  -3   7        208.51        207.69        17.31 o                         
   3  -3   7        427.88        390.05         7.23 o                         
   4  -3   7        102.47        102.21         6.13 o                         
   5  -3   7        111.51        108.44         4.70 o                         
   6  -3   7          0.07         10.39         7.30 o                         
   7  -3   7         85.70         89.83         8.13 o                         
   8  -3   7         36.69         43.29         4.11 o                         
   9  -3   7         14.21         23.35        10.57 o                         
  -9  -2   7          0.41          7.28         7.18 o                         
  -8  -2   7          1.32          9.77         6.09 o                         
  -7  -2   7          0.26         -0.91         3.50 o                         
  -6  -2   7         14.23         16.47         2.40 o                         
  -5  -2   7          2.35          4.76         2.53 o                         
  -4  -2   7         60.14         55.70         1.86 o                         
  -3  -2   7         40.18         34.31         1.52 o                         
  -2  -2   7        115.12        114.60         2.94 o                         
  -1  -2   7        415.13        432.74         4.32 o                         
   0  -2   7       1432.46       1485.91        23.03 o                         
   1  -2   7         25.63         28.42         3.27 o                         
   2  -2   7        134.69        110.70         3.23 o                         
   3  -2   7        683.24        690.51         9.80 o                         
   4  -2   7        178.89        164.37         4.17 o                         
   5  -2   7        188.74        177.52         4.49 o                         
   6  -2   7         54.18         48.14         5.81 o                         
   7  -2   7         73.54         80.12        11.26 o                         
   8  -2   7         26.95         33.89         3.85 o                         
   9  -2   7          4.65         15.94         4.11 o                         
  -9  -1   7         59.53         57.77         7.37 o                         
  -8  -1   7          0.50         -5.66         5.66 o                         
  -7  -1   7         10.86         10.02         1.44 o                         
  -6  -1   7         15.77         13.90         2.53 o                         
  -5  -1   7         49.51         53.52         5.20 o                         
  -4  -1   7          7.85         10.60         1.90 o                         
  -3  -1   7        132.65        117.44         3.04 o                         
  -2  -1   7         97.41         91.76         4.01 o                         
  -1  -1   7         22.01         13.48         1.65 o                         
   0  -1   7         32.70         36.60         2.94 o                         
   1  -1   7         28.08         37.23         4.59 o                         
   2  -1   7         33.95         49.10         2.73 o                         
   3  -1   7          0.30          7.51         3.03 o                         
   4  -1   7        246.15        238.25         4.75 o                         
   5  -1   7       1086.07       1086.57        19.07 o                         
   6  -1   7          0.00         -3.64         3.64 o                         
   7  -1   7          1.03         -0.17         3.25 o                         
   8  -1   7          0.76          2.38         3.48 o                         
  -9   0   7         33.51         21.50         9.75 o                         
  -8   0   7        116.19        127.45         2.98 o                         
  -7   0   7         87.38         84.62         2.53 o                         
  -6   0   7        158.92        149.66         4.59 o                         
  -5   0   7        589.83        535.57        18.95 o                         
  -4   0   7         27.96         27.86         3.19 o                         
  -3   0   7       1471.03       1564.00        56.13 o                         
  -2   0   7       2157.74       2138.19        29.78 o                         
  -1   0   7        210.84        216.78         2.73 o                         
   0   0   7       2535.61       2664.30        53.71 o                         
   1   0   7        157.11        130.26         3.30 o                         
   2   0   7        570.25        561.07         8.88 o                         
   3   0   7       1099.31       1085.25        17.94 o                         
   4   0   7        359.75        341.83        12.01 o                         
   5   0   7        161.88        164.82         4.94 o                         
   6   0   7        155.01        156.46         5.14 o                         
   7   0   7          1.45          2.45         3.81 o                         
   8   0   7          3.88          7.82         4.32 o                         
 -10   1   7         82.19         81.81         7.62 o                         
  -9   1   7         35.85         30.43         2.65 o                         
  -8   1   7          1.06         -2.78         2.78 o                         
  -7   1   7          6.08          7.65         1.90 o                         
  -6   1   7        178.25        169.83         2.84 o                         
  -5   1   7         16.24         13.37         1.94 o                         
  -4   1   7         17.04         17.88         1.61 o                         
  -3   1   7         14.85         24.07         5.31 o                         
  -2   1   7          4.39          6.10         1.59 o                         
  -1   1   7        389.78        423.54         4.57 o                         
   0   1   7         78.77         89.39         3.01 o                         
   1   1   7        260.23        280.12         4.89 o                         
   2   1   7         98.06        109.12         3.95 o                         
   3   1   7        337.60        333.24         5.73 o                         
   4   1   7        621.66        617.89        12.47 o                         
   5   1   7        554.66        561.78         9.20 o                         
   6   1   7         34.84         36.87         3.94 o                         
   7   1   7        452.44        517.22        11.31 o                         
   8   1   7         37.70         39.46         3.92 o                         
 -10   2   7         12.03         24.26         6.09 o                         
  -9   2   7         14.17         17.33         3.14 o                         
  -8   2   7          0.05          2.09         2.44 o                         
  -7   2   7        379.28        370.64         4.87 o                         
  -6   2   7         82.91         88.75         2.49 o                         
  -5   2   7         39.94         34.88         2.32 o                         
  -4   2   7        195.08        185.08         3.10 o                         
  -3   2   7         84.04         97.72         6.83 o                         
  -2   2   7       1435.63       1340.69        29.75 o                         
  -1   2   7         34.47         51.00         4.97 o                         
   0   2   7        136.67        121.46         4.15 o                         
   1   2   7        235.17        233.62         4.57 o                         
   2   2   7         56.45         57.91         3.73 o                         
   3   2   7          0.37         -2.77         2.77 o                         
   4   2   7          7.28         12.93         6.32 o                         
   5   2   7         13.56         15.86         2.77 o                         
   6   2   7         88.40         84.40         3.30 o                         
   7   2   7         45.02         45.74         3.67 o                         
 -10   3   7         51.92         44.11         3.17 o                         
  -9   3   7         22.55         23.98         3.03 o                         
  -8   3   7         32.52         36.16         3.41 o                         
  -7   3   7         11.67         14.13         2.47 o                         
  -6   3   7         79.05         82.01         2.23 o                         
  -5   3   7         63.69         64.78         2.49 o                         
  -4   3   7        187.09        171.30         1.98 o                         
  -3   3   7         55.27         46.75         4.54 o                         
  -2   3   7        292.87        310.96        11.12 o                         
  -1   3   7       1257.21       1318.92        34.76 o                         
   1   3   7        170.67        173.33         3.28 o                         
   2   3   7       1447.61       1469.60        26.69 o                         
   3   3   7         47.75         43.32         2.60 o                         
   4   3   7         42.14         47.14         3.00 o                         
   5   3   7         71.16         84.15         3.14 o                         
   6   3   7         72.98         77.67         5.16 o                         
   7   3   7         67.22         75.15         7.07 o                         
 -10   4   7          8.90         12.23         3.54 o                         
  -9   4   7         22.02         23.73         3.11 o                         
  -8   4   7         49.55         52.60         5.05 o                         
  -7   4   7          0.79          6.28         3.51 o                         
  -6   4   7        119.57        111.38         5.11 o                         
  -5   4   7         61.71         64.97         4.21 o                         
  -4   4   7         65.90         59.15         3.81 o                         
  -3   4   7          0.01          3.08         4.53 o                         
  -2   4   7         11.23          2.92         4.59 o                         
  -1   4   7        151.36        140.73         6.20 o                         
   1   4   7        168.93        176.97         3.76 o                         
   2   4   7        379.12        351.92         5.69 o                         
   3   4   7         99.94         95.61         3.46 o                         
   4   4   7         35.92         41.79         3.20 o                         
   5   4   7         92.64        101.15         4.93 o                         
   6   4   7          1.56          5.96         4.66 o                         
 -10   5   7         17.59         30.74         5.66 o                         
  -9   5   7         21.25         19.50         2.92 o                         
  -8   5   7         67.88         66.48         5.98 o                         
  -7   5   7          2.14          5.10         2.74 o                         
  -6   5   7          7.34          6.33         1.92 o                         
  -5   5   7        255.28        241.57         6.23 o                         
  -4   5   7        362.81        368.49         8.66 o                         
  -3   5   7        350.07        331.08        24.05 o                         
  -2   5   7        691.84        667.38        16.47 o                         
  -1   5   7         35.86         45.84         8.17 o                         
   1   5   7        466.10        445.04        16.78 o                         
   2   5   7        230.64        220.66         4.10 o                         
   3   5   7        323.38        318.93         6.70 o                         
   4   5   7         43.33         46.70         4.11 o                         
   5   5   7         45.10         43.00         4.61 o                         
 -10   6   7          8.91          3.91         3.25 o                         
  -9   6   7         31.35         27.90         3.34 o                         
  -8   6   7          0.00          3.30         2.36 o                         
  -7   6   7         33.31         28.18         2.59 o                         
  -6   6   7         98.36         80.86         5.87 o                         
  -5   6   7         24.76         36.60        11.19 o                         
  -4   6   7         21.62         22.13         4.92 o                         
  -3   6   7          5.60          3.48         3.78 o                         
  -2   6   7         82.15         83.12         5.49 o                         
  -1   6   7         86.42         94.19         9.01 o                         
   0   6   7         41.75         52.43         8.71 o                         
   1   6   7          6.13          7.29         2.73 o                         
   2   6   7         20.38         19.74         2.60 o                         
   3   6   7         34.40         26.07         3.45 o                         
   4   6   7          0.90          0.38         3.59 o                         
  -9   7   7         45.19         57.80         6.62 o                         
  -8   7   7          5.51          6.73         5.80 o                         
  -7   7   7         35.52         62.17        10.16 o                         
  -6   7   7          0.01          1.61         7.59 o                         
  -5   7   7          7.42          2.58         5.45 o                         
  -4   7   7        166.68        161.32         7.10 o                         
  -3   7   7          0.02          4.62         4.23 o                         
  -2   7   7        193.30        187.08         5.93 o                         
  -1   7   7        244.90        239.64         6.67 o                         
   0   7   7         12.78         13.40         6.01 o                         
   1   7   7        145.13        134.27         3.30 o                         
   2   7   7          2.05          1.35         2.94 o                         
   3   7   7         13.10         13.82         3.62 o                         
  -9   8   7         74.82         75.84         9.90 o                         
  -8   8   7         29.91         35.48         5.83 o                         
  -7   8   7          2.26          3.43         7.93 o                         
  -6   8   7          4.01          1.10         9.61 o                         
  -5   8   7        127.77        135.11        25.57 o                         
  -4   8   7          2.95          5.28         4.83 o                         
  -3   8   7        251.84        235.28        21.94 o                         
  -2   8   7         60.90         69.76         6.24 o                         
  -1   8   7         39.86         40.46         5.61 o                         
   0   8   7        154.60        153.78         6.98 o                         
   1   8   7         24.32         34.07         5.33 o                         
   2   8   7         60.10         69.96         4.75 o                         
  -8   9   7          7.48         13.94         6.15 o                         
  -7   9   7         13.61         16.73         5.96 o                         
  -6   9   7        126.60        131.08         7.45 o                         
  -5   9   7         54.84         58.24         6.12 o                         
  -4   9   7         53.40         59.58         5.91 o                         
  -3   9   7        123.00        138.12         8.80 o                         
  -2   9   7         11.61         12.00        12.70 o                         
  -1   9   7         25.36         30.08         6.14 o                         
   0   9   7         10.23         10.83         5.64 o                         
   1   9   7          2.83          1.97         4.53 o                         
  -7  10   7         16.02         13.30        10.51 o                         
  -6  10   7          1.58          2.00         7.56 o                         
  -5  10   7        136.51        149.35         7.92 o                         
  -4  10   7         85.96         87.30         6.94 o                         
  -3  10   7        102.10        109.91         6.77 o                         
  -2  10   7        217.39        238.28        10.28 o                         
  -1  10   7          0.31          1.54         8.50 o                         
   1 -12   8          6.18          9.83         4.20 o                         
   2 -12   8          4.69         -0.26         3.79 o                         
   3 -12   8         21.96         27.23         6.96 o                         
   4 -12   8         50.82         61.67         7.85 o                         
   5 -12   8          0.57          9.14         4.33 o                         
   6 -12   8        104.45        118.63        12.58 o                         
  -1 -11   8          0.01          3.69         3.02 o                         
   0 -11   8         20.83         11.70         5.16 o                         
   1 -11   8          2.00         -3.62         4.54 o                         
   2 -11   8          9.46         10.57         3.55 o                         
   3 -11   8          0.04         -2.09         4.76 o                         
   4 -11   8          3.34          6.23         4.50 o                         
   5 -11   8          7.38         11.98         6.20 o                         
   6 -11   8          0.09          5.78         5.48 o                         
   7 -11   8         63.89         53.68         8.96 o                         
  -2 -10   8         13.43          6.26         8.19 o                         
  -1 -10   8         10.44         15.04         3.33 o                         
   0 -10   8        176.85        177.92         4.98 o                         
   1 -10   8         18.35         19.61         3.38 o                         
   2 -10   8         67.22         74.23         4.27 o                         
   3 -10   8        649.84        639.99        11.08 o                         
   4 -10   8        186.55        174.25         7.63 o                         
   5 -10   8         12.02         26.47         5.99 o                         
   6 -10   8         18.03         13.55         6.49 o                         
   7 -10   8         40.85         55.41         7.64 o                         
   8 -10   8         14.84         26.08        11.66 o                         
  -4  -9   8        222.52        228.79        13.63 o                         
  -3  -9   8         80.85         81.48        13.78 o                         
  -2  -9   8        388.02        391.90         5.89 o                         
  -1  -9   8        319.28        305.98         5.77 o                         
   0  -9   8         31.31         24.61         2.86 o                         
   1  -9   8        132.26        137.41         3.89 o                         
   2  -9   8         11.68         14.82         3.11 o                         
   3  -9   8        618.55        622.15         9.75 o                         
   4  -9   8        337.36        335.72         8.19 o                         
   5  -9   8          0.07         -4.49         4.75 o                         
   6  -9   8          0.01         -2.13         5.88 o                         
   7  -9   8         25.18         22.00         5.76 o                         
   8  -9   8          3.89         -5.99         5.99 o                         
   9  -9   8          2.20          5.98        11.59 o                         
  -5  -8   8         39.07         38.86         8.90 o                         
  -4  -8   8         16.07         21.23        12.51 o                         
  -3  -8   8         39.96         40.13         2.10 o                         
  -2  -8   8         40.78         34.24         2.33 o                         
  -1  -8   8        403.77        366.97         6.48 o                         
   0  -8   8         15.28         13.10         2.62 o                         
   1  -8   8         84.51         82.81         3.20 o                         
   2  -8   8         19.22         23.51         3.51 o                         
   3  -8   8         73.29         67.36         4.40 o                         
   4  -8   8          5.89          3.65         4.13 o                         
   5  -8   8          5.26          7.97         9.39 o                         
   6  -8   8        376.56        388.71        20.48 o                         
   7  -8   8          0.02         12.43         9.04 o                         
   8  -8   8         18.93         16.24         6.63 o                         
   9  -8   8         27.75         30.78         6.07 o                         
  -5  -7   8         13.50         17.71         6.62 o                         
  -4  -7   8          2.97          5.75         4.63 o                         
  -3  -7   8          6.98         11.16         2.05 o                         
  -2  -7   8        189.70        167.00         4.43 o                         
  -1  -7   8          8.42          8.14         2.45 o                         
   0  -7   8        305.30        287.38         4.89 o                         
   1  -7   8        981.16        947.78        12.46 o                         
   2  -7   8        887.71        843.42        12.31 o                         
   3  -7   8        255.87        250.41         7.70 o                         
   4  -7   8         41.90         44.08         4.22 o                         
   5  -7   8         96.11         84.78         4.96 o                         
   6  -7   8         88.35         82.68         5.24 o                         
   7  -7   8         77.16         77.99         5.51 o                         
   8  -7   8          1.26         -2.16         8.40 o                         
   9  -7   8          0.09          4.97         6.27 o                         
  -6  -6   8         14.62         10.21         7.47 o                         
  -5  -6   8        138.13        118.76         8.06 o                         
  -4  -6   8         36.42         37.87         2.41 o                         
  -3  -6   8          5.97          3.79         2.50 o                         
  -2  -6   8        463.73        446.68         5.90 o                         
  -1  -6   8         15.00         18.78         2.86 o                         
   0  -6   8        205.79        212.14         3.91 o                         
   1  -6   8       1860.76       1846.10        29.59 o                         
   2  -6   8        267.07        261.72         5.79 o                         
   3  -6   8        146.36        138.45         6.76 o                         
   4  -6   8        130.56        123.04         9.56 o                         
   5  -6   8         26.58         31.27         6.88 o                         
   6  -6   8         83.80         96.15         5.04 o                         
   7  -6   8          3.65          6.62         7.06 o                         
   8  -6   8          3.02          1.33         8.58 o                         
   9  -6   8         37.15         44.14        10.60 o                         
  -7  -5   8          6.74         13.19         7.27 o                         
  -6  -5   8         14.84          4.27         6.41 o                         
  -5  -5   8         40.41         41.70         7.60 o                         
  -4  -5   8        142.05        117.38         3.16 o                         
  -3  -5   8         77.87         79.22         9.60 o                         
  -2  -5   8        484.38        458.20         5.31 o                         
  -1  -5   8        533.14        528.64         6.64 o                         
   0  -5   8        201.92        198.81         3.59 o                         
   1  -5   8        133.69        124.11         3.17 o                         
   2  -5   8        175.62        175.34         4.45 o                         
   3  -5   8        664.71        634.91        11.66 o                         
   4  -5   8        171.74        179.58         5.17 o                         
   5  -5   8        184.05        174.25         5.36 o                         
   6  -5   8        256.17        261.40         7.87 o                         
   7  -5   8         17.19         26.38         4.38 o                         
   8  -5   8        147.19        131.82         6.89 o                         
   9  -5   8         19.76         19.09         5.83 o                         
  -7  -4   8          5.31         25.30        10.14 o                         
  -6  -4   8          5.06          1.32         5.59 o                         
  -5  -4   8         38.43         34.50         3.06 o                         
  -4  -4   8        292.22        245.94         3.96 o                         
  -3  -4   8         95.88         90.20         2.13 o                         
  -2  -4   8         34.74         34.41         5.48 o                         
  -1  -4   8        224.95        211.56         5.23 o                         
   0  -4   8        250.19        243.87         3.52 o                         
   1  -4   8         60.51         65.35         3.07 o                         
   2  -4   8          4.53         11.59         5.08 o                         
   3  -4   8         10.94         14.74         3.11 o                         
   4  -4   8         15.54         29.21         4.57 o                         
   5  -4   8          2.48          3.26         5.77 o                         
   6  -4   8         29.80         23.96         4.55 o                         
   7  -4   8          3.54          4.43         3.93 o                         
   8  -4   8         35.90         22.73         6.23 o                         
   9  -4   8         14.35         14.89         4.79 o                         
  -8  -3   8         34.92         41.48         7.06 o                         
  -7  -3   8        193.54        182.57         8.49 o                         
  -6  -3   8         12.01         10.27         2.66 o                         
  -5  -3   8        198.21        207.95         3.33 o                         
  -4  -3   8        460.61        434.49         4.90 o                         
  -3  -3   8         70.26         72.39         4.01 o                         
  -2  -3   8        641.96        659.87         8.03 o                         
  -1  -3   8       1264.33       1248.44        15.23 o                         
   0  -3   8        229.49        215.15         3.48 o                         
   1  -3   8       1359.66       1319.13        33.86 o                         
   2  -3   8        138.40        145.01         3.95 o                         
   3  -3   8        172.86        159.47         5.05 o                         
   4  -3   8        178.29        178.36         5.57 o                         
   5  -3   8         64.85         68.00         7.48 o                         
   6  -3   8        366.56        362.90         8.92 o                         
   7  -3   8         11.20          3.58         4.56 o                         
   8  -3   8          0.92          4.91         6.42 o                         
   9  -3   8         21.33         24.94         4.77 o                         
  -8  -2   8          1.40         20.65         9.54 o                         
  -7  -2   8          0.50          5.19         1.97 o                         
  -6  -2   8          1.08          1.01         2.80 o                         
  -5  -2   8          7.17          8.86         2.44 o                         
  -4  -2   8         17.42         20.31         2.12 o                         
  -3  -2   8        199.79        200.24         4.92 o                         
  -2  -2   8         29.93         34.54         2.35 o                         
  -1  -2   8        114.65        109.87         4.69 o                         
   0  -2   8         19.25         18.24         1.85 o                         
   1  -2   8          0.93          0.28         3.97 o                         
   2  -2   8        306.87        281.08         7.75 o                         
   3  -2   8          9.26          5.32         2.95 o                         
   4  -2   8          0.23          1.62         3.10 o                         
   5  -2   8        331.12        306.70         6.39 o                         
   6  -2   8        431.79        412.39         8.05 o                         
   7  -2   8        121.99        118.48         4.88 o                         
   8  -2   8         72.68         71.15         4.83 o                         
  -9  -1   8          3.09         16.37         6.52 o                         
  -8  -1   8          3.04         -3.97         5.20 o                         
  -7  -1   8        189.42        195.86         3.29 o                         
  -6  -1   8        333.78        320.16         4.27 o                         
  -5  -1   8         48.22         57.23         3.95 o                         
  -4  -1   8        520.52        482.83         8.99 o                         
  -3  -1   8        211.54        203.80         3.15 o                         
  -2  -1   8        141.65        140.31         2.35 o                         
  -1  -1   8        217.70        220.93         5.97 o                         
   0  -1   8         64.16         55.46         4.93 o                         
   1  -1   8        301.98        309.99         5.41 o                         
   2  -1   8         58.35         62.46         3.91 o                         
   3  -1   8          0.47         -1.57         4.38 o                         
   4  -1   8         30.01         31.22         3.28 o                         
   5  -1   8         79.35         74.26         4.00 o                         
   6  -1   8          0.06         -4.11         4.11 o                         
   7  -1   8          2.33          7.13         4.36 o                         
   8  -1   8          0.01         -6.38         6.38 o                         
  -9   0   8          0.98          3.47         8.90 o                         
  -8   0   8         34.56         44.43         3.06 o                         
  -7   0   8          0.14         -0.30         2.16 o                         
  -6   0   8        199.03        196.52         7.73 o                         
  -5   0   8         17.52         20.66         2.59 o                         
  -4   0   8          4.85          8.42         2.03 o                         
  -3   0   8          1.53          4.97         2.97 o                         
  -2   0   8        491.58        475.44         5.74 o                         
  -1   0   8        113.60        110.34         2.86 o                         
   0   0   8        465.52        438.31         6.85 o                         
   1   0   8       2366.71       2388.34        49.05 o                         
   2   0   8         16.65         16.35         3.99 o                         
   3   0   8       1290.13       1247.40        22.45 o                         
   4   0   8        358.05        357.03         7.78 o                         
   5   0   8         17.94         21.62         4.12 o                         
   6   0   8        221.39        236.28         6.70 o                         
   7   0   8         24.02         21.17         3.85 o                         
   8   0   8         16.88          9.03         4.76 o                         
  -9   1   8          0.17          0.06         2.25 o                         
  -8   1   8          2.58          7.94         2.91 o                         
  -7   1   8         37.18         39.29         2.61 o                         
  -6   1   8         21.33         23.79         1.97 o                         
  -5   1   8         32.44         30.08         4.32 o                         
  -4   1   8        121.13        118.79         3.04 o                         
  -3   1   8          7.72         11.10         1.47 o                         
  -2   1   8         16.39         18.44         1.52 o                         
  -1   1   8         53.36         59.72         3.39 o                         
   0   1   8         30.80         35.68         3.69 o                         
   1   1   8        173.42        161.37         4.96 o                         
   2   1   8        137.51        139.07         7.20 o                         
   3   1   8       1036.34       1088.10        18.02 o                         
   4   1   8          3.82          2.20         3.26 o                         
   5   1   8         63.34         54.37         4.61 o                         
   6   1   8        224.38        237.88         6.83 o                         
   7   1   8         40.91         43.03         4.13 o                         
  -9   2   8          0.40          5.45         3.23 o                         
  -8   2   8          4.52          4.88         2.29 o                         
  -7   2   8         44.13         47.62         2.42 o                         
  -6   2   8          2.42          5.22         1.97 o                         
  -5   2   8        243.31        231.62         3.61 o                         
  -4   2   8        212.07        215.29         6.73 o                         
  -3   2   8        315.93        332.04        11.51 o                         
  -2   2   8        449.31        452.04        10.68 o                         
  -1   2   8        119.54        118.47         7.21 o                         
   0   2   8        157.14        136.12         5.53 o                         
   1   2   8        396.07        384.04         7.02 o                         
   2   2   8        385.82        373.23         6.91 o                         
   3   2   8         47.37         52.89         6.57 o                         
   4   2   8        194.03        192.74         7.38 o                         
   5   2   8        119.42        120.38         4.58 o                         
   6   2   8         52.75         44.06         3.29 o                         
   7   2   8          0.93          1.53         6.16 o                         
  -9   3   8          5.20          3.47         2.95 o                         
  -8   3   8          5.91         13.99         2.83 o                         
  -7   3   8          0.09         -1.60         2.07 o                         
  -6   3   8          0.22          1.17         3.08 o                         
  -5   3   8         11.70         13.60         2.42 o                         
  -4   3   8         12.02         14.40         4.77 o                         
  -3   3   8        271.12        263.47         8.06 o                         
  -2   3   8         54.43         55.46         5.28 o                         
  -1   3   8          2.60         -3.57         4.82 o                         
   0   3   8        318.29        299.83         3.55 o                         
   1   3   8        212.20        209.62         2.89 o                         
   2   3   8        504.33        509.68         6.53 o                         
   3   3   8          0.73          2.96         2.24 o                         
   4   3   8          6.25          8.07         2.56 o                         
   5   3   8        105.28        128.92         3.88 o                         
   6   3   8          9.52         14.40         4.88 o                         
  -9   4   8         24.85         25.35         4.16 o                         
  -8   4   8          4.56          2.62         2.58 o                         
  -7   4   8         95.78        101.49         2.70 o                         
  -6   4   8        301.87        295.73         7.74 o                         
  -5   4   8          0.23          4.42         4.52 o                         
  -4   4   8        805.58        774.73        17.71 o                         
  -3   4   8          7.90         18.79         5.18 o                         
  -2   4   8         85.77         59.58         5.77 o                         
  -1   4   8         86.19         72.00         5.84 o                         
   0   4   8         31.51         30.15         1.31 o                         
   1   4   8          0.77         -0.55         1.59 o                         
   2   4   8        181.18        169.81        11.92 o                         
   3   4   8          9.27         10.77         2.93 o                         
   4   4   8        102.14         96.03         3.90 o                         
   5   4   8          3.49         11.16         4.97 o                         
  -9   5   8          2.70          4.22         2.75 o                         
  -8   5   8         13.14         14.35         2.69 o                         
  -7   5   8         20.06         20.74         3.05 o                         
  -6   5   8          5.03          7.05         1.95 o                         
  -5   5   8         13.72         20.38         4.03 o                         
  -4   5   8         15.40         24.37         6.12 o                         
  -3   5   8        569.79        563.06        11.01 o                         
  -2   5   8         46.68         38.20         9.11 o                         
  -1   5   8        206.93        174.78         7.82 o                         
   0   5   8        911.54        861.32        30.04 o                         
   1   5   8        192.20        178.26         4.17 o                         
   2   5   8        155.63        136.80         3.59 o                         
   3   5   8         68.64         70.86         4.32 o                         
   4   5   8          0.15          6.79         4.50 o                         
  -9   6   8          8.76         13.26         4.87 o                         
  -8   6   8         74.59         73.57        11.78 o                         
  -7   6   8         12.07         10.59         4.47 o                         
  -6   6   8         20.36         21.19         4.53 o                         
  -5   6   8          0.01          6.55         4.37 o                         
  -4   6   8          2.38         -5.49         5.49 o                         
  -3   6   8          0.99          2.43         6.69 o                         
  -2   6   8         94.07         94.58         5.18 o                         
  -1   6   8        142.18        115.52         7.54 o                         
   0   6   8        383.81        355.82        11.64 o                         
   1   6   8          0.01         -1.77         2.86 o                         
   2   6   8         98.74         83.94         3.39 o                         
   3   6   8        119.02        121.21         5.14 o                         
   4   6   8          4.43          1.33         3.98 o                         
  -9   7   8         10.17         18.56         5.49 o                         
  -8   7   8          0.95          5.79         5.19 o                         
  -7   7   8        155.55        184.27         7.89 o                         
  -6   7   8         40.18         51.68         5.34 o                         
  -5   7   8        532.71        519.59        20.88 o                         
  -4   7   8        193.59        199.29         7.19 o                         
  -3   7   8         54.59         65.27         9.83 o                         
  -2   7   8        332.24        334.62        14.92 o                         
  -1   7   8        103.99        106.52        12.64 o                         
   0   7   8        129.83        122.50        13.35 o                         
   1   7   8         30.05         33.10         6.70 o                         
   2   7   8         16.97         24.92         6.86 o                         
  -8   8   8          1.71          3.68         5.83 o                         
  -7   8   8        115.22         97.16        10.34 o                         
  -6   8   8          5.70          2.85         5.43 o                         
  -5   8   8         13.90         12.27         6.59 o                         
  -4   8   8         60.58         72.99        14.12 o                         
  -3   8   8         29.73         30.11         6.48 o                         
  -2   8   8         93.73         98.30         6.09 o                         
  -1   8   8         33.83         37.62         6.05 o                         
   0   8   8         78.44         84.10         6.61 o                         
   1   8   8          0.01          4.11         5.33 o                         
  -7   9   8         99.88        120.40         7.82 o                         
  -6   9   8        225.69        256.64        23.31 o                         
  -5   9   8          4.01          0.11         7.03 o                         
  -4   9   8        144.53        163.58         8.00 o                         
  -3   9   8        274.60        296.06        19.17 o                         
  -2   9   8         75.48         79.42         6.40 o                         
  -1   9   8        167.16        183.38         8.77 o                         
   0   9   8         15.93         17.35         7.21 o                         
  -5  10   8         80.54         83.51         9.44 o                         
  -4  10   8          0.07         11.61        12.23 o                         
   2 -12   9          0.16         10.03         4.56 o                         
   3 -12   9          4.66          7.92         5.28 o                         
   4 -12   9          7.81          8.86         4.89 o                         
   5 -12   9          0.54          3.17         5.01 o                         
  -1 -11   9         11.31         16.90         4.61 o                         
   0 -11   9          1.87         11.11         5.41 o                         
   1 -11   9        107.94        123.39         6.34 o                         
   2 -11   9          4.37          5.81         3.71 o                         
   3 -11   9          2.45         13.60         4.45 o                         
   4 -11   9          4.85          3.70         5.18 o                         
   5 -11   9         41.83         35.97         6.88 o                         
   6 -11   9        120.98        139.17        11.84 o                         
   7 -11   9          8.99         21.82         6.57 o                         
  -2 -10   9          1.84        -12.97        12.97 o                         
  -1 -10   9         16.32         13.93         3.05 o                         
   0 -10   9          9.66         12.76         3.69 o                         
   1 -10   9          9.12          8.18         3.60 o                         
   2 -10   9         63.33         67.51         4.02 o                         
   3 -10   9          8.44          9.04         5.79 o                         
   4 -10   9         61.06         49.93         8.24 o                         
   5 -10   9          0.26         13.84         6.22 o                         
   6 -10   9          6.84         11.37        13.04 o                         
   7 -10   9         30.59         27.78         7.50 o                         
  -3  -9   9         64.37         50.41         8.58 o                         
  -2  -9   9          1.69          9.29         3.06 o                         
  -1  -9   9          1.18          3.85         4.38 o                         
   0  -9   9         16.95         26.41         4.76 o                         
   1  -9   9          5.49          7.50         3.05 o                         
   2  -9   9         73.28         78.21         4.96 o                         
   3  -9   9         71.70         83.21         4.50 o                         
   4  -9   9        158.21        155.72         7.39 o                         
   5  -9   9         53.77         56.16        16.50 o                         
   6  -9   9          0.79          4.70         5.46 o                         
   7  -9   9          5.12         10.45         5.75 o                         
   8  -9   9         20.19         18.18         6.12 o                         
  -4  -8   9        137.35        147.89        10.58 o                         
  -3  -8   9          2.28         -2.34         4.19 o                         
  -2  -8   9        308.35        315.11         6.71 o                         
  -1  -8   9         99.96         95.27         4.26 o                         
   0  -8   9        128.68        137.33         4.61 o                         
   1  -8   9        221.07        218.59         5.11 o                         
   2  -8   9        402.03        389.47        11.56 o                         
   3  -8   9         20.43         21.90         4.90 o                         
   4  -8   9         72.92         79.63        11.71 o                         
   5  -8   9        281.83        279.47         8.85 o                         
   6  -8   9         56.57         58.16         5.62 o                         
   7  -8   9         13.99         29.85         8.76 o                         
   8  -8   9        109.88        110.60        10.36 o                         
  -5  -7   9         12.45          7.19        14.83 o                         
  -4  -7   9         39.14         49.79         7.56 o                         
  -3  -7   9          1.70          3.06         2.02 o                         
  -2  -7   9          3.55          4.37         3.12 o                         
  -1  -7   9          3.98          1.36         2.33 o                         
   0  -7   9         72.55         68.74         2.93 o                         
   1  -7   9        109.79        106.91         3.76 o                         
   2  -7   9        538.39        515.07         7.57 o                         
   3  -7   9         56.69         65.45         4.40 o                         
   4  -7   9         24.54         33.48        11.42 o                         
   5  -7   9        166.58        140.68         5.94 o                         
   6  -7   9         11.06          6.95         4.78 o                         
   7  -7   9          8.83         10.68         5.04 o                         
   8  -7   9         11.29          6.46        12.84 o                         
  -6  -6   9         26.52         18.89        11.66 o                         
  -5  -6   9         41.00         52.23         5.27 o                         
  -4  -6   9        144.24        136.99         2.74 o                         
  -3  -6   9        139.19        120.03         3.34 o                         
  -2  -6   9         86.31         85.68         3.07 o                         
  -1  -6   9        203.38        192.51         4.00 o                         
   0  -6   9          3.24         -1.45         2.99 o                         
   1  -6   9        941.98        903.01        13.63 o                         
   2  -6   9          1.49          6.27         3.36 o                         
   3  -6   9         16.58         15.51         4.48 o                         
   4  -6   9        194.83        201.65         7.03 o                         
   5  -6   9         54.94         43.45         9.50 o                         
   6  -6   9          6.89          6.49         7.00 o                         
   7  -6   9         56.71         72.07         5.38 o                         
   8  -6   9          4.93          2.42         5.36 o                         
   9  -6   9         63.25         74.92         7.55 o                         
  -7  -5   9          1.37         14.52         7.24 o                         
  -6  -5   9          0.02         -0.98         6.45 o                         
  -5  -5   9         11.86         24.95         5.27 o                         
  -4  -5   9         12.93          6.18         2.37 o                         
  -3  -5   9        130.86        124.07         3.65 o                         
  -2  -5   9         59.01         59.69         4.10 o                         
  -1  -5   9         11.14          9.06         2.17 o                         
   0  -5   9       2114.63       2059.86        31.84 o                         
   1  -5   9          8.16          8.25         2.37 o                         
   2  -5   9         78.38         73.80         4.55 o                         
   3  -5   9        100.77         91.94         8.14 o                         
   4  -5   9        277.11        256.54         6.60 o                         
   5  -5   9        138.60        129.39         5.34 o                         
   6  -5   9        128.01        113.42         8.20 o                         
   7  -5   9         27.50         26.88         4.71 o                         
   8  -5   9         30.54         40.14         8.50 o                         
  -7  -4   9         11.85          7.70         6.51 o                         
  -6  -4   9         72.67         78.50         6.71 o                         
  -5  -4   9         39.72         37.89         4.01 o                         
  -4  -4   9        263.11        250.97         5.29 o                         
  -3  -4   9         41.85         54.57         2.57 o                         
  -2  -4   9          5.28          6.67         2.51 o                         
  -1  -4   9        718.47        654.85        10.38 o                         
   0  -4   9       1414.05       1334.94        17.28 o                         
   1  -4   9          6.20          9.29         2.98 o                         
   2  -4   9          1.54          3.85         3.24 o                         
   3  -4   9         60.00         38.17         3.74 o                         
   4  -4   9          1.39          9.82         4.77 o                         
   5  -4   9         15.31         19.73         3.98 o                         
   6  -4   9        160.10        155.35         7.55 o                         
   7  -4   9          8.66         15.42         4.43 o                         
   8  -4   9          0.01         -7.82        10.24 o                         
  -8  -3   9          3.46         15.13        10.55 o                         
  -7  -3   9         57.88         43.72         6.38 o                         
  -6  -3   9          3.44          5.61         2.94 o                         
  -5  -3   9        305.63        293.79         5.86 o                         
  -4  -3   9        356.36        332.74         4.66 o                         
  -3  -3   9        229.34        228.11         3.73 o                         
  -2  -3   9        231.40        217.92         3.71 o                         
  -1  -3   9        714.21        655.50         8.05 o                         
   0  -3   9        717.60        668.15        11.22 o                         
   1  -3   9        951.11        909.99        14.08 o                         
   2  -3   9         49.63         53.13         5.63 o                         
   3  -3   9        868.39        824.67        18.34 o                         
   4  -3   9        527.69        550.19         9.92 o                         
   5  -3   9          2.53          2.92         3.73 o                         
   6  -3   9        197.49        198.90         7.15 o                         
   7  -3   9        214.74        218.96         6.65 o                         
   8  -3   9        120.61        119.46         5.85 o                         
  -8  -2   9          4.40          2.48         5.81 o                         
  -7  -2   9         61.06         46.57         3.87 o                         
  -6  -2   9         72.73         58.11         2.94 o                         
  -5  -2   9         14.41         16.10         3.07 o                         
  -4  -2   9         97.52         91.65         3.11 o                         
  -3  -2   9         45.08         59.74         2.20 o                         
  -2  -2   9        250.39        250.47         7.40 o                         
  -1  -2   9          0.20         -0.63         2.53 o                         
   0  -2   9        203.39        196.15         4.32 o                         
   1  -2   9         24.41         35.73         3.32 o                         
   2  -2   9         12.21         13.71         5.26 o                         
   3  -2   9         49.53         53.68         7.66 o                         
   4  -2   9         53.65         59.35         5.98 o                         
   5  -2   9          0.01          3.84         5.74 o                         
   6  -2   9        168.82        166.15         6.44 o                         
   7  -2   9         45.52         44.77        10.38 o                         
   8  -2   9         20.14         28.80         5.76 o                         
  -8  -1   9         19.06         12.25         5.32 o                         
  -7  -1   9         11.66         10.74         2.31 o                         
  -6  -1   9        491.86        476.66        10.71 o                         
  -5  -1   9          8.15          6.16         2.80 o                         
  -4  -1   9        457.84        439.73         5.48 o                         
  -3  -1   9       1044.31       1002.31        12.44 o                         
  -2  -1   9        554.16        526.50         8.25 o                         
  -1  -1   9       2092.59       2020.81        36.60 o                         
   0  -1   9         32.99         34.55         3.91 o                         
   1  -1   9        282.20        250.51         9.44 o                         
   2  -1   9        968.41        925.43        15.40 o                         
   3  -1   9         48.69         50.11         4.47 o                         
   4  -1   9        256.74        248.11         8.17 o                         
   5  -1   9          1.79         -0.31         3.70 o                         
   6  -1   9         40.10         33.00         4.08 o                         
   7  -1   9         44.23         47.75         5.61 o                         
   8  -1   9         10.50         15.95         5.35 o                         
  -9   0   9          5.79          8.97         5.72 o                         
  -8   0   9          0.09          2.97         2.32 o                         
  -7   0   9        130.64        133.91         3.82 o                         
  -6   0   9         56.37         49.72         2.54 o                         
  -5   0   9        199.81        197.02         9.70 o                         
  -4   0   9        119.18        120.85         9.54 o                         
  -3   0   9         51.58         52.64         2.01 o                         
  -2   0   9          7.04          4.69         2.04 o                         
  -1   0   9        337.09        344.23         5.48 o                         
   0   0   9        829.81        816.37        12.98 o                         
   1   0   9        239.84        250.38         5.88 o                         
   2   0   9        407.83        385.15         7.22 o                         
   3   0   9        182.34        174.45        11.38 o                         
   4   0   9        109.30        107.29         4.81 o                         
   5   0   9        515.11        486.21         9.51 o                         
   6   0   9         27.87         43.04         8.41 o                         
   7   0   9          9.48          7.67         4.25 o                         
  -9   1   9         12.00         17.57         5.35 o                         
  -8   1   9          9.44         10.61         2.69 o                         
  -7   1   9        156.48        146.75         5.88 o                         
  -6   1   9        130.79        134.91         9.14 o                         
  -5   1   9          1.45          0.27         4.92 o                         
  -4   1   9        248.06        254.98         7.77 o                         
  -3   1   9        418.77        413.16         8.58 o                         
  -2   1   9         15.94         21.61         3.25 o                         
  -1   1   9        547.54        525.59         5.63 o                         
   0   1   9         33.76         36.99         4.24 o                         
   1   1   9        415.15        404.26        15.15 o                         
   2   1   9        665.05        650.86        14.41 o                         
   3   1   9          9.79         13.18        10.46 o                         
   4   1   9       1034.25       1028.59        20.18 o                         
   5   1   9         98.81        101.10         6.99 o                         
   6   1   9        256.10        255.15         6.81 o                         
   7   1   9        267.38        273.37         6.73 o                         
  -9   2   9          2.24          5.17         2.95 o                         
  -8   2   9         23.68         18.34         2.50 o                         
  -7   2   9          3.44          7.86         2.49 o                         
  -6   2   9          1.74          5.57         2.01 o                         
  -5   2   9         29.48         27.68         1.93 o                         
  -4   2   9        431.47        443.24        11.41 o                         
  -3   2   9         30.23         32.99         5.13 o                         
  -2   2   9        323.69        301.57         9.09 o                         
  -1   2   9        261.31        265.38         6.28 o                         
   0   2   9        107.42        100.48         5.27 o                         
   1   2   9        400.54        397.72         7.77 o                         
   2   2   9          2.35          0.52         7.79 o                         
   3   2   9        135.38        141.86         5.72 o                         
   4   2   9         11.80         17.29         3.75 o                         
   5   2   9          0.00          6.06         2.93 o                         
   6   2   9         18.37         23.94         3.77 o                         
  -9   3   9         12.79          8.57         3.65 o                         
  -8   3   9         91.40         93.82         3.94 o                         
  -7   3   9         82.54         73.46         3.09 o                         
  -6   3   9         12.49         13.31         2.40 o                         
  -5   3   9         48.52         47.08         7.62 o                         
  -4   3   9         58.06         58.87         5.72 o                         
  -3   3   9         32.98         28.31         8.22 o                         
  -2   3   9        171.85        195.93         7.72 o                         
  -1   3   9          0.00          1.19         5.20 o                         
   0   3   9         71.79         66.03         1.24 o                         
   1   3   9        221.43        215.53         5.15 o                         
   2   3   9         27.14         31.73         3.72 o                         
   3   3   9          5.64          7.73         2.41 o                         
   4   3   9         23.44         21.70         3.10 o                         
   5   3   9          2.06          3.12         6.11 o                         
  -9   4   9          8.67          7.90         5.05 o                         
  -8   4   9         28.68         23.80         4.27 o                         
  -7   4   9         60.04         61.16         3.93 o                         
  -6   4   9          6.07          4.13         3.74 o                         
  -5   4   9        244.66        213.06         7.25 o                         
  -4   4   9         75.35         82.78         9.95 o                         
  -3   4   9          5.47         -5.44         5.44 o                         
  -2   4   9        595.37        563.53        15.49 o                         
  -1   4   9        308.13        322.70        14.81 o                         
   0   4   9        159.67        116.15         9.42 o                         
   1   4   9         29.43         14.10         2.78 o                         
   2   4   9        355.51        347.54         7.24 o                         
   3   4   9          0.12          3.50         2.72 o                         
   4   4   9         14.63         13.01         3.31 o                         
   5   4   9         41.42         43.37         4.78 o                         
  -9   5   9         32.17         29.80         5.86 o                         
  -8   5   9          2.10          5.14         5.59 o                         
  -7   5   9          1.08         -0.70        12.66 o                         
  -6   5   9          0.25          0.36         5.30 o                         
  -5   5   9          9.61         11.93         4.46 o                         
  -4   5   9          9.31         10.62         4.46 o                         
  -3   5   9          1.00          7.69         5.80 o                         
  -2   5   9        385.90        368.76        11.97 o                         
  -1   5   9         95.42         85.61         7.02 o                         
   0   5   9        344.57        320.86        11.02 o                         
   2   5   9         32.22         26.39         3.44 o                         
   3   5   9         84.29         98.34         4.05 o                         
   4   5   9          3.05          7.90         4.38 o                         
  -8   6   9         71.56         72.98         6.76 o                         
  -7   6   9         14.90          4.69         4.85 o                         
  -6   6   9        201.83        195.98         8.52 o                         
  -5   6   9          1.20         -3.36         8.30 o                         
  -4   6   9          1.96         -1.02         4.68 o                         
  -3   6   9         32.48         56.34        10.47 o                         
  -2   6   9         47.67         43.32         5.03 o                         
  -1   6   9         89.40         63.33         7.21 o                         
   0   6   9         66.10         69.71         7.32 o                         
   1   6   9         40.40         35.55         6.67 o                         
   2   6   9          0.22         -0.40         6.05 o                         
   3   6   9          5.71          5.63         9.72 o                         
  -8   7   9         26.90         15.80         5.66 o                         
  -7   7   9         53.62         52.88         5.85 o                         
  -6   7   9         27.33         34.17         5.70 o                         
  -5   7   9        195.73        163.01         7.30 o                         
  -4   7   9         63.78         79.65         9.61 o                         
  -3   7   9          6.97         15.49         5.13 o                         
  -2   7   9        377.50        376.03         9.72 o                         
  -1   7   9         39.00         42.09         9.27 o                         
   0   7   9          3.38          0.98         4.74 o                         
   1   7   9         81.85         81.76         5.63 o                         
   2   7   9         19.80         28.61         6.00 o                         
  -7   8   9         34.74         36.52         6.28 o                         
  -6   8   9          1.33         -3.54         7.22 o                         
  -5   8   9          0.62          9.87        11.16 o                         
  -4   8   9        106.42        114.50         7.05 o                         
  -3   8   9          1.41          6.38         5.61 o                         
  -2   8   9         71.41         70.19        10.94 o                         
  -1   8   9        395.93        406.66        14.60 o                         
   0   8   9         46.18         49.23         5.66 o                         
  -6   9   9          0.92         12.26         6.26 o                         
  -5   9   9         49.27         54.10         8.08 o                         
  -4   9   9         29.14         24.39        11.21 o                         
  -3   9   9          1.41         -4.80         7.15 o                         
  -2   9   9        106.24        109.61        10.55 o                         
   0 -11  10         47.52         47.11         4.65 o                         
   1 -11  10         26.05         33.66         4.55 o                         
   2 -11  10          6.55          6.33         4.44 o                         
   3 -11  10         28.37         30.15         4.97 o                         
   4 -11  10         45.80         47.64         5.28 o                         
   5 -11  10         16.45         25.22         5.99 o                         
   6 -11  10         16.70         19.64         6.44 o                         
  -1 -10  10          0.08          0.31         4.62 o                         
   0 -10  10          5.48          7.10         3.85 o                         
   1 -10  10         21.51         22.98         8.46 o                         
   2 -10  10          1.06         -3.23         4.33 o                         
   3 -10  10          6.46          8.74         3.88 o                         
   4 -10  10          1.01          7.38         6.35 o                         
   5 -10  10         62.19         64.56         6.29 o                         
   6 -10  10         55.92         62.83         6.67 o                         
   7 -10  10          5.94          0.25         7.62 o                         
  -3  -9  10         41.54         49.38         8.82 o                         
  -2  -9  10          0.66          6.15         4.78 o                         
  -1  -9  10        105.80        118.32         4.78 o                         
   0  -9  10          8.61         11.51         4.55 o                         
   1  -9  10        137.92        148.49         4.49 o                         
   2  -9  10         92.01         97.64         5.31 o                         
   3  -9  10          0.05          1.16         3.56 o                         
   4  -9  10        199.99        207.61         7.20 o                         
   5  -9  10         74.30         75.85        12.94 o                         
   6  -9  10         25.77         30.24         7.16 o                         
   7  -9  10        192.38        203.28         8.96 o                         
  -4  -8  10          4.82         16.51         8.28 o                         
  -3  -8  10          3.36          4.80         2.42 o                         
  -2  -8  10         17.37         22.93         3.45 o                         
  -1  -8  10          5.02          5.58         3.14 o                         
   0  -8  10        193.66        190.62         4.41 o                         
   1  -8  10         32.66         32.60         3.65 o                         
   2  -8  10          3.21          1.25         3.15 o                         
   3  -8  10          1.93          9.19        12.28 o                         
   4  -8  10        177.15        153.47         6.32 o                         
   5  -8  10         40.63         42.64         5.44 o                         
   6  -8  10          5.33         19.25         6.51 o                         
   7  -8  10        153.88        141.32         7.55 o                         
   8  -8  10         38.03         38.09        10.07 o                         
  -5  -7  10          0.54         -8.41         8.41 o                         
  -4  -7  10          3.08          4.50         7.31 o                         
  -3  -7  10         61.19         64.09         3.19 o                         
  -2  -7  10          8.21          6.96         2.92 o                         
  -1  -7  10          0.88         -3.10         3.49 o                         
   0  -7  10         34.72         31.59         3.27 o                         
   1  -7  10        102.36         97.23         9.13 o                         
   2  -7  10         36.03         37.74         3.83 o                         
   3  -7  10          5.38          5.14         6.77 o                         
   4  -7  10          4.29          4.23         4.43 o                         
   5  -7  10         18.82         20.40        15.34 o                         
   6  -7  10         27.67         26.78         5.40 o                         
   7  -7  10          2.17          4.98         5.51 o                         
   8  -7  10          7.53         11.54         5.87 o                         
  -5  -6  10         70.17         83.03         8.49 o                         
  -4  -6  10        141.50        145.44         5.88 o                         
  -3  -6  10          2.13          5.59         4.70 o                         
  -2  -6  10        125.36        127.39         3.67 o                         
  -1  -6  10        111.95        113.23         5.93 o                         
   0  -6  10         33.17         31.10         4.16 o                         
   1  -6  10         49.50         48.60         3.42 o                         
   2  -6  10        540.65        506.66        10.11 o                         
   3  -6  10         41.62         48.56         6.82 o                         
   4  -6  10         73.96         78.24        10.20 o                         
   5  -6  10         44.57         54.57         7.07 o                         
   6  -6  10         61.41         68.67         6.70 o                         
   7  -6  10         58.69         61.86         5.80 o                         
   8  -6  10          0.49          8.03         5.47 o                         
  -6  -5  10          6.89         17.36         6.48 o                         
  -5  -5  10         23.91         20.48         3.27 o                         
  -4  -5  10          2.82          5.20         3.91 o                         
  -3  -5  10          6.68          8.14         2.27 o                         
  -2  -5  10        103.18        110.66         4.13 o                         
  -1  -5  10        153.51        146.04         9.52 o                         
   0  -5  10        709.49        642.72        19.38 o                         
   1  -5  10         42.29         47.15         3.46 o                         
   2  -5  10        110.93         87.12         4.48 o                         
   3  -5  10        284.12        240.88        10.63 o                         
   4  -5  10        174.57        135.43         5.66 o                         
   5  -5  10         68.04         72.16         6.02 o                         
   6  -5  10        289.75        278.76         7.90 o                         
   7  -5  10          1.20          0.46         5.96 o                         
   8  -5  10         72.43         77.07         6.24 o                         
  -7  -4  10         29.20         34.55         6.96 o                         
  -6  -4  10         98.95        104.69        10.90 o                         
  -5  -4  10         13.88         16.25         3.28 o                         
  -4  -4  10          7.57         14.99         3.04 o                         
  -3  -4  10        110.27        115.29         3.26 o                         
  -2  -4  10          0.39         -0.34         2.43 o                         
  -1  -4  10        552.52        521.74         7.22 o                         
   0  -4  10          3.78          4.09         5.34 o                         
   1  -4  10         46.36         54.12         4.84 o                         
   2  -4  10        703.10        667.18        13.21 o                         
   3  -4  10          4.12          7.52         4.83 o                         
   4  -4  10         54.34         66.63         4.76 o                         
   5  -4  10        171.19        171.77         6.20 o                         
   6  -4  10         56.38         61.33         6.11 o                         
   7  -4  10        217.20        232.04        11.30 o                         
   8  -4  10          1.57          5.62         5.13 o                         
  -7  -3  10         67.40         67.48         6.51 o                         
  -6  -3  10         50.51         43.28         2.22 o                         
  -5  -3  10        238.96        224.74         4.24 o                         
  -4  -3  10         20.26         27.07         2.65 o                         
  -3  -3  10         15.37         13.21         3.97 o                         
  -2  -3  10        539.51        530.21         7.24 o                         
  -1  -3  10        199.67        200.25         6.08 o                         
   0  -3  10         70.63         72.63         2.62 o                         
   1  -3  10        167.22        157.10         4.72 o                         
   2  -3  10         81.29         81.36         5.23 o                         
   3  -3  10        351.42        307.39         7.04 o                         
   4  -3  10          6.07         11.76         4.05 o                         
   5  -3  10         10.48          4.61         4.16 o                         
   6  -3  10          0.10          7.94         4.89 o                         
   7  -3  10         15.29         30.31         6.01 o                         
   8  -3  10         22.12         31.05         6.01 o                         
  -8  -2  10         87.41         87.47         7.23 o                         
  -7  -2  10         50.95         52.16         8.95 o                         
  -6  -2  10         56.92         61.19         3.03 o                         
  -5  -2  10        179.92        167.98         3.72 o                         
  -4  -2  10          9.09         12.57         4.17 o                         
  -3  -2  10       1193.45       1152.45        32.05 o                         
  -2  -2  10        419.25        409.06         6.75 o                         
  -1  -2  10         53.64         50.37         2.50 o                         
   0  -2  10         19.31         20.02         6.93 o                         
   1  -2  10         60.62         45.14         3.76 o                         
   2  -2  10          7.66          9.18         4.28 o                         
   3  -2  10         15.10          6.31         6.53 o                         
   4  -2  10         10.24          9.30         3.98 o                         
   5  -2  10         85.78         84.56         5.04 o                         
   6  -2  10          1.66          0.93         7.30 o                         
   7  -2  10          7.84          6.40         6.49 o                         
  -8  -1  10         21.36         30.29         5.59 o                         
  -7  -1  10        114.97        121.14         5.37 o                         
  -6  -1  10         17.00         13.90         2.23 o                         
  -5  -1  10        872.52        848.29        24.31 o                         
  -4  -1  10        324.98        316.91         5.48 o                         
  -3  -1  10         44.89         50.30         2.96 o                         
  -2  -1  10       4042.09       3944.24        85.72 o                         
  -1  -1  10         92.27         82.96         4.77 o                         
   0  -1  10        745.65        741.76        15.70 o                         
   1  -1  10       1658.38       1539.86        28.35 o                         
   2  -1  10          0.19          4.40         4.37 o                         
   3  -1  10        379.73        354.20         7.59 o                         
   4  -1  10        515.77        503.83        11.29 o                         
   5  -1  10        145.49        134.14         5.54 o                         
   6  -1  10        286.50        277.90        10.94 o                         
   7  -1  10         70.54         72.92         5.30 o                         
  -8   0  10        186.01        166.24         4.46 o                         
  -7   0  10          0.26         -1.35         2.31 o                         
  -6   0  10        129.30        120.13         5.35 o                         
  -5   0  10         43.84         32.31         7.11 o                         
  -4   0  10         17.58         14.58         3.74 o                         
  -3   0  10         90.42         84.89         2.64 o                         
  -2   0  10         33.73         38.27         2.48 o                         
  -1   0  10        117.36        108.18         3.93 o                         
   0   0  10        915.65        914.87        15.49 o                         
   1   0  10         27.28         27.39         4.08 o                         
   2   0  10        293.02        298.86         7.74 o                         
   3   0  10         61.88         56.98         5.45 o                         
   4   0  10         67.31         69.11         5.47 o                         
   5   0  10         52.64         60.02         9.93 o                         
   6   0  10         26.00         32.43         4.67 o                         
   7   0  10          9.33         10.47         8.20 o                         
  -8   1  10        171.82        179.48         4.26 o                         
  -7   1  10        148.34        145.49         5.37 o                         
  -6   1  10        317.18        337.00         8.96 o                         
  -5   1  10        205.17        214.60         7.55 o                         
  -4   1  10        825.42        802.83        24.62 o                         
  -3   1  10        167.72        165.54         4.16 o                         
  -2   1  10        310.81        294.37         6.84 o                         
  -1   1  10        129.41        118.77         3.29 o                         
   0   1  10          0.37          3.21         4.44 o                         
   1   1  10        111.29         98.55         6.06 o                         
   2   1  10         16.14         11.24         4.34 o                         
   3   1  10          3.97          0.57         3.87 o                         
   4   1  10         19.56         23.51         4.95 o                         
   5   1  10          0.06         -4.87         5.42 o                         
   6   1  10          0.21         -3.10         4.57 o                         
  -8   2  10         12.07         15.67         4.03 o                         
  -7   2  10        155.25        146.95         4.54 o                         
  -6   2  10         63.41         70.76         4.92 o                         
  -5   2  10          1.87         -4.90         5.10 o                         
  -4   2  10        177.30        205.12        11.70 o                         
  -3   2  10         44.55         39.05         5.91 o                         
  -2   2  10        362.13        349.47        15.50 o                         
  -1   2  10         22.97         29.01         4.13 o                         
   0   2  10         74.63         67.22         4.63 o                         
   1   2  10        372.77        361.99        15.98 o                         
   2   2  10         68.35         62.97         6.54 o                         
   3   2  10        135.96        128.74         6.09 o                         
   4   2  10        338.20        357.50         8.45 o                         
   5   2  10          4.72          2.81         3.22 o                         
  -8   3  10         41.78         53.37         6.97 o                         
  -7   3  10         93.34         87.42         5.95 o                         
  -6   3  10        151.70        142.81        12.13 o                         
  -5   3  10         50.77         59.04         5.35 o                         
  -4   3  10        105.87         89.71         6.77 o                         
  -3   3  10         91.19         89.40         6.91 o                         
  -2   3  10        115.55        135.46         7.92 o                         
  -1   3  10         17.68         25.37         9.33 o                         
   0   3  10        100.70         86.48         2.51 o                         
   1   3  10          1.50          1.38         2.17 o                         
   2   3  10         25.18         22.93         2.28 o                         
   3   3  10         19.34         19.02         2.76 o                         
   4   3  10         29.35         41.82         5.68 o                         
   5   3  10          0.02         11.24         4.88 o                         
  -8   4  10         65.52         70.75         6.04 o                         
  -7   4  10          1.18          7.35         4.54 o                         
  -6   4  10        279.53        298.03         7.99 o                         
  -5   4  10         31.40         31.29        10.99 o                         
  -4   4  10        315.26        313.05        15.75 o                         
  -3   4  10        396.29        397.42        12.92 o                         
  -2   4  10          0.45          6.74         9.57 o                         
  -1   4  10        581.91        594.81        17.59 o                         
   0   4  10         66.03         69.55         7.11 o                         
   2   4  10         78.73         86.66         3.95 o                         
   3   4  10          0.88          5.00         4.15 o                         
   4   4  10         70.94         77.34         4.57 o                         
  -8   5  10         10.59          0.65         4.84 o                         
  -7   5  10         18.28         22.91         5.16 o                         
  -6   5  10         83.33         70.43         6.70 o                         
  -5   5  10         22.93         10.01         4.67 o                         
  -4   5  10         11.97         11.46         7.47 o                         
  -3   5  10        108.63         86.94        11.61 o                         
  -2   5  10         37.20         29.37         6.87 o                         
  -1   5  10          7.29         16.63         6.77 o                         
   0   5  10         12.93          3.08         6.42 o                         
   1   5  10         25.07         35.77         6.90 o                         
   2   5  10         29.23         32.58         7.00 o                         
   3   5  10         22.50         26.21         7.11 o                         
  -8   6  10         21.15         44.20         5.87 o                         
  -7   6  10          0.69         -0.27         5.26 o                         
  -6   6  10         37.38         42.95         6.49 o                         
  -5   6  10         83.55         92.52         6.27 o                         
  -4   6  10         20.76         28.44         5.43 o                         
  -3   6  10         84.11         80.72        11.08 o                         
  -2   6  10          1.11          6.77         7.02 o                         
  -1   6  10          1.47         -1.65         7.12 o                         
   0   6  10        497.92        475.42        22.88 o                         
   1   6  10          2.23         10.93        10.99 o                         
   2   6  10         70.80         86.16        12.27 o                         
  -7   7  10         30.06         47.01         7.43 o                         
  -6   7  10          8.51          7.44         5.75 o                         
  -5   7  10         43.05         40.07        11.76 o                         
  -4   7  10         82.35         86.10         8.08 o                         
  -3   7  10          2.82          5.73         5.50 o                         
  -2   7  10        248.65        222.17         9.79 o                         
  -1   7  10          2.82         13.44         6.50 o                         
   0   7  10          0.01         -6.38         6.38 o                         
  -6   8  10          9.49         18.03         6.54 o                         
  -5   8  10         61.59         65.67         8.46 o                         
  -4   8  10          7.30         24.70         9.61 o                         
  -3   8  10         37.50         62.11        12.49 o                         
  -2   8  10         39.06         44.52         6.21 o                         
  -1   8  10          0.34         -0.35         6.77 o                         
   1 -11  11        261.41        279.89        16.58 o                         
   2 -11  11         19.52         19.95         4.32 o                         
   3 -11  11        125.22        131.08         5.68 o                         
   4 -11  11        136.64        154.42         6.70 o                         
  -1 -10  11         43.60         49.06         4.41 o                         
   0 -10  11        125.87        138.81         6.86 o                         
   1 -10  11          2.19          2.06         4.03 o                         
   2 -10  11         31.88         42.38         6.06 o                         
   3 -10  11         16.73         22.36         5.54 o                         
   4 -10  11          7.27          7.69         4.76 o                         
   5 -10  11         98.41        113.88         7.34 o                         
   6 -10  11          3.79          9.58        10.90 o                         
  -2  -9  11         41.79         46.97         4.82 o                         
  -1  -9  11         17.84         22.03         3.59 o                         
   0  -9  11        138.56        144.37         4.66 o                         
   1  -9  11         18.14         25.88         3.69 o                         
   2  -9  11         93.95         92.68         5.61 o                         
   3  -9  11          0.05          0.81         6.62 o                         
   4  -9  11          7.90         18.76         6.36 o                         
   5  -9  11         14.38         22.16         6.86 o                         
   6  -9  11         34.15         45.12         7.76 o                         
   7  -9  11         38.35         42.45        14.45 o                         
  -3  -8  11          5.75          9.51         3.35 o                         
  -2  -8  11         14.51         26.39         5.56 o                         
  -1  -8  11         26.25         29.03         3.73 o                         
   0  -8  11          2.23          1.33         3.47 o                         
   1  -8  11        275.66        270.00         8.33 o                         
   2  -8  11          1.14          7.15         4.28 o                         
   3  -8  11         29.25         34.82         5.61 o                         
   4  -8  11          8.60         17.79         5.99 o                         
   5  -8  11          0.02          4.76         5.31 o                         
   6  -8  11          6.05          5.20         5.80 o                         
   7  -8  11         59.67         54.31         6.91 o                         
  -4  -7  11          4.19          8.02         7.52 o                         
  -3  -7  11        100.04        115.00         3.58 o                         
  -2  -7  11         56.57         58.65         5.84 o                         
  -1  -7  11          5.24         14.56         3.85 o                         
   0  -7  11         46.91         56.31         3.71 o                         
   1  -7  11          9.02          6.76         3.18 o                         
   2  -7  11        140.85        144.15         4.80 o                         
   3  -7  11         96.95         93.41         5.36 o                         
   4  -7  11        194.24        191.37         8.22 o                         
   5  -7  11        130.82        128.31         7.93 o                         
   6  -7  11         26.03         31.80        12.55 o                         
   7  -7  11         41.23         41.63         6.22 o                         
  -5  -6  11          0.13          0.86         7.49 o                         
  -4  -6  11        162.33        170.66         3.77 o                         
  -3  -6  11         26.66         23.34         2.90 o                         
  -2  -6  11        267.28        263.02         6.09 o                         
  -1  -6  11         39.42         36.33         2.97 o                         
   0  -6  11        120.63        110.48         6.58 o                         
   1  -6  11        213.87        205.88         4.63 o                         
   2  -6  11        120.73        124.37         5.23 o                         
   3  -6  11         91.94         83.94         9.94 o                         
   4  -6  11        351.82        341.80        14.33 o                         
   5  -6  11        168.14        142.89        12.38 o                         
   6  -6  11         66.71         70.86        15.74 o                         
   7  -6  11         79.31         76.18        20.42 o                         
  -5  -5  11         76.64         88.86         5.07 o                         
  -4  -5  11          0.26          3.49         3.42 o                         
  -3  -5  11         74.83         76.64         6.09 o                         
  -2  -5  11        210.33        191.54         4.47 o                         
  -1  -5  11          3.79         -0.51         2.72 o                         
   0  -5  11        451.53        430.54         6.95 o                         
   1  -5  11        147.44        130.63         8.21 o                         
   2  -5  11         14.65         12.29        12.33 o                         
   3  -5  11        145.51        139.24         5.77 o                         
   4  -5  11         55.83         55.19         8.50 o                         
   5  -5  11        301.34        267.02         8.03 o                         
   6  -5  11         26.18         15.60         5.40 o                         
   7  -5  11         65.07         64.05         6.11 o                         
  -6  -4  11          9.10         13.79         5.75 o                         
  -5  -4  11          3.04          2.39         6.76 o                         
  -4  -4  11        143.11        145.05         3.50 o                         
  -3  -4  11          0.58         -2.26         2.42 o                         
  -2  -4  11         40.43         42.09         3.44 o                         
  -1  -4  11         47.20         50.24         3.09 o                         
   0  -4  11        282.02        272.73         8.75 o                         
   1  -4  11        157.19        147.85         3.76 o                         
   2  -4  11         50.44         47.34         4.40 o                         
   3  -4  11          0.60         -4.30         4.30 o                         
   4  -4  11        197.22        185.28         6.53 o                         
   5  -4  11          4.77         15.71         5.70 o                         
   6  -4  11        128.46        117.32         6.24 o                         
   7  -4  11        162.04        180.31        18.77 o                         
  -7  -3  11         15.96         30.27         9.35 o                         
  -6  -3  11          9.23          4.74         7.49 o                         
  -5  -3  11          0.95         -2.74         3.34 o                         
  -4  -3  11          5.14          7.58         3.17 o                         
  -3  -3  11         53.43         50.18         3.45 o                         
  -2  -3  11        288.93        287.69         5.30 o                         
  -1  -3  11        180.51        176.60         6.22 o                         
   0  -3  11          5.47          3.41         2.89 o                         
   1  -3  11         59.77         59.21         7.72 o                         
   2  -3  11         37.75         30.42         4.06 o                         
   3  -3  11          1.92          4.97         4.09 o                         
   4  -3  11        221.17        206.76         6.81 o                         
   5  -3  11         79.66         98.30         6.67 o                         
   6  -3  11        137.52        129.42         6.38 o                         
   7  -3  11         71.66         67.53         5.87 o                         
  -7  -2  11        401.61        414.97        16.15 o                         
  -6  -2  11        399.41        382.99         7.78 o                         
  -5  -2  11          9.91          6.74         2.98 o                         
  -4  -2  11        281.17        287.02         6.50 o                         
  -3  -2  11        674.70        640.07         9.76 o                         
  -2  -2  11          1.84         -0.43         2.69 o                         
  -1  -2  11        148.36        147.50         3.81 o                         
   0  -2  11        580.96        546.68         7.61 o                         
   1  -2  11          7.28          3.88         8.42 o                         
   2  -2  11         93.65        113.05         5.14 o                         
   3  -2  11        479.98        436.62        10.86 o                         
   4  -2  11          6.97          6.55         4.31 o                         
   5  -2  11         86.23         96.54         5.65 o                         
   6  -2  11          0.44          1.87         4.77 o                         
   7  -2  11         28.30         32.24         6.31 o                         
  -7  -1  11          2.32          4.90         3.14 o                         
  -6  -1  11        127.94        108.63         9.65 o                         
  -5  -1  11         11.54         23.88         7.00 o                         
  -4  -1  11         27.75         26.24         4.31 o                         
  -3  -1  11         33.11         39.64         5.44 o                         
  -2  -1  11        245.52        242.55         4.85 o                         
  -1  -1  11          2.63         -0.91         2.56 o                         
   0  -1  11         37.35         35.48         3.11 o                         
   1  -1  11        227.67        237.52         7.55 o                         
   2  -1  11         30.15         39.67         4.38 o                         
   3  -1  11         23.79         23.83         4.41 o                         
   4  -1  11        150.97        148.45         6.90 o                         
   5  -1  11        111.66        128.25         5.93 o                         
   6  -1  11        103.14        120.57         6.09 o                         
  -8   0  11          7.23         11.76         3.22 o                         
  -7   0  11          8.87          8.67         3.96 o                         
  -6   0  11          0.87         -3.00         4.64 o                         
  -5   0  11          8.04         15.25         4.90 o                         
  -4   0  11        880.33        840.91        21.16 o                         
  -3   0  11        537.60        541.29         8.72 o                         
  -2   0  11        134.30        128.95         2.85 o                         
  -1   0  11          4.29         13.10         4.27 o                         
   0   0  11        361.83        337.71         7.45 o                         
   1   0  11         68.53         65.25         7.19 o                         
   2   0  11         52.21         52.45         5.14 o                         
   3   0  11         72.37         78.61         9.60 o                         
   4   0  11         32.78         37.86         4.80 o                         
   5   0  11          3.31         11.05         4.68 o                         
   6   0  11          2.83          2.21         4.84 o                         
  -8   1  11          4.72          6.51         3.00 o                         
  -7   1  11         31.92         33.54         4.59 o                         
  -6   1  11         28.36         34.00         4.02 o                         
  -5   1  11         38.86         40.44         5.79 o                         
  -4   1  11        754.19        740.88        19.50 o                         
  -3   1  11         10.79         22.01         8.72 o                         
  -2   1  11          2.19          6.93         1.99 o                         
  -1   1  11        911.31        884.96        27.65 o                         
   0   1  11        173.50        196.03         3.73 o                         
   1   1  11          6.10          9.10         5.94 o                         
   2   1  11        321.86        325.24         9.18 o                         
   3   1  11        191.63        197.53        10.92 o                         
   4   1  11        102.55         97.60         6.58 o                         
   5   1  11         89.81         92.33         5.66 o                         
  -8   2  11          2.73          0.29         5.51 o                         
  -7   2  11         11.33         10.85         2.53 o                         
  -6   2  11          1.02         -4.12         4.12 o                         
  -5   2  11         31.37         32.61         6.08 o                         
  -4   2  11         32.47         29.86         6.35 o                         
  -3   2  11         25.19         28.14         6.20 o                         
  -2   2  11        100.04        109.63         7.65 o                         
  -1   2  11        430.25        425.32        13.74 o                         
   0   2  11         83.96         76.18         1.99 o                         
   1   2  11        124.22        105.42        13.28 o                         
   2   2  11         52.34         49.18         5.74 o                         
   3   2  11          4.16         12.54         8.37 o                         
   4   2  11        116.92        114.94         4.35 o                         
   5   2  11         11.19         18.02         6.27 o                         
  -8   3  11         20.23         21.99         5.65 o                         
  -7   3  11         98.68         99.86        15.34 o                         
  -6   3  11        363.97        372.15        28.43 o                         
  -5   3  11         33.74         39.28         6.58 o                         
  -4   3  11         17.25         14.77         6.50 o                         
  -3   3  11         34.25         40.81         6.84 o                         
  -2   3  11         15.63         24.88        10.57 o                         
  -1   3  11         23.51         20.13         6.82 o                         
   0   3  11          7.95         13.38         6.49 o                         
   1   3  11         26.16          3.31        10.50 o                         
   2   3  11         62.37         51.30         7.80 o                         
   3   3  11         59.07         63.14         4.70 o                         
   4   3  11          0.16          5.07         4.71 o                         
  -8   4  11         20.19         14.19         5.03 o                         
  -7   4  11         23.62         16.31         6.13 o                         
  -6   4  11        496.37        477.77        14.26 o                         
  -5   4  11         91.81         80.20         6.74 o                         
  -4   4  11        366.17        342.93        12.61 o                         
  -3   4  11          5.25          7.11        10.52 o                         
  -2   4  11         48.50         58.31         7.83 o                         
  -1   4  11        114.20        100.68         8.30 o                         
   0   4  11          7.08         17.46        10.82 o                         
   1   4  11        104.56        119.39        12.89 o                         
   2   4  11         82.08         70.79        11.96 o                         
   3   4  11          4.07          8.11        10.89 o                         
  -7   5  11         31.59         35.51         6.67 o                         
  -6   5  11         40.19         45.18         6.73 o                         
  -5   5  11          8.80         29.87         9.75 o                         
  -4   5  11         25.23         25.94         5.46 o                         
  -3   5  11         13.22          8.88         7.59 o                         
  -2   5  11        108.81        109.10         9.33 o                         
  -1   5  11          8.62         11.65        11.60 o                         
   0   5  11          1.35          1.63         7.15 o                         
   1   5  11          1.22          8.91         7.21 o                         
   2   5  11          1.11         10.15         7.16 o                         
  -7   6  11         14.44          9.27         5.83 o                         
  -6   6  11        219.42        228.43         9.01 o                         
  -5   6  11          6.57          4.17         5.67 o                         
  -4   6  11         62.08         72.26         9.71 o                         
  -3   6  11        186.22        201.99        23.69 o                         
  -2   6  11          0.05         -1.15        11.73 o                         
  -1   6  11         58.91         68.85         8.93 o                         
   0   6  11         63.73         72.27         8.95 o                         
   1   6  11          0.39          6.53         7.58 o                         
  -6   7  11          0.15         12.83        14.86 o                         
  -5   7  11          2.01          2.50        10.53 o                         
  -4   7  11         12.60         14.55         9.15 o                         
  -3   7  11          6.61          6.12         7.48 o                         
  -2   7  11         20.75         28.68         9.84 o                         
  -1   7  11         21.01         44.22         6.50 o                         
   1 -10  12         28.26         42.80         6.86 o                         
   2 -10  12         44.30         56.81         6.71 o                         
   3 -10  12          0.64          0.84         4.75 o                         
   4 -10  12         59.26         61.53         5.19 o                         
  -1  -9  12        168.41        193.96         5.66 o                         
   0  -9  12          1.53          4.95         4.82 o                         
   1  -9  12          1.20          3.69         3.74 o                         
   2  -9  12         47.26         52.78         4.39 o                         
   3  -9  12          5.29         10.39         4.78 o                         
   4  -9  12         51.21         43.33         7.35 o                         
   5  -9  12         20.34         42.77        12.10 o                         
  -2  -8  12         34.06         43.72         4.43 o                         
  -1  -8  12         86.76        103.15         4.67 o                         
   0  -8  12         94.67         90.65         6.36 o                         
   1  -8  12          5.44          4.12         3.93 o                         
   2  -8  12         29.76         40.97         6.25 o                         
   3  -8  12         43.48         55.51         5.16 o                         
   4  -8  12         38.37         35.62         5.79 o                         
   5  -8  12          1.86         24.48         7.16 o                         
   6  -8  12         10.70          2.07         6.35 o                         
  -3  -7  12         94.28        108.67         3.94 o                         
  -2  -7  12         28.84         37.54         7.29 o                         
  -1  -7  12        512.64        512.24         8.43 o                         
   0  -7  12        262.01        240.94         5.33 o                         
   1  -7  12         23.45         30.01         3.94 o                         
   2  -7  12         98.31         97.91         4.74 o                         
   3  -7  12        247.45        251.71         7.99 o                         
   4  -7  12          0.77         -4.04         6.38 o                         
   5  -7  12         96.88         99.77         8.29 o                         
   6  -7  12          5.62         15.14         7.27 o                         
  -4  -6  12         17.40          9.09         5.06 o                         
  -3  -6  12         20.38         21.82         3.73 o                         
  -2  -6  12          2.42          2.46         2.93 o                         
  -1  -6  12          0.07         -3.67         3.77 o                         
   0  -6  12        120.50        111.87         4.35 o                         
   1  -6  12          3.26          8.45         3.46 o                         
   2  -6  12          3.87          9.66         5.11 o                         
   3  -6  12          3.95         -4.23         9.65 o                         
   4  -6  12         35.21         42.89         6.75 o                         
   5  -6  12          6.05          1.08        12.90 o                         
   6  -6  12         65.75         68.73         9.99 o                         
  -5  -5  12         67.29         66.62         8.15 o                         
  -4  -5  12          0.05          3.91         3.17 o                         
  -3  -5  12        194.16        214.19         8.03 o                         
  -2  -5  12         89.19         85.09         3.89 o                         
  -1  -5  12        120.93        106.80         3.68 o                         
   0  -5  12         37.07         42.20         4.13 o                         
   1  -5  12          7.37          1.06         3.01 o                         
   2  -5  12        344.71        314.74         9.52 o                         
   3  -5  12          0.55         -4.73         4.73 o                         
   4  -5  12         39.12         23.50        11.26 o                         
   5  -5  12         39.28         38.77         7.94 o                         
   6  -5  12         40.60         50.54         6.06 o                         
  -5  -4  12          0.01          0.37         9.15 o                         
  -4  -4  12        141.60        148.65         3.89 o                         
  -3  -4  12        174.93        168.08        11.39 o                         
  -2  -4  12          9.84         14.69         2.75 o                         
  -1  -4  12        270.10        263.43         8.07 o                         
   0  -4  12         94.19         84.75         3.42 o                         
   1  -4  12         34.87         42.29         3.48 o                         
   2  -4  12        388.56        391.01         9.22 o                         
   3  -4  12        102.49         92.30        10.44 o                         
   4  -4  12        197.13        201.82        14.89 o                         
   5  -4  12        437.28        434.44        15.71 o                         
   6  -4  12         19.45         16.04         5.63 o                         
  -6  -3  12          1.04          0.38         6.16 o                         
  -5  -3  12         91.12         88.36         4.14 o                         
  -4  -3  12         69.37         70.09         3.61 o                         
  -3  -3  12          0.60          2.75         3.03 o                         
  -2  -3  12         19.48         17.14         2.96 o                         
  -1  -3  12         47.19         48.06         3.13 o                         
   0  -3  12          1.20          1.78         3.53 o                         
   1  -3  12         49.54         48.91         3.53 o                         
   2  -3  12         31.74         33.64         6.46 o                         
   3  -3  12         45.30         42.19         6.01 o                         
   4  -3  12         74.20         81.36         6.76 o                         
   5  -3  12         66.77         50.48         6.89 o                         
   6  -3  12        127.85        151.79         8.47 o                         
  -6  -2  12          0.25          0.28         6.88 o                         
  -5  -2  12          0.70          1.08         3.18 o                         
  -4  -2  12         25.86         28.69         4.05 o                         
  -3  -2  12          9.59         13.35         2.81 o                         
  -2  -2  12        132.60        133.51         6.10 o                         
  -1  -2  12        197.41        193.55         7.15 o                         
   0  -2  12        288.27        280.41         5.46 o                         
   1  -2  12          4.85         16.67         4.30 o                         
   2  -2  12        211.90        229.69         7.07 o                         
   3  -2  12        100.55         84.66        11.95 o                         
   4  -2  12          2.29         -1.70         5.74 o                         
   5  -2  12        113.21        136.15         7.88 o                         
   6  -2  12         20.27         20.26         9.50 o                         
  -7  -1  12        101.60         91.20         7.74 o                         
  -6  -1  12        407.59        378.25        10.76 o                         
  -5  -1  12         11.84         10.27         5.14 o                         
  -4  -1  12        290.01        286.62        13.40 o                         
  -3  -1  12          1.67          7.82         2.97 o                         
  -2  -1  12          7.09         10.43         2.92 o                         
  -1  -1  12        185.44        182.33         6.00 o                         
   0  -1  12          0.83         -0.53         3.23 o                         
   1  -1  12          0.06         -5.37         5.37 o                         
   2  -1  12        248.97        242.24         7.51 o                         
   3  -1  12          2.56          8.52         5.64 o                         
   4  -1  12         17.58         25.06         6.01 o                         
   5  -1  12         47.19         56.54         6.77 o                         
  -7   0  12         12.08         23.18         3.84 o                         
  -6   0  12          0.05         -2.05         5.24 o                         
  -5   0  12        157.64        165.72        11.41 o                         
  -4   0  12         57.74         49.13         9.70 o                         
  -3   0  12          5.06          6.09         3.19 o                         
  -2   0  12        360.37        353.59        13.33 o                         
  -1   0  12         84.49         86.62         3.44 o                         
   0   0  12          2.75          8.83         7.31 o                         
   1   0  12        309.24        292.89        13.82 o                         
   2   0  12         94.22        103.29         6.82 o                         
   3   0  12         22.44         17.27        10.50 o                         
   4   0  12         63.57         73.03         6.81 o                         
   5   0  12         12.90          9.37         6.14 o                         
  -7   1  12          8.94         12.60         4.67 o                         
  -6   1  12         26.49         36.61         8.55 o                         
  -5   1  12          8.41         17.11         9.50 o                         
  -4   1  12          5.21         11.25         6.08 o                         
  -3   1  12        154.79        147.00         8.46 o                         
  -2   1  12         44.28         39.10         2.26 o                         
  -1   1  12         99.32         85.57         4.01 o                         
   0   1  12         61.57         65.69         3.05 o                         
   1   1  12          1.52          2.77        11.51 o                         
   2   1  12        102.64        105.86         5.99 o                         
   3   1  12         31.83         55.09         6.58 o                         
   4   1  12        140.69        160.98        11.30 o                         
  -7   2  12          8.65          8.25         4.48 o                         
  -6   2  12         26.87         15.70         4.74 o                         
  -5   2  12        312.96        303.02        11.67 o                         
  -4   2  12         86.53         94.83         7.86 o                         
  -3   2  12          1.79         19.30         6.44 o                         
  -2   2  12          0.32          1.29         6.47 o                         
  -1   2  12          0.29         -0.10         6.72 o                         
   0   2  12          1.42         -0.23         4.50 o                         
   1   2  12         13.75         23.99         5.14 o                         
   2   2  12          1.75          5.28         6.15 o                         
   3   2  12          2.88          4.18         6.01 o                         
   4   2  12         49.33         61.80         5.12 o                         
  -7   3  12         16.31         24.22         9.56 o                         
  -6   3  12        235.40        233.63         9.22 o                         
  -5   3  12         24.14         20.44         7.21 o                         
  -4   3  12          0.52          5.75         6.91 o                         
  -3   3  12        214.33        204.71        10.51 o                         
  -2   3  12         45.59         42.65         7.79 o                         
  -1   3  12         42.53         49.93         7.89 o                         
   0   3  12        139.04        148.66        14.37 o                         
   1   3  12         50.54         53.63         8.08 o                         
   2   3  12         89.17         83.74         8.84 o                         
   3   3  12        107.24        101.22         9.33 o                         
  -7   4  12          9.81          6.06         5.41 o                         
  -6   4  12          3.16          2.11         6.36 o                         
  -5   4  12         57.49         63.28         9.81 o                         
  -4   4  12          2.09         -1.68         7.36 o                         
  -3   4  12         13.52          9.94         7.54 o                         
  -2   4  12        246.78        230.20        11.84 o                         
  -1   4  12         65.88         62.82         8.63 o                         
   0   4  12          7.16         18.07         7.92 o                         
   1   4  12         52.34         55.32         8.52 o                         
   2   4  12        230.22        226.77        11.95 o                         
  -6   5  12          3.72         10.97         5.66 o                         
  -5   5  12         37.26         55.28         7.26 o                         
  -4   5  12         24.82         32.06         7.53 o                         
  -3   5  12         36.26         43.63         8.79 o                         
  -2   5  12         29.37         20.45        12.92 o                         
  -1   5  12         14.56          6.95         7.91 o                         
   0   5  12         36.75         25.55         8.75 o                         
   1   5  12         38.87         24.34         8.38 o                         
  -5   6  12          0.48         13.29         6.30 o                         
  -4   6  12        255.56        284.54        11.86 o                         
  -3   6  12        202.10        230.79         9.40 o                         
  -2   6  12         25.05         12.02         8.82 o                         
  -1   6  12        116.13        110.68        10.60 o                         
   0  -9  13         42.28         46.87         5.81 o                         
   1  -9  13          0.32          1.89         7.27 o                         
   2  -9  13         84.67         98.62         5.14 o                         
   3  -9  13         86.32         80.69         5.68 o                         
   4  -9  13        219.71        244.74        11.69 o                         
  -1  -8  13         32.12         25.12         3.76 o                         
   0  -8  13          6.58          5.28         3.72 o                         
   1  -8  13         56.25         52.24         4.33 o                         
   2  -8  13         24.11         15.14         5.41 o                         
   3  -8  13         32.69         43.81         4.52 o                         
   4  -8  13          2.33          2.67         5.95 o                         
   5  -8  13         21.06         17.14         6.79 o                         
  -3  -7  13         38.84         56.47         3.83 o                         
  -2  -7  13         61.41         75.11         4.73 o                         
  -1  -7  13         30.82         41.53         3.73 o                         
   0  -7  13        278.96        289.22         7.81 o                         
   1  -7  13          0.04          2.90         4.64 o                         
   2  -7  13        232.06        245.94         6.69 o                         
   3  -7  13         81.11         98.16         7.67 o                         
   4  -7  13         17.02         15.29        11.92 o                         
   5  -7  13        214.08        201.36        11.08 o                         
  -3  -6  13        158.38        176.92         6.42 o                         
  -2  -6  13         18.08         26.58         5.10 o                         
  -1  -6  13         47.77         46.45         4.72 o                         
   0  -6  13         81.28         76.42         5.16 o                         
   1  -6  13         13.25         19.32         3.97 o                         
   2  -6  13         56.41         51.34         4.83 o                         
   3  -6  13          8.48          7.52         7.39 o                         
   4  -6  13          4.11          2.21        12.19 o                         
   5  -6  13         17.45         32.23         6.24 o                         
  -4  -5  13         55.28         55.70         6.18 o                         
  -3  -5  13        105.39        130.19         6.63 o                         
  -2  -5  13         88.26         89.49         3.85 o                         
  -1  -5  13          5.02          8.82         3.61 o                         
   0  -5  13        108.37        113.60         4.07 o                         
   1  -5  13        360.28        373.83         9.36 o                         
   2  -5  13         46.29         56.60         4.15 o                         
   3  -5  13        307.07        343.80        13.11 o                         
   4  -5  13         11.53         -8.40         8.87 o                         
   5  -5  13         17.63         30.43         7.19 o                         
   6  -5  13          3.85          8.00         7.42 o                         
  -5  -4  13          9.29          7.75         4.39 o                         
  -4  -4  13         14.10         19.87         3.39 o                         
  -3  -4  13         49.43         58.71         4.37 o                         
  -2  -4  13          1.62          2.68         4.54 o                         
  -1  -4  13         35.40         37.76         3.49 o                         
   0  -4  13         65.85         76.15         4.19 o                         
   1  -4  13         31.35         38.94         3.44 o                         
   2  -4  13        155.19        146.89         6.46 o                         
   3  -4  13         47.76         55.84         6.99 o                         
   4  -4  13         23.71         19.30         5.95 o                         
   5  -4  13         35.68         27.87         7.11 o                         
  -5  -3  13        113.21        118.66         9.79 o                         
  -4  -3  13          7.64          8.69         5.97 o                         
  -3  -3  13        201.10        199.62        11.93 o                         
  -2  -3  13         41.36         44.21         4.72 o                         
  -1  -3  13          9.10         10.85         2.89 o                         
   0  -3  13         78.19         76.43         3.69 o                         
   1  -3  13          8.95          1.72         3.75 o                         
   2  -3  13          2.59          4.83         5.95 o                         
   3  -3  13          3.65         13.07         5.21 o                         
   4  -3  13          0.20          2.29         5.40 o                         
   5  -3  13         29.55         23.19         5.83 o                         
  -6  -2  13          5.84         -4.33         5.07 o                         
  -5  -2  13        135.38        140.09        10.51 o                         
  -4  -2  13         12.77         15.96         3.48 o                         
  -3  -2  13        110.75        116.38         3.67 o                         
  -2  -2  13          3.38          6.18         3.90 o                         
  -1  -2  13         10.39         10.15         2.72 o                         
   0  -2  13        263.08        257.01         5.03 o                         
   1  -2  13          0.49         -0.97         4.35 o                         
   2  -2  13        224.36        229.32        14.01 o                         
   3  -2  13        100.83        115.90        15.09 o                         
   4  -2  13         92.25        106.23         7.52 o                         
   5  -2  13        249.69        254.34        10.26 o                         
  -6  -1  13         33.59         39.83         9.00 o                         
  -5  -1  13          0.07         11.12         5.65 o                         
  -4  -1  13          5.16         11.55         4.61 o                         
  -3  -1  13         20.25         19.88         2.65 o                         
  -2  -1  13          0.01         -0.63         3.65 o                         
  -1  -1  13         13.61         25.15         4.48 o                         
   0  -1  13         37.82         39.85         2.80 o                         
   1  -1  13         13.05          4.28         2.80 o                         
   2  -1  13         78.74         68.94         5.96 o                         
   3  -1  13         37.13         34.08         7.44 o                         
   4  -1  13         20.47         25.47         5.75 o                         
   5  -1  13          0.04          0.06         5.60 o                         
  -6   0  13          1.28          0.51         5.85 o                         
  -5   0  13        165.26        161.71         8.80 o                         
  -4   0  13         60.85         60.50         7.16 o                         
  -3   0  13         95.97         84.49         3.91 o                         
  -2   0  13         79.19         76.33         6.61 o                         
  -1   0  13         12.67         10.46         2.93 o                         
   0   0  13         62.49         60.74         3.36 o                         
   1   0  13        110.94        108.99         6.46 o                         
   2   0  13          4.51          4.98         5.22 o                         
   3   0  13        278.36        294.79        10.91 o                         
   4   0  13          2.39         12.23         7.78 o                         
  -6   1  13         25.63         33.83         6.85 o                         
  -5   1  13          0.05          8.75         6.63 o                         
  -4   1  13          8.08         14.85         6.97 o                         
  -3   1  13         57.81         51.96        12.01 o                         
  -2   1  13          6.98         15.72         7.34 o                         
  -1   1  13         27.37         41.05         8.41 o                         
   0   1  13        134.58        124.56         6.80 o                         
   1   1  13         72.46         73.78         8.60 o                         
   2   1  13        205.14        213.42         7.92 o                         
   3   1  13         61.62         56.88         6.23 o                         
  -6   2  13          4.31          2.51         5.11 o                         
  -5   2  13          6.39          0.42        11.11 o                         
  -4   2  13         69.70         60.00        12.27 o                         
  -3   2  13         19.47         39.06         7.95 o                         
  -2   2  13         57.17         52.05         8.62 o                         
  -1   2  13        510.32        513.24        18.11 o                         
   0   2  13          7.05         -2.68         7.62 o                         
   1   2  13         27.04         24.83         5.88 o                         
   2   2  13         23.85          9.39        11.58 o                         
   3   2  13         15.29         21.78         5.96 o                         
  -6   3  13         15.63         12.98         5.57 o                         
  -5   3  13         80.62         95.64         9.17 o                         
  -4   3  13          0.52         -7.44         7.44 o                         
  -3   3  13        316.18        308.73        13.62 o                         
  -2   3  13        168.15        182.42        11.53 o                         
  -1   3  13         31.95         52.45         8.98 o                         
   0   3  13        359.74        367.95        15.30 o                         
   1   3  13         37.74         49.66         8.93 o                         
   2   3  13        311.19        362.80        22.15 o                         
  -5   4  13         17.69         17.44         6.01 o                         
  -4   4  13          0.88         -3.19        12.47 o                         
  -3   4  13         54.16         51.95         9.19 o                         
  -2   4  13          8.52         19.72        13.35 o                         
  -1   4  13          0.01         -3.93         8.38 o                         
   0   4  13         29.26         34.36         8.95 o                         
  -4   5  13         12.77          2.45         6.42 o                         
  -3   5  13          5.28          9.23        13.78 o                         
  -2   5  13        129.09        123.12        11.13 o                         
   0  -8  14         43.16         43.91         5.63 o                         
   1  -8  14         17.83         12.91         8.94 o                         
   2  -8  14          0.17          0.26         4.70 o                         
   3  -8  14         91.59         87.93         6.05 o                         
  -1  -7  14         28.22         27.78         4.73 o                         
   0  -7  14         34.88         42.51         4.65 o                         
   1  -7  14          9.71         22.38         5.34 o                         
   2  -7  14        229.54        261.01        21.11 o                         
   3  -7  14         69.02         72.32         4.76 o                         
   4  -7  14         71.35         75.42         7.27 o                         
  -2  -6  14          0.05         -3.97         4.61 o                         
  -1  -6  14         37.32         38.31         3.85 o                         
   0  -6  14          0.31          5.47         4.65 o                         
   1  -6  14        116.97        137.85         6.58 o                         
   2  -6  14         14.24         17.82        10.15 o                         
   3  -6  14         29.41         31.78        11.77 o                         
   4  -6  14          0.88          3.78         7.17 o                         
  -3  -5  14          3.04          8.42         4.42 o                         
  -2  -5  14         88.54         87.72         4.63 o                         
  -1  -5  14         27.46         36.37         4.09 o                         
   0  -5  14        129.98        128.58        10.29 o                         
   1  -5  14         92.26         91.11         6.84 o                         
   2  -5  14         22.78         27.94         5.53 o                         
   3  -5  14        122.43        125.12         8.67 o                         
   4  -5  14          5.68         -0.15         7.30 o                         
  -4  -4  14         56.83         82.60         4.79 o                         
  -3  -4  14         32.01         28.85         4.01 o                         
  -2  -4  14          0.44          4.29         3.29 o                         
  -1  -4  14          3.90          4.22         3.94 o                         
   0  -4  14         74.38         77.37         3.91 o                         
   1  -4  14          0.44          0.60         3.45 o                         
   2  -4  14         69.68         77.06         4.22 o                         
   3  -4  14         42.39         50.17         6.29 o                         
   4  -4  14         17.53         15.26         6.18 o                         
  -4  -3  14          6.36          6.28         4.80 o                         
  -3  -3  14         20.48         24.40         3.60 o                         
  -2  -3  14        237.59        247.29         9.00 o                         
  -1  -3  14        121.16        131.18         5.57 o                         
   0  -3  14        324.56        342.01         7.36 o                         
   1  -3  14        393.55        426.35        14.49 o                         
   2  -3  14         23.80         40.64        14.19 o                         
   3  -3  14        345.12        388.48        12.95 o                         
   4  -3  14         88.54        102.98         7.23 o                         
  -5  -2  14         24.24         30.83         6.32 o                         
  -4  -2  14          5.85          4.02         4.09 o                         
  -3  -2  14         92.51         94.17         5.11 o                         
  -2  -2  14         58.05         53.17         3.39 o                         
  -1  -2  14          0.04          3.98         5.26 o                         
   0  -2  14         35.17         28.17         3.20 o                         
   1  -2  14         20.78         13.42         3.26 o                         
   2  -2  14         30.70         16.85         5.87 o                         
   3  -2  14         14.11         10.14         5.82 o                         
   4  -2  14          0.04         13.12         9.59 o                         
  -5  -1  14          2.85          4.19         9.93 o                         
  -4  -1  14          0.28          4.86         8.48 o                         
  -3  -1  14         35.65         39.42         7.07 o                         
  -2  -1  14         44.35         44.45         3.85 o                         
  -1  -1  14         23.63         24.88         7.20 o                         
   0  -1  14         11.74         10.19         2.85 o                         
   1  -1  14         17.10         16.74         4.11 o                         
   2  -1  14          0.51          5.20         6.72 o                         
   3  -1  14          0.95         -7.06         7.06 o                         
  -5   0  14        128.24        104.97        13.06 o                         
  -4   0  14         21.87         14.13        11.19 o                         
  -3   0  14         69.31         68.53         8.37 o                         
  -2   0  14        486.66        499.20        12.66 o                         
  -1   0  14         29.66         40.65         5.94 o                         
   0   0  14        397.63        378.18        10.73 o                         
   1   0  14        116.27        126.00         8.50 o                         
   2   0  14         27.64         37.04        11.91 o                         
   3   0  14        115.59        115.31         8.97 o                         
  -5   1  14         45.91         48.26         8.02 o                         
  -4   1  14         25.55         36.99         8.14 o                         
  -3   1  14          8.22          2.03         7.68 o                         
  -2   1  14        131.59        128.38        10.42 o                         
  -1   1  14         72.45         82.62         9.58 o                         
   0   1  14          4.50          5.95        10.70 o                         
   1   1  14         17.41         17.11         7.37 o                         
   2   1  14         76.91         88.87        11.01 o                         
  -5   2  14        147.93        144.89        10.40 o                         
  -4   2  14        245.18        252.15        12.62 o                         
  -3   2  14          1.37         10.60        12.77 o                         
  -2   2  14        124.31        123.89        10.75 o                         
  -1   2  14        134.29        148.37        11.20 o                         
   0   2  14         74.48         84.05         9.98 o                         
   1   2  14        221.67        229.68        19.58 o                         
  -4   3  14         16.73         -2.46        13.27 o                         
  -3   3  14         39.28         34.26         9.28 o                         
  -2   3  14         10.06          6.45         8.83 o                         
  -1   3  14         37.36         25.91         9.42 o                         
   0   3  14          8.41         -4.47        13.93 o                         
   0  -6  15          0.33          5.09         3.93 o                         
   1  -6  15         42.64         45.54         5.22 o                         
   2  -6  15         22.95         28.60        15.47 o                         
  -1  -5  15          0.31         -0.51         3.74 o                         
   0  -5  15        221.78        250.47         7.29 o                         
   1  -5  15         23.53         30.90         5.20 o                         
   2  -5  15         93.34        110.78         7.13 o                         
  -2  -4  15          0.00          3.54         4.81 o                         
  -1  -4  15        203.87        214.12         6.20 o                         
   0  -4  15         11.60         20.61         4.57 o                         
   1  -4  15         14.38         31.86         6.02 o                         
   2  -4  15          6.22          5.20         8.10 o                         
   3  -4  15         13.02         27.71        10.37 o                         
  -3  -3  15          5.80          3.41         4.16 o                         
  -2  -3  15          8.05         13.21         3.58 o                         
  -1  -3  15          3.82          9.15         3.84 o                         
   0  -3  15        108.58        110.79         5.91 o                         
   1  -3  15         27.45         19.86         4.65 o                         
   2  -3  15          0.59          8.02         3.88 o                         
  -3  -2  15         22.32         23.84         3.45 o                         
  -2  -2  15         32.65         34.74         6.20 o                         
  -1  -2  15         19.36         20.59         4.22 o                         
   0  -2  15        160.08        153.11         7.44 o                         
   1  -2  15         46.62         47.84         4.94 o                         
   2  -2  15         40.17         38.50         4.74 o                         
  -3  -1  15         53.12         54.18         8.41 o                         
  -2  -1  15        144.39        160.32        15.04 o                         
  -1  -1  15        171.43        200.97        12.53 o                         
   0  -1  15          1.62         13.55         6.03 o                         
   1  -1  15         58.11         61.74        12.91 o                         
  -3   0  15         35.96         34.06         8.48 o                         
  -2   0  15        239.74        247.01        19.17 o                         
  -1   0  15         90.64         94.91         8.11 o                         
   0   0  15        124.62        123.61         9.16 o                         
   1   0  15        203.59        220.62         9.47 o                         
  -3   1  15         16.28         16.80        13.63 o                         
  -2   1  15         12.78          7.22         8.78 o                         
  -1   1  15         30.48         36.62         9.52 o                         
                                                                                
